# Supplementary material for: An improved memory-based collaborative filtering method based on the TOPSIS technique
Source: PLoS One. 2018 Oct 4;13(10):e0204434. doi: 10.1371/journal.pone.0204434 (PMC6171847; doi:10.1371/journal.pone.0204434)
Supplement: S1 File — (ZIP) [file pone.0204434.s001.zip]

Archive with 13 entries (13 files):
- user_taggedmovies-timestamps.dat
- movie_actors.dat
- movie_countries.dat
- movie_directors.dat
- movie_genres.dat
- movie_locations.dat
- movie_tags.dat
- movies.dat
- readme.txt
- tags.dat
- user_ratedmovies.dat
- user_ratedmovies-timestamps.dat
- user_taggedmovies.dat
