# Supplementary material for: An improved memory-based collaborative filtering method based on the TOPSIS technique
Source: PLoS One. 2018 Oct 4;13(10):e0204434. doi: 10.1371/journal.pone.0204434 (PMC6171847; doi:10.1371/journal.pone.0204434)
Supplement: S1 File — (ZIP) [file pone.0204434.s001.zip › user_taggedmovies-timestamps.dat]

userID	movieID	tagID	timestamp
75	353	5290	1162160415000
78	4223	5264	1176691425000
127	1343	1544	1188265347000
127	1343	12330	1188265347000
127	2080	1451	1188265367000
127	2080	1574	1188265367000
127	2953	4121	1188265544000
127	2953	11860	1188265544000
127	4270	914	1188265509000
127	4270	5215	1188265509000
127	4447	7	1188265463000
127	4447	1996	1188265463000
127	4447	2571	1188265463000
127	5679	742	1188265447000
127	6934	1537	1188265437000
127	6934	1538	1188265437000
127	6934	9062	1188265437000
127	7147	146	1188265408000
127	7147	150	1188265408000
127	7147	1878	1188265408000
127	7147	2596	1188265408000
127	7147	13087	1188265408000
127	8622	55	1188265497000
127	8622	11371	1188265497000
127	8622	13086	1188265497000
170	47830	93	1162209176000
175	2819	11407	1188441420000
175	51540	79	1192990133000
190	741	712	1151700107000
190	1274	712	1151700139000
190	2116	410	1140037169000
190	2810	712	1151700125000
190	3000	712	1151699945000
190	3997	410	1140032030000
190	4993	410	1140037056000
190	5039	410	1140032022000
190	5069	712	1151700015000
190	5072	712	1208365260000
190	5146	712	1151699986000
190	5618	712	1151699951000
190	5690	712	1151700035000
190	5952	410	1140037068000
190	5971	712	1151699978000
190	6283	712	1151700010000
190	6350	712	1151700002000
190	6857	712	1151700128000
190	7099	712	1151699959000
190	7153	410	1140031954000
190	8607	712	1151700134000
190	26662	712	1151700111000
190	27728	712	1208365236000
190	31184	712	1208365205000
190	31658	712	1151699969000
190	31660	712	1151700026000
267	6365	186	1192049634000
325	628	6331	1172743571000
325	30818	5074	1185663327000
325	34162	6333	1149994738000
325	45720	6333	1172742942000
325	51084	876	1172742980000
383	6270	280	1198478268000
383	6270	669	1198478298000
383	27741	7181	1161746702000
383	45175	753	1161746766000
476	1136	1181	1139963005000
477	1188	5609	1188311560000
477	1188	5610	1188311560000
477	1267	5588	1188311456000
477	1267	5593	1188311456000
477	1274	5611	1188312380000
477	1597	5599	1188311402000
477	1608	5597	1188312336000
477	1690	5031	1188311392000
477	1918	5582	1188311515000
477	2023	5583	1188311417000
477	2023	5590	1188311417000
477	2947	5595	1188311428000
477	3755	5581	1188311497000
477	3755	5591	1188311497000
477	4262	5586	1188311742000
477	4310	5603	1188311721000
477	5618	5608	1188311763000
477	5679	5580	1188311633000
477	6934	5584	1188311625000
477	7147	5598	1188311585000
477	7147	5602	1188311602000
477	8977	5596	1188312422000
477	32587	5601	1188311656000
477	32587	5612	1188311656000
477	48774	5585	1188313324000
477	54001	5589	1188312648000
493	3683	289	1218655046000
498	1244	5879	1188316032000
498	1297	615	1188315809000
498	1297	1510	1188315809000
498	1297	5875	1188315809000
498	1297	5877	1188315809000
498	1297	5883	1188315809000
498	3814	61	1188315930000
498	3814	701	1188315931000
498	3814	5872	1188315931000
498	3814	5880	1188315931000
498	3814	5884	1188315930000
498	4848	4936	1188315519000
498	4848	4989	1188315519000
498	5618	5876	1188315545000
498	6346	1858	1188316637000
498	6346	4568	1188316637000
498	6346	5873	1188316637000
498	6346	5874	1188316637000
498	6346	5881	1188316637000
498	6346	5882	1188316637000
498	6378	104	1188315480000
498	6378	5878	1188315480000
533	1950	51	1172694558000
533	7566	51	1172694214000
533	27834	51	1172693683000
533	33154	51	1172694459000
533	44555	48	1172694030000
533	44937	51	1172694433000
533	45210	51	1172694361000
533	48043	48	1172694410000
533	49132	51	1172694136000
533	51077	49	1172693420000
533	51077	50	1172693413000
545	2797	368	1162331306000
548	296	371	1188322709000
580	370	594	1162374098000
580	3623	591	1162374110000
580	7153	592	1162374117000
580	48322	593	1162373593000
622	32	13	1215514977000
622	32	754	1215514976000
622	32	1184	1215514975000
622	47	54	1215515014000
622	47	754	1215515012000
622	165	74	1215515024000
622	165	371	1215515027000
622	165	1184	1215515026000
622	231	195	1215515063000
622	231	364	1215515059000
622	231	10541	1215515062000
622	377	472	1215514985000
622	377	3137	1215514988000
622	442	24	1215913269000
622	442	480	1215913270000
622	442	2621	1215913268000
622	593	1188	1215484958000
622	628	53	1215514864000
622	628	97	1215514866000
622	628	473	1215514867000
622	780	74	1215514950000
622	780	167	1215514948000
622	780	1194	1215514956000
622	780	5209	1215514951000
622	1073	605	1215515097000
622	1073	1061	1215515096000
622	1073	5487	1215515094000
622	1101	148	1215913253000
622	1101	191	1215913257000
622	1206	1459	1215483748000
622	1206	5135	1215483748000
622	1208	64	1215484349000
622	1208	193	1215484364000
622	1208	238	1215484355000
622	1208	459	1215484362000
622	1208	473	1215484346000
622	1208	605	1215484356000
622	1208	1065	1215484352000
622	1208	14496	1215484367000
622	1210	145	1215514964000
622	1210	146	1215514966000
622	1210	366	1215514965000
622	1240	13	1215515084000
622	1240	366	1215515086000
622	1240	1186	1215515083000
622	1391	337	1215913288000
622	1391	1470	1215913290000
622	1391	5209	1215913291000
622	1527	1184	1215514448000
622	1653	24	1215913313000
622	1653	197	1215913316000
622	1653	366	1215913315000
622	1653	2399	1215913326000
622	1704	770	1215484064000
622	1704	14318	1215484064000
622	1704	15538	1215484064000
622	1961	219	1215913224000
622	1961	247	1215913225000
622	1961	1545	1215913222000
622	2762	80	1215515047000
622	2762	502	1215515048000
622	2762	1184	1215515050000
622	2858	99	1215515002000
622	2858	232	1215515003000
622	2959	97	1215561181000
622	4963	770	1215601151000
622	5630	1188	1215514152000
622	5989	382	1215514849000
622	5989	1064	1215514848000
622	6250	184	1215483961000
622	6250	586	1215483961000
622	6250	5209	1215483961000
622	6753	586	1215483797000
622	6753	1459	1215483797000
622	8132	583	1215514822000
622	8132	13597	1215514820000
622	32587	7009	1215514807000
622	36529	418	1215514637000
622	39444	50	1215601118000
622	44191	586	1215484148000
622	44191	1459	1215484148000
622	44191	4698	1215484148000
622	44665	502	1215514739000
622	44665	541	1215514734000
622	44665	1184	1215514738000
622	47610	502	1215514833000
622	47610	1610	1215514835000
622	48043	586	1215514500000
622	48043	619	1215514500000
622	48043	1459	1215514520000
622	48043	15573	1215514508000
622	48043	15575	1215514500000
622	51931	586	1215514681000
622	51931	717	1215514681000
622	51931	1459	1215514681000
622	53129	2585	1215514112000
622	53129	13237	1215514119000
622	54745	398	1215514772000
622	54745	1328	1215514769000
622	54745	1358	1215514771000
622	55872	586	1215484105000
622	55872	1459	1215484105000
622	55872	4698	1215484105000
622	55908	1459	1215483713000
622	55908	4698	1215483713000
622	56171	15574	1215483869000
622	56171	15576	1215483882000
622	58025	371	1215514581000
622	58078	586	1215485106000
622	58078	717	1215485106000
622	58078	1459	1215485106000
622	58078	4698	1215485105000
622	58078	8126	1215485105000
622	58078	12650	1215485106000
622	58972	2732	1215483840000
622	58972	4167	1215483832000
622	59615	2585	1215484207000
622	59900	4861	1215484285000
622	60072	746	1215484228000
622	60072	2341	1215484228000
622	60072	2585	1215484218000
622	60074	1194	1215484268000
622	60074	2585	1215484261000
636	1223	1727	1137360055000
636	1223	11005	1137360040000
636	1223	11023	1137360040000
636	1223	11029	1137360040000
636	1223	11157	1137360040000
636	1223	13141	1137360040000
636	1233	1761	1137359786000
636	1233	7205	1137359786000
636	1233	15972	1137359786000
636	1876	1259	1137174030000
636	1876	13141	1137174030000
636	1876	15970	1137174030000
636	1876	15975	1137174030000
636	1876	15976	1137174030000
636	2993	485	1137360237000
636	2993	2611	1137360237000
636	2993	7808	1137360237000
636	2993	15974	1137360237000
636	4993	412	1137359864000
637	4886	15968	1168439213000
728	26	1320	1188393276000
728	419	14146	1188393112000
728	2409	3	1188393092000
728	2409	226	1188393092000
728	2409	14143	1188393092000
728	2412	3	1188393260000
728	2412	226	1188393259000
728	2863	328	1188393130000
728	3668	1320	1188393323000
728	3979	4861	1188393354000
728	6016	69	1188393025000
728	6016	623	1188393025000
728	6016	10859	1188393025000
728	8361	535	1188393253000
728	8957	14145	1188393307000
728	41569	8191	1188393237000
728	41569	14144	1188393237000
728	45722	59	1188393217000
728	45722	136	1188393217000
732	4187	6255	1162451420000
783	3623	3014	1162489008000
788	3617	1511	1188405080000
788	3617	8629	1188405080000
788	3617	14662	1188405080000
788	3617	14673	1188405080000
788	3916	916	1188405028000
788	3916	13840	1188405028000
788	3916	14665	1188405028000
788	3916	14674	1188405028000
788	3916	14675	1188405028000
788	4270	459	1188405031000
788	4270	914	1188405031000
788	5414	5707	1188411155000
788	5414	11998	1188411155000
788	5414	14656	1188411155000
788	5414	14669	1188411155000
788	5955	1010	1188406700000
788	5955	7803	1188406599000
788	5955	14664	1188406651000
788	5955	14665	1188406589000
788	5955	14668	1188406689000
788	5955	14671	1188406618000
788	5955	14679	1188406558000
788	6010	12299	1188411668000
788	6010	14663	1188411667000
788	6010	14672	1188411667000
788	6010	14677	1188411667000
788	8622	14659	1188404870000
788	42418	498	1188406940000
788	42418	971	1188406829000
788	42418	1622	1188406845000
788	42418	2100	1188407015000
788	42418	12103	1188406914000
788	42418	14652	1188406951000
788	42418	14657	1188406886000
788	42418	14658	1188406894000
788	42418	14661	1188406839000
788	42418	14666	1188406986000
788	43419	12115	1188411304000
788	43419	14653	1188411304000
788	43419	14676	1188411304000
788	53953	2566	1188405385000
788	53953	14660	1188405370000
788	53953	14667	1188405398000
894	296	312	1221724106000
922	508	219	1188501964000
922	508	554	1188501972000
922	1091	7	1188501798000
922	1091	55	1188501798000
922	6373	55	1188501716000
937	10	485	1162592605000
1017	2947	485	1188558149000
1017	2947	7444	1188558149000
1017	4246	415	1188558147000
1017	4246	7815	1188558147000
1017	4310	169	1188558244000
1017	32587	16043	1188558192000
1035	6934	3020	1188567964000
1035	6934	7167	1188567964000
1035	32587	312	1188567987000
1035	32587	4635	1188567987000
1047	3424	2871	1172792966000
1117	50	502	1162676282000
1117	508	554	1162676213000
1117	508	2629	1162676215000
1117	930	330	1162676415000
1117	1225	328	1162676221000
1117	1225	633	1162676226000
1117	4979	752	1162676377000
1117	38886	752	1162676346000
1117	46578	1460	1162676268000
1117	46578	1738	1162676266000
1118	4011	578	1215629943000
1118	4011	754	1215629946000
1118	4963	104	1215630238000
1118	56788	710	1215630901000
1118	57669	8561	1215630361000
1122	837	672	1188595680000
1122	3466	605	1208311559000
1122	3466	1472	1208311565000
1122	3466	12361	1208311584000
1122	5225	2848	1188595809000
1160	59900	4861	1219062906000
1164	2858	1582	1208577379000
1164	8014	2244	1207716527000
1164	8014	11086	1207716507000
1164	46578	396	1207717396000
1164	46578	1782	1207717389000
1164	46578	4212	1207717435000
1164	46578	5323	1207717402000
1164	46578	15528	1207717411000
1174	44399	25	1166347075000
1174	44399	1472	1166347081000
1198	3717	14984	1188650586000
1224	349	1852	1184540975000
1224	762	14104	1184540748000
1224	1101	14101	1140314627000
1224	1374	2990	1211306945000
1224	1376	14106	1140385538000
1224	1385	14099	1140313826000
1224	1610	1852	1184540856000
1224	1610	14101	1140358170000
1224	1610	14103	1140358017000
1224	1610	14107	1140358407000
1224	2561	14102	1230610911000
1224	2948	2990	1211307061000
1224	3256	1852	1184540929000
1224	4814	14102	1230611042000
1224	4958	14100	1166099643000
1224	5033	778	1205253916000
1224	5400	1852	1184540876000
1224	5418	6170	1186200826000
1224	8337	14098	1140314220000
1224	8665	6170	1186200768000
1224	8689	14102	1230610838000
1224	8772	778	1220330181000
1224	36517	778	1205253959000
1224	44949	14104	1184540710000
1224	54286	6170	1186201031000
1225	1132	399	1188660701000
1225	1132	1911	1188660701000
1225	1209	14095	1188660771000
1225	1729	14096	1188660216000
1225	2662	14097	1188660533000
1225	2947	618	1188660232000
1267	2872	1942	1188674033000
1278	46850	13825	1182421411000
1278	51662	13826	1177281258000
1282	14	13733	1188683467000
1282	261	13746	1188683073000
1282	372	10574	1188683353000
1282	914	13732	1188683203000
1282	1120	13742	1188683261000
1282	1179	53	1188683404000
1282	1179	2939	1188683404000
1282	1188	13731	1188683368000
1282	1242	13749	1188682969000
1282	1267	13745	1188683190000
1282	1302	13734	1188682950000
1282	1377	13747	1188682918000
1282	1729	13736	1188683055000
1282	1747	13513	1188683096000
1282	1953	5893	1188683307000
1282	1953	13738	1188683307000
1282	2336	7675	1188683216000
1282	2424	13739	1188683141000
1282	2701	13730	1188683123000
1282	2947	5373	1188683020000
1282	3081	13735	1188682988000
1282	3101	13743	1188682930000
1282	3785	13744	1188683487000
1282	3911	13741	1188683162000
1282	6934	13740	1188683436000
1355	14	1188	1188726619000
1355	1120	2707	1188726379000
1355	1179	1558	1188726568000
1355	1179	9886	1188726568000
1355	1231	11019	1188726518000
1355	1339	1287	1188726184000
1355	1953	53	1188726433000
1355	1953	538	1188726433000
1355	1953	2733	1188726433000
1355	1994	57	1188726458000
1355	1994	2753	1188726458000
1355	2080	413	1188726335000
1355	2080	900	1188726335000
1355	3785	944	1188726641000
1355	32587	53	1188726663000
1355	32587	449	1188726663000
1392	7147	337	1162768043000
1392	8950	208	1166410703000
1392	8950	252	1166410717000
1392	8950	611	1166410707000
1392	8950	699	1166410695000
1436	247	2742	1188751580000
1436	838	9889	1188751483000
1436	1953	9890	1188751502000
1436	1994	1595	1188751594000
1436	2391	880	1188751708000
1436	2478	55	1188751765000
1436	3967	2742	1188751746000
1436	4310	8182	1188751718000
1436	4447	55	1188751677000
1436	4848	99	1188751710000
1436	6378	74	1188751668000
1496	293	634	1188774484000
1496	293	1541	1188774487000
1496	54286	110	1188774515000
1496	54286	634	1188774519000
1496	54286	6170	1188774524000
1496	54286	8321	1188774517000
1504	468	4577	1188780296000
1504	468	7834	1188780296000
1504	3248	871	1188780695000
1504	3786	34	1188822793000
1504	5377	1255	1188780349000
1504	5377	7835	1188780349000
1504	30816	1065	1188781065000
1510	26	1320	1165112079000
1510	1411	1320	1165112095000
1510	3409	2572	1164942916000
1510	3598	1320	1165112047000
1510	3723	1320	1165112091000
1510	4745	1061	1165112115000
1510	4745	1320	1165112109000
1510	6058	2572	1164942923000
1510	43679	2572	1164942933000
1510	43679	7817	1164942929000
1547	49272	525	1164927822000
1600	55908	622	1215825120000
1600	59594	7	1215825150000
1600	59594	729	1215825148000
1632	342	6633	1157952700000
1632	2357	2743	1155093834000
1632	2959	6631	1193121638000
1632	4878	6633	1157952563000
1632	6016	2743	1155093860000
1632	7297	6633	1157952626000
1632	7382	6632	1217306758000
1632	7773	6633	1157952605000
1632	8376	6633	1157952714000
1632	33896	6633	1170915214000
1632	34072	6633	1157952570000
1632	34542	6633	1157952621000
1632	36527	6633	1157952706000
1632	38061	6633	1155094397000
1632	38886	6633	1155094384000
1632	39183	6633	1157952617000
1632	40278	6629	1185856776000
1632	40583	6633	1157952584000
1632	41716	6633	1157952650000
1632	42718	6633	1157952365000
1632	43460	6633	1157952638000
1632	44191	6633	1157952680000
1632	44195	6633	1157952590000
1632	44199	6633	1157952689000
1632	44709	6633	1157952658000
1632	45186	6633	1157952695000
1632	45447	6631	1175997917000
1632	45499	6633	1157952632000
1632	46530	6633	1155093924000
1632	46578	6633	1157952453000
1632	46948	6633	1155093941000
1632	46976	6631	1180305959000
1632	47629	6631	1178064165000
1632	48082	6631	1175997953000
1632	48774	6631	1175998111000
1632	49272	6631	1175998002000
1632	49312	6631	1196048667000
1632	49347	6631	1184471938000
1632	51084	6631	1179884409000
1632	51662	6631	1175997937000
1632	52885	6631	1199070572000
1632	53000	6631	1179021306000
1632	53322	6631	1186953242000
1632	53894	6631	1183432265000
1632	55276	6630	1208631760000
1632	55820	6631	1196048709000
1652	1590	838	1188883426000
1663	546	1500	1188884784000
1663	546	2206	1188884784000
1663	546	5372	1188884784000
1663	1091	1480	1188884851000
1663	2125	1222	1188884721000
1663	2126	418	1188884903000
1663	2137	1809	1188884719000
1663	2137	6660	1188884719000
1663	2384	1876	1188884802000
1663	3263	1480	1188884784000
1663	4015	55	1188884992000
1663	4015	4725	1188884992000
1663	4343	119	1188885088000
1663	4343	1803	1188885088000
1663	4343	6231	1188885088000
1663	5064	459	1188884952000
1663	5064	647	1188884952000
1663	5064	6661	1188884952000
1663	5528	506	1188885112000
1663	5528	699	1188885112000
1663	5528	742	1188885112000
1663	35836	7	1188885050000
1663	35836	647	1188885050000
1713	5620	647	1190292504000
1713	5620	1729	1190292504000
1713	5620	4160	1190292503000
1713	5620	4162	1190292504000
1713	6885	1239	1190291379000
1713	6885	4161	1190291416000
1713	6885	4163	1190291400000
1724	2967	4079	1198167781000
1724	31804	892	1141606315000
1724	51709	4078	1202773049000
1728	8371	4077	1219309894000
1751	11	892	1137528929000
1751	17	292	1137528190000
1751	18	2241	1137527324000
1751	29	4856	1137525564000
1751	32	1304	1137524990000
1751	39	1450	1137525570000
1751	52	61	1137525587000
1751	74	892	1137527667000
1751	104	4861	1137528166000
1751	215	892	1137528149000
1751	235	337	1137527854000
1751	260	4616	1137524728000
1751	296	2241	1137524524000
1751	348	61	1137525611000
1751	364	900	1137525637000
1751	480	4858	1137526625000
1751	508	4855	1137525653000
1751	509	892	1137527356000
1751	524	196	1137526683000
1751	527	4858	1137524951000
1751	539	892	1137528210000
1751	587	892	1137527326000
1751	588	900	1137525602000
1751	592	186	1137528991000
1751	593	4855	1137524969000
1751	595	900	1137525606000
1751	597	892	1137526678000
1751	903	1123	1137524993000
1751	904	1123	1137524558000
1751	908	1123	1137524925000
1751	919	605	1137524995000
1751	928	1123	1137524937000
1751	930	1123	1137524928000
1751	931	1123	1137526705000
1751	953	605	1137524921000
1751	965	1123	1137525676000
1751	1035	605	1137524983000
1751	1073	605	1137525737000
1751	1077	61	1137524978000
1751	1078	61	1137526658000
1751	1080	1304	1137525715000
1751	1097	4858	1137525696000
1751	1101	892	1137529009000
1751	1131	1176	1137528235000
1751	1132	1176	1137528241000
1751	1136	1304	1137525151000
1751	1172	427	1137527892000
1751	1175	4856	1137525141000
1751	1196	4616	1137524717000
1751	1198	4616	1137524700000
1751	1199	1304	1137524685000
1751	1204	605	1137525707000
1751	1207	605	1137524823000
1751	1210	4616	1137526742000
1751	1211	4862	1137527907000
1751	1219	1123	1137525157000
1751	1233	4862	1137527885000
1751	1234	605	1137525163000
1751	1237	4863	1137528319000
1751	1249	1176	1137528272000
1751	1250	605	1137524808000
1751	1252	605	1137525748000
1751	1259	189	1137528324000
1751	1262	605	1137524814000
1751	1267	605	1137524788000
1751	1274	740	1137527516000
1751	1276	605	1137525134000
1751	1278	1452	1137527948000
1751	1282	900	1137525755000
1751	1288	4857	1137526750000
1751	1291	4616	1137525779000
1751	1300	4863	1137528301000
1751	1302	196	1137528275000
1751	1306	4862	1137529046000
1751	1307	892	1137527941000
1751	1345	189	1137528345000
1751	1387	4858	1137525816000
1751	1393	892	1137529068000
1751	1449	4857	1137526804000
1751	1513	1450	1137525826000
1751	1537	740	1137525226000
1751	1569	892	1137526794000
1751	1635	292	1137529319000
1751	1673	777	1137528338000
1751	1690	4856	1137527403000
1751	1721	892	1137528411000
1751	1777	4861	1137528415000
1751	1884	1304	1137525858000
1751	1954	605	1137525195000
1751	1968	1450	1137525849000
1751	2028	4858	1137525202000
1751	2065	61	1137525185000
1751	2085	900	1137526852000
1751	2100	892	1137528406000
1751	2115	4616	1137525867000
1751	2118	189	1137528441000
1751	2133	1450	1137526827000
1751	2134	1450	1137526861000
1751	2136	4859	1137527929000
1751	2144	1450	1137525945000
1751	2146	1450	1137526857000
1751	2174	337	1137528429000
1751	2176	1123	1150493812000
1751	2178	1123	1137525924000
1751	2181	1123	1137526843000
1751	2183	1123	1137525934000
1751	2184	1123	1137529987000
1751	2186	1123	1137525236000
1751	2202	1123	1137525928000
1751	2203	1123	1137525208000
1751	2204	1123	1150493893000
1751	2205	1123	1137526848000
1751	2245	892	1137529111000
1751	2247	4855	1137525939000
1751	2291	337	1137528447000
1751	2301	1452	1137529313000
1751	2324	427	1137529372000
1751	2335	4861	1137529147000
1751	2363	740	1137526880000
1751	2365	740	1137529127000
1751	2395	23	1137527993000
1751	2409	196	1137529133000
1751	2410	196	1137528489000
1751	2411	196	1137529378000
1751	2572	1450	1137527383000
1751	2628	4616	1137526898000
1751	2640	186	1137526901000
1751	2706	1450	1137525316000
1751	2797	892	1137528541000
1751	2915	1450	1137526013000
1751	2918	1450	1137527416000
1751	2942	892	1137527533000
1751	2949	485	1137525994000
1751	2952	777	1137528548000
1751	2968	1304	1137525366000
1751	3000	1133	1137525352000
1751	3083	2977	1137528534000
1751	3098	196	1137528613000
1751	3108	1304	1137526034000
1751	3160	777	1137527976000
1751	3210	1450	1137525412000
1751	3252	892	1137527445000
1751	3255	196	1137526947000
1751	3359	196	1137528595000
1751	3360	196	1137526943000
1751	3363	4616	1137524763000
1751	3408	892	1137528599000
1751	3418	892	1137528063000
1751	3421	605	1137524841000
1751	3471	4858	1137526928000
1751	3552	1450	1137526068000
1751	3633	485	1137526092000
1751	3635	485	1137529740000
1751	3638	485	1137527493000
1751	3671	1452	1137528638000
1751	3688	1450	1137526957000
1751	3793	186	1137528674000
1751	3812	61	1137526079000
1751	3911	4857	1137525403000
1751	3916	196	1137526967000
1751	3996	292	1137528657000
1751	4014	1176	1137528648000
1751	4025	892	1137527488000
1751	4103	4858	1137527526000
1751	4220	196	1137528720000
1751	4246	892	1137526125000
1751	4322	196	1137528698000
1751	4410	4855	1137529529000
1751	4447	892	1137527003000
1751	4467	1304	1137526116000
1751	4623	196	1137527012000
1751	4718	1450	1137526978000
1751	4902	2977	1137528689000
1751	4973	4856	1137524756000
1751	4979	23	1137528790000
1751	4992	892	1137527478000
1751	5066	892	1137527624000
1751	5139	196	1137528747000
1751	5225	4860	1137529183000
1751	5267	196	1137528784000
1751	5299	892	1137527064000
1751	5349	186	1137528104000
1751	5378	4616	1137526200000
1751	5444	900	1137527048000
1751	5618	1133	1137524872000
1751	5620	892	1137527089000
1751	5639	740	1137528763000
1751	5673	777	1137528094000
1751	5690	740	1137527813000
1751	5796	485	1137529837000
1751	5872	485	1137529769000
1751	5942	892	1137527653000
1751	5971	1133	1137524463000
1751	5992	892	1137528820000
1751	6104	1304	1137527055000
1751	6125	1304	1137527159000
1751	6163	1176	1137528814000
1751	6250	189	1137527609000
1751	6296	4857	1137525489000
1751	6333	186	1137528852000
1751	6350	1133	1137525453000
1751	6534	186	1137527615000
1751	6586	1450	1137527460000
1751	6643	740	1137528845000
1751	6773	1176	1137528850000
1751	6807	1304	1137526223000
1751	6874	2241	1137525476000
1751	6985	1176	1137528832000
1751	6993	61	1137527123000
1751	7099	1133	1137526486000
1751	7173	892	1137527567000
1751	7346	1450	1137527184000
1751	7373	186	1137527205000
1751	7438	2241	1137525481000
1751	7485	740	1137527189000
1751	8197	1176	1137528874000
1751	8529	4858	1137527230000
1751	8607	740	1137526502000
1751	8636	186	1137528887000
1751	8986	4859	1137527569000
1751	8988	4859	1137526535000
1751	8994	4859	1137799649000
1751	26662	1133	1137525527000
1751	26776	1133	1137525541000
1751	27721	4856	1137526598000
1751	27731	740	1137526519000
1751	30793	337	1137527597000
1751	30810	23	1137526576000
1751	31079	740	1137529274000
1751	32587	186	1137527828000
1751	33493	4616	1137526592000
1751	33794	186	1138654376000
1751	36401	1304	1141063429000
1860	34198	1136	1164900719000
1910	370	16396	1162911074000
1915	1298	1066	1189005559000
1915	2116	146	1189005592000
1915	2116	459	1189005592000
1915	2313	610	1189005547000
1915	2976	2323	1189005654000
1915	5064	2323	1189005663000
1915	6870	27	1189005549000
1988	5218	896	1137366026000
1988	5218	900	1137366026000
2039	3897	8030	1162941073000
2053	110	5153	1166289565000
2102	236	574	1143046717000
2102	49130	573	1184537004000
2102	50792	575	1184536965000
2108	380	74	1162969147000
2108	858	247	1162970779000
2136	8360	465	1162981781000
2200	1094	4102	1163001556000
2204	372	4087	1190928420000
2204	500	488	1188850625000
2204	3986	4088	1190928500000
2204	32587	4086	1188850868000
2204	45722	136	1188851637000
2218	1199	4165	1163220043000
2218	2968	1304	1163220138000
2218	2968	4165	1163220039000
2218	4467	4165	1163220065000
2218	4911	1304	1163220167000
2218	5909	4164	1163219591000
2218	47465	1304	1163220186000
2276	46970	7	1156788918000
2276	46970	4724	1156788904000
2276	46970	4748	1156788913000
2276	47640	1870	1156788764000
2276	47640	4749	1156788774000
2315	1090	13565	1137419425000
2315	1207	6140	1144778026000
2429	358	263	1166993365000
2429	358	1576	1166993365000
2429	562	46	1175094624000
2429	562	610	1175094624000
2429	4993	369	1175094637000
2429	4993	3024	1175094637000
2429	44195	34	1175094543000
2429	44195	374	1175094544000
2435	48043	257	1203786277000
2435	56757	666	1203786207000
2455	3551	93	1169231984000
2471	18	2241	1216105635000
2471	296	312	1216105690000
2471	296	2241	1216105663000
2471	1089	312	1216105689000
2471	1089	2241	1216105653000
2471	1729	2241	1216105615000
2471	6874	312	1216105694000
2471	7438	312	1216105693000
2471	32587	7009	1216105639000
2471	52281	312	1216105697000
2471	52281	449	1216105699000
2471	53519	2241	1216105632000
2471	53519	2681	1216105625000
2477	14	5534	1189333940000
2477	419	2196	1189334346000
2477	519	12	1189334319000
2477	546	2206	1189334251000
2477	838	11540	1189333811000
2477	1224	2260	1189334291000
2477	1298	11541	1189334199000
2477	1779	6176	1189334198000
2477	2137	11542	1189334268000
2477	2409	3	1189334290000
2477	2642	7161	1189334332000
2477	2863	1730	1189334360000
2477	2976	4303	1189334439000
2477	2986	12	1189334318000
2477	3450	11544	1189334242000
2477	3967	1846	1189334096000
2477	4447	1222	1189334054000
2477	4448	11539	1189334415000
2477	5377	1542	1189333874000
2513	8368	412	1179669810000
2517	3052	885	1148135713000
2556	61323	374	1226695741000
2558	33158	371	1189377271000
2589	367	364	1163116378000
2589	912	605	1163116500000
2589	922	678	1163116515000
2589	1260	54	1163116526000
2589	3114	900	1163116386000
2612	174	4192	1152504076000
2643	32	754	1163449411000
2643	32	1184	1163449410000
2643	63	15855	1168916991000
2643	165	1184	1163448613000
2643	223	1764	1163443732000
2643	288	54	1220751805000
2643	288	1472	1220751799000
2643	296	312	1164269206000
2643	296	371	1164269205000
2643	493	371	1225679751000
2643	493	997	1225679796000
2643	527	237	1163118859000
2643	904	330	1224506385000
2643	904	3737	1224506389000
2643	1061	638	1188799353000
2643	1061	754	1188799350000
2643	1080	884	1163444317000
2643	1080	885	1163444315000
2643	1089	312	1164269196000
2643	1090	6219	1209704493000
2643	1136	884	1163444308000
2643	1193	156	1164216380000
2643	1193	247	1164216379000
2643	1193	1470	1164216387000
2643	1197	7	1163448735000
2643	1213	310	1181661560000
2643	1228	310	1227943487000
2643	1228	638	1227943485000
2643	1228	8829	1227943491000
2643	1248	243	1228674019000
2643	1248	6258	1228674031000
2643	1258	254	1164216348000
2643	1258	1470	1164216352000
2643	1278	1452	1168917149000
2643	1278	5487	1164228581000
2643	1527	1184	1166770302000
2643	1639	1608	1163443786000
2643	1639	1764	1163443776000
2643	1917	1184	1163739321000
2643	1921	560	1164269107000
2643	1961	478	1228673883000
2643	1961	792	1228673880000
2643	1961	1545	1228673865000
2643	2028	1126	1181098771000
2643	2296	2012	1167861013000
2643	2296	13761	1167861022000
2643	2324	237	1176438567000
2643	2324	427	1176438564000
2643	2324	753	1176438561000
2643	2325	34	1163443656000
2643	2329	97	1166770360000
2643	2329	263	1166770362000
2643	2700	5393	1163443707000
2643	2788	884	1163444253000
2643	2788	1181	1163444248000
2643	2797	382	1227675239000
2643	2997	3828	1187016105000
2643	3160	478	1223785366000
2643	3160	629	1223785369000
2643	3275	2313	1166770338000
2643	3275	6091	1163443902000
2643	3300	4077	1166769700000
2643	3421	1471	1164228540000
2643	3421	1576	1164228539000
2643	3468	2828	1163974700000
2643	3476	93	1163974663000
2643	3671	1452	1164228504000
2643	3671	13047	1164228525000
2643	3949	69	1163118655000
2643	3949	610	1163118655000
2643	4011	55	1163443962000
2643	4011	754	1163443968000
2643	4226	67	1163657127000
2643	4226	252	1163657126000
2643	4226	265	1163657124000
2643	4621	1184	1167861118000
2643	4734	1755	1163443925000
2643	4734	1764	1163443932000
2643	4734	4245	1163443936000
2643	5064	458	1188535001000
2643	5151	93	1223260829000
2643	5294	885	1179503579000
2643	5400	2341	1180500275000
2643	5400	3235	1180500277000
2643	5609	3207	1163739463000
2643	5669	772	1163974732000
2643	5902	279	1163974723000
2643	6807	884	1163444235000
2643	6807	2955	1168917199000
2643	6808	237	1222135588000
2643	6808	775	1222135587000
2643	6957	314	1164228697000
2643	7360	15854	1163444014000
2643	7361	279	1176438608000
2643	8368	1102	1163449399000
2643	8874	641	1163443826000
2643	8874	5439	1201567242000
2643	8917	5393	1163443758000
2643	8947	7626	1180556970000
2643	8947	14165	1180556989000
2643	8949	93	1180418003000
2643	8949	107	1180417998000
2643	8949	607	1180418034000
2643	8950	716	1223770375000
2643	8981	203	1187144720000
2643	8981	561	1187144734000
2643	8981	595	1187144742000
2643	8981	765	1187144740000
2643	8981	1551	1187144731000
2643	8981	4450	1187144738000
2643	8985	2622	1180556948000
2643	30894	8949	1180557041000
2643	32587	1184	1163448674000
2643	32587	4450	1166770322000
2643	32587	7009	1166770324000
2643	33166	247	1164346600000
2643	33166	263	1164346598000
2643	33794	135	1163448631000
2643	37380	655	1180557269000
2643	37830	899	1164135867000
2643	37830	14068	1164135887000
2643	39446	11755	1163739281000
2643	39715	93	1180557206000
2643	39715	595	1180557208000
2643	40732	5198	1166769645000
2643	43932	833	1167861071000
2643	44195	2199	1187150624000
2643	44195	2793	1187150631000
2643	44195	7425	1187150622000
2643	45081	2206	1163444074000
2643	45431	1184	1173595247000
2643	45728	1764	1164944373000
2643	46322	5724	1197137151000
2643	46322	7391	1197137155000
2643	46578	1782	1163444285000
2643	46976	1121	1166165247000
2643	47261	4805	1176438111000
2643	47518	15850	1180935503000
2643	47610	97	1168916809000
2643	47610	2622	1168916823000
2643	48142	93	1163739566000
2643	48142	595	1163739565000
2643	48516	614	1180326025000
2643	48774	3736	1180588329000
2643	48774	4450	1180588320000
2643	48780	5543	1168916894000
2643	48982	1715	1164135774000
2643	49272	525	1164595444000
2643	49272	657	1163834663000
2643	49278	13	1178348626000
2643	49284	2341	1187212078000
2643	49347	1184	1177870466000
2643	49347	13367	1177870449000
2643	51086	364	1180303820000
2643	51091	93	1188613462000
2643	51091	371	1188613456000
2643	51255	5424	1201567218000
2643	51255	5439	1187233182000
2643	51662	93	1174954268000
2643	52245	2012	1192332391000
2643	52245	6355	1192332389000
2643	53000	125	1227641384000
2643	53000	235	1227641380000
2643	53000	641	1227641382000
2643	55247	1061	1226027731000
2643	55363	754	1220672321000
2643	55765	2371	1196623844000
2643	55820	2806	1207514225000
2643	56174	62	1197865980000
2643	56174	885	1197865996000
2643	56782	885	1214172925000
2643	56782	4618	1214172928000
2643	56788	69	1226890091000
2643	56788	93	1226890114000
2643	56788	382	1226890093000
2643	56788	561	1226890106000
2643	56788	689	1226890095000
2643	56801	15852	1199662421000
2643	57528	480	1201427676000
2643	63113	9816	1228156320000
2658	46578	4212	1167021058000
2692	55282	62	1216139726000
2706	329	14680	1163123502000
2732	48982	155	1163127063000
2732	48982	1715	1163127063000
2771	296	312	1216142980000
2771	1089	312	1216142880000
2801	587	1222	1137108795000
2801	27434	4852	1137108804000
2842	2683	1457	1190043224000
2842	4027	7	1190043188000
2852	1547	1574	1147809826000
2852	2436	4096	1148592989000
2852	4032	4100	1138808987000
2852	5506	4101	1148681782000
2852	6623	4098	1147809604000
2852	33085	4094	1139306402000
2852	34532	4094	1138096365000
2852	38038	4097	1140432281000
2852	39183	4098	1147809659000
2852	40629	4099	1137532881000
2852	40826	4095	1140551917000
2852	44199	104	1144361087000
2852	44665	541	1153919376000
2853	2144	4084	1168123788000
2891	3246	4444	1142137719000
2901	915	1243	1189469585000
2901	954	1251	1189469514000
2901	955	1251	1189469616000
2901	1025	900	1189469548000
2901	1243	1250	1189469634000
2901	1438	1255	1189469976000
2901	1620	1244	1189469575000
2901	2125	1249	1189469484000
2901	2485	55	1189469523000
2901	2642	1245	1189469593000
2901	2863	55	1189469624000
2901	4310	1247	1189469358000
2901	4447	55	1189469317000
2901	6373	1253	1189469468000
2901	30812	1256	1189469680000
2904	2535	1259	1140168972000
2930	6373	1321	1145002037000
3017	361	55	1189478932000
3017	413	5236	1189478866000
3017	546	2206	1189479003000
3017	671	14605	1189478703000
3017	1438	2934	1189478842000
3017	1717	14604	1189478690000
3017	1779	5281	1189478915000
3017	2428	747	1189478963000
3017	2478	55	1189478780000
3017	2485	747	1189479003000
3017	2953	497	1189478820000
3017	3273	14604	1189478908000
3017	4367	2206	1189478820000
3017	6218	196	1189478752000
3017	6373	569	1189478886000
3017	6870	5281	1189478829000
3017	8622	4741	1189478395000
3017	8798	458	1189478892000
3057	36708	896	1218764799000
3104	3477	1450	1206499791000
3104	58154	2260	1206499695000
3106	4774	376	1137519096000
3106	4881	15806	1137613677000
3106	8914	6442	1137869933000
3174	1408	1121	1154757654000
3174	6565	1121	1154757337000
3174	45499	1121	1154757365000
3190	6953	15947	1173810827000
3271	4720	80	1189494669000
3271	4720	742	1189494656000
3271	4720	743	1189494638000
3301	1203	4854	1184719543000
3301	1225	4854	1184719703000
3301	1269	4854	1184719815000
3301	3112	4854	1184719526000
3301	3155	1911	1184719780000
3301	3251	4854	1184719646000
3301	4039	4854	1184719793000
3301	4478	4854	1184720019000
3301	6303	1911	1184719751000
3301	7934	61	1184628308000
3304	339	369	1138354791000
3304	339	4849	1138354842000
3304	1089	696	1137876441000
3304	1089	2241	1137876441000
3304	1089	4832	1137876441000
3304	1089	4846	1138091650000
3304	1209	4840	1138354598000
3304	2046	4841	1138355153000
3304	3142	4834	1140622349000
3304	3255	237	1138354771000
3304	3255	369	1138354771000
3304	3255	2407	1138354771000
3304	3255	4848	1138354771000
3304	3262	72	1140622338000
3304	3262	4847	1140622338000
3304	3396	1756	1138355026000
3304	3396	4843	1138355026000
3304	5418	369	1138354829000
3304	5418	4833	1138354829000
3304	5785	4836	1140622165000
3304	6537	60	1138354941000
3304	6537	4828	1138354941000
3304	7247	7	1138354646000
3304	7247	328	1138354646000
3304	7247	605	1138354646000
3304	7361	150	1137492083000
3304	7361	252	1137492083000
3304	7361	687	1137492083000
3304	7361	4831	1137492083000
3304	7361	4838	1137492083000
3304	8636	985	1138091448000
3304	8917	4837	1140621989000
3304	8917	4839	1140621989000
3304	30810	7	1137408115000
3304	30810	21	1137408115000
3304	30810	23	1137408115000
3304	30810	4175	1137408115000
3304	30810	4401	1137408115000
3304	30810	4793	1137408115000
3313	5912	1765	1202758759000
3313	54736	4741	1201390686000
3369	2959	1398	1167763726000
3369	4019	39	1167763788000
3369	4019	4675	1167763788000
3369	4019	4676	1167763763000
3392	11	689	1216312151000
3392	70	119	1216359096000
3392	784	364	1216312221000
3392	1219	54	1216310911000
3392	1234	247	1216310874000
3392	1245	289	1216310726000
3392	1370	74	1216311907000
3392	1370	1184	1216311910000
3392	1387	1126	1216311359000
3392	2726	254	1216310889000
3392	2726	351	1216310886000
3392	3147	189	1216311500000
3392	3176	770	1216311549000
3392	3176	1023	1216311552000
3392	3253	55	1216311588000
3392	3755	397	1216312133000
3392	3948	55	1216311395000
3392	3948	2044	1216311393000
3392	4235	161	1216310865000
3392	5481	1457	1216311949000
3392	5502	935	1216311438000
3392	6365	4448	1216311574000
3392	6502	235	1216311779000
3392	6502	641	1216311777000
3392	6863	1759	1216311771000
3392	6870	219	1216311838000
3392	8874	641	1216311364000
3392	31364	1065	1216310937000
3392	33679	1235	1216311644000
3392	48774	4450	1216312200000
3392	52281	312	1216311028000
3392	53000	235	1216359128000
3429	299	1888	1189526534000
3493	36276	4157	1139788863000
3493	59018	367	1218717665000
3512	5952	146	1216314088000
3527	1120	473	1189553894000
3527	1267	473	1189553864000
3527	3911	7876	1189553883000
3541	235	59	1216323964000
3541	235	337	1216323959000
3541	235	2960	1216323969000
3541	508	219	1216324556000
3541	508	382	1216324560000
3541	902	605	1216324280000
3541	1097	1126	1216324306000
3541	1653	366	1216324179000
3541	2291	59	1216324166000
3541	2291	337	1216324164000
3541	2750	61	1216324219000
3541	2797	382	1216325145000
3541	4776	456	1216324393000
3541	4848	64	1216324037000
3541	4848	305	1216324034000
3541	5508	7734	1216324864000
3541	5508	7735	1216324866000
3541	6197	156	1216324587000
3541	41716	2577	1216324738000
3541	56757	59	1216324103000
3595	20	2938	1189560049000
3595	177	7930	1189560370000
3595	1464	7919	1189560159000
3595	1665	517	1189560297000
3595	2117	7927	1189560309000
3595	2122	7929	1189560504000
3595	2279	7918	1189560412000
3595	2505	1065	1189560114000
3595	3484	7921	1189560543000
3595	3688	111	1189560513000
3595	3821	7923	1189560454000
3595	3825	7926	1189560141000
3595	3979	7928	1189560399000
3595	4006	5081	1189560384000
3595	4343	4315	1189560098000
3595	4448	1544	1189560081000
3595	5903	1162	1189560257000
3595	8807	7917	1189560643000
3595	8917	7931	1189560331000
3595	8984	516	1189560275000
3595	31685	7925	1189560567000
3595	33004	7922	1189560188000
3595	37729	7920	1189560594000
3595	40819	5074	1189560217000
3600	6902	582	1163997317000
3710	356	8498	1163412242000
3849	4308	871	1216494643000
3849	4722	554	1216414803000
3853	2329	263	1137223504000
3853	4011	578	1137910219000
3853	4326	263	1137909590000
3853	4326	5190	1137909590000
3853	33166	13459	1139426378000
3860	42730	2541	1150250058000
3860	52604	1023	1186714032000
3860	52604	2239	1186714036000
3860	52604	4251	1186714034000
3868	48385	4057	1163448037000
3976	6944	1646	1139513195000
4002	1175	6637	1218738743000
4022	112	4994	1138309161000
4022	741	712	1174083871000
4022	1212	605	1139627885000
4022	1278	1452	1182371235000
4022	1537	740	1138309222000
4022	2019	740	1138309063000
4022	2670	237	1192964245000
4022	2670	1761	1192964240000
4022	2949	657	1174083751000
4022	3000	712	1167183315000
4022	3000	1134	1167183329000
4022	5618	1134	1167183295000
4022	5621	2164	1169331123000
4022	7022	740	1174083865000
4022	8253	1134	1187335070000
4022	8961	752	1186997438000
4022	31658	712	1167183260000
4022	31658	1134	1167183241000
4022	31878	4994	1138309135000
4022	45081	2206	1167696423000
4022	48304	870	1172970803000
4022	50872	326	1192963774000
4078	3074	3420	1216484352000
4078	3367	6912	1220517889000
4078	3737	3343	1216485617000
4078	3947	3736	1220511068000
4078	4363	3736	1220510152000
4078	4363	6180	1220510295000
4078	4824	6914	1217021499000
4078	5115	1455	1220518366000
4078	5115	3343	1220518366000
4078	6409	2995	1216483231000
4078	6437	27	1216483142000
4078	6451	3420	1216484265000
4078	7205	816	1216487378000
4078	7205	3339	1216487378000
4078	7410	6913	1217716782000
4078	8700	6075	1216482961000
4078	26138	816	1217017983000
4087	59018	1255	1226953596000
4146	431	2411	1163522788000
4146	431	13639	1163522779000
4146	1219	13639	1163524849000
4146	3093	10407	1164016830000
4146	26313	253	1164017055000
4188	6760	11300	1163553659000
4198	6932	7993	1163558637000
4254	539	382	1197253973000
4335	608	374	1216553194000
4335	1256	7867	1216553143000
4335	4973	415	1216552946000
4341	176	11405	1146745758000
4341	176	11452	1146745756000
4341	299	554	1146874407000
4341	299	885	1146874422000
4341	345	554	1146745105000
4341	372	16363	1146748178000
4341	501	161	1146747643000
4341	501	580	1146747643000
4341	501	16077	1146747680000
4341	501	16355	1146747643000
4341	581	554	1146749700000
4341	593	54	1146874446000
4341	983	554	1146749895000
4341	983	2467	1146749895000
4341	1041	16077	1146747657000
4341	1046	554	1146748692000
4341	1046	1542	1146748694000
4341	1094	4102	1146749788000
4341	1208	238	1146875300000
4341	1208	319	1146875302000
4341	1235	605	1146989302000
4341	1251	64	1146747957000
4341	1251	331	1146747955000
4341	1251	16364	1146747973000
4341	1296	10352	1146989795000
4341	1419	1604	1146746607000
4341	1527	366	1146874038000
4341	1653	366	1146749828000
4341	1730	8418	1146745266000
4341	1952	1608	1146989390000
4341	2021	366	1146874022000
4341	2022	16355	1146747505000
4341	2071	2629	1146745112000
4341	2076	1608	1146989770000
4341	2284	753	1146745234000
4341	2291	59	1146749806000
4341	2291	146	1146749811000
4341	2291	337	1146749804000
4341	2329	97	1146746955000
4341	2329	161	1146746965000
4341	2329	4770	1146746956000
4341	2437	554	1146745918000
4341	2810	712	1146875085000
4341	2908	554	1146749694000
4341	2908	8184	1146749694000
4341	2959	156	1146746906000
4341	2959	161	1146746908000
4341	2959	16355	1146746906000
4341	3163	16077	1146747694000
4341	3186	156	1146746824000
4341	3186	1604	1146746824000
4341	3186	16356	1146746861000
4341	3186	16363	1146746861000
4341	3224	753	1146745444000
4341	3424	263	1146750168000
4341	3547	554	1146989581000
4341	3677	9716	1146989472000
4341	3730	8905	1146749705000
4341	3788	257	1146749495000
4341	3788	1542	1146749495000
4341	3788	16355	1146749495000
4341	3996	292	1146745515000
4341	3996	686	1146745517000
4341	4017	16359	1146748870000
4341	4020	16358	1146873610000
4341	4226	252	1146749754000
4341	4226	265	1146749752000
4341	4359	4251	1146745947000
4341	4359	4804	1146745943000
4341	4763	940	1146745079000
4341	4848	72	1146747927000
4341	4848	4157	1146747911000
4341	4848	16355	1146747928000
4341	4874	366	1146873993000
4341	4878	13	1146749709000
4341	4878	156	1146749721000
4341	4878	611	1146749712000
4341	4878	16355	1146749721000
4341	4880	752	1146990337000
4341	5367	554	1146745882000
4341	5367	1542	1146745885000
4341	5618	712	1146749763000
4341	5618	1133	1146749766000
4341	5679	363	1146873474000
4341	5679	16365	1146873520000
4341	5690	712	1146745500000
4341	5690	1133	1146745502000
4341	5788	16077	1146747671000
4341	5992	156	1146746776000
4341	5992	554	1146746776000
4341	5992	1344	1146746776000
4341	6323	611	1146873260000
4341	6350	712	1146745544000
4341	6350	1133	1146745541000
4341	6380	4297	1146873549000
4341	6591	885	1146747730000
4341	6591	10866	1146747738000
4341	6683	375	1146745159000
4341	6683	753	1146745208000
4341	6711	740	1146746698000
4341	6890	6109	1146990066000
4341	6890	10134	1146990068000
4341	6952	611	1146990185000
4341	7023	554	1146745905000
4341	7099	712	1146745913000
4341	7099	1133	1146745916000
4341	7151	962	1146990097000
4341	7438	312	1146745597000
4341	7976	16355	1146744733000
4341	8062	54	1146874698000
4341	8062	554	1146874674000
4341	8062	16360	1146874698000
4341	8365	1608	1146988960000
4341	8365	10702	1146988960000
4341	8477	1504	1146749316000
4341	8950	252	1146875253000
4341	8950	611	1146875251000
4341	8966	1630	1146750235000
4341	8973	554	1146750073000
4341	8973	4309	1146750056000
4341	26599	8	1146989876000
4341	26662	712	1146745531000
4341	26662	1133	1146745528000
4341	26776	1133	1146745565000
4341	27834	10312	1146990162000
4341	30820	1608	1146989180000
4341	30820	4297	1146989156000
4341	30820	12165	1146989180000
4341	31410	168	1146745480000
4341	31410	753	1146745492000
4341	31658	712	1146745557000
4341	31658	1133	1146745560000
4341	32025	940	1146745126000
4341	33004	366	1146873954000
4341	33171	16355	1146746234000
4341	33171	16361	1146746234000
4341	33358	796	1146872566000
4341	33358	12165	1146872566000
4341	33358	16359	1146872566000
4341	38038	155	1146748543000
4341	39183	421	1146745092000
4341	39183	554	1146745097000
4341	41569	555	1146873405000
4341	41569	16365	1146873417000
4341	43333	753	1146816808000
4352	1214	366	1141333530000
4352	1214	397	1141333539000
4375	1721	761	1191119309000
4517	257	5130	1171944776000
4517	324	5131	1160714854000
4517	324	5137	1171680065000
4517	541	5135	1171681105000
4517	910	605	1171680260000
4517	910	1140	1171680260000
4517	1081	5129	1171679962000
4517	2353	5134	1160715854000
4517	3028	5129	1171680035000
4517	3388	1920	1160714631000
4517	3408	5137	1171680925000
4517	3969	473	1171680371000
4517	3969	5137	1171680371000
4517	4184	605	1171681186000
4517	4427	55	1172727150000
4517	4555	5137	1171680011000
4517	4857	651	1171680890000
4517	4857	5137	1171680890000
4517	4886	651	1171680450000
4517	4886	2998	1171680450000
4517	7190	605	1171680496000
4544	58492	610	1227287559000
4549	8014	2513	1181607015000
4549	52604	1023	1182383504000
4549	52604	1596	1182383519000
4549	52604	2894	1182383517000
4549	52604	4251	1182383501000
4650	50	2250	1189983336000
4650	296	55	1189983478000
4650	296	265	1189983447000
4650	296	2247	1189983469000
4650	2858	1937	1189983513000
4650	2959	1937	1189983773000
4650	2959	2243	1189983762000
4650	3949	506	1189983956000
4650	3949	1937	1189983918000
4650	4878	13	1189983870000
4650	4878	67	1189983850000
4650	4878	1937	1189983860000
4650	4878	2245	1189983901000
4650	4878	2246	1189983867000
4650	4973	55	1189983570000
4650	4973	687	1189983573000
4650	4973	2189	1189983565000
4650	7361	64	1189983745000
4650	7361	265	1189983673000
4650	7361	687	1189983653000
4650	7361	2247	1189983663000
4650	8014	2244	1189984028000
4650	8014	2249	1189984058000
4650	46578	55	1189983601000
4697	1	60	1140391878000
4697	1	896	1140391878000
4697	32	397	1140391372000
4697	32	754	1140391372000
4697	32	838	1140391372000
4697	32	1184	1140391372000
4697	32	1304	1140391372000
4697	36	1023	1140391765000
4697	36	2596	1140391775000
4697	36	2600	1140391765000
4697	47	66	1140391838000
4697	47	742	1140391838000
4697	50	7	1139736674000
4697	50	2603	1139736674000
4697	50	2612	1139736674000
4697	110	870	1140391741000
4697	110	1625	1140391741000
4697	110	2094	1140391741000
4697	110	2595	1140391741000
4697	198	366	1140391335000
4697	198	2606	1140391337000
4697	260	366	1140391850000
4697	293	2600	1140391811000
4697	293	2614	1140391812000
4697	293	2618	1140391812000
4697	296	2241	1140391827000
4697	296	2617	1140391826000
4697	308	2590	1140391872000
4697	308	2614	1140391872000
4697	541	366	1140391086000
4697	541	506	1140391086000
4697	541	605	1140391086000
4697	551	42	1140391238000
4697	551	506	1140391238000
4697	551	896	1140391238000
4697	551	2597	1140391238000
4697	551	2614	1140391238000
4697	555	2618	1139645827000
4697	745	7	1140391385000
4697	745	896	1140391385000
4697	745	2604	1140391385000
4697	1059	74	1140391483000
4697	1059	1451	1140391483000
4697	1059	2588	1140391483000
4697	1148	7	1140391423000
4697	1148	896	1140391423000
4697	1148	2592	1140391456000
4697	1148	2604	1140391423000
4697	1199	34	1140391100000
4697	1199	366	1140391100000
4697	1199	506	1140391100000
4697	1222	238	1139737328000
4697	1288	34	1140391345000
4697	1288	55	1140391345000
4697	1288	328	1140391345000
4697	1288	605	1140391345000
4697	1298	328	1140391319000
4697	1298	506	1140391319000
4697	1298	605	1140391319000
4697	1298	2610	1140391319000
4697	1298	2613	1140391319000
4697	1370	74	1139645563000
4697	1370	1954	1139645563000
4697	1370	2593	1139645528000
4697	1464	66	1140391145000
4697	1639	7	1140391117000
4697	1639	41	1140391117000
4697	1639	554	1140391117000
4697	1641	7	1140391178000
4697	1641	2590	1140391191000
4697	1641	2591	1140391191000
4697	1641	2616	1140391178000
4697	1772	2202	1155077377000
4697	3052	7	1140391134000
4697	3052	34	1140391134000
4697	3052	885	1140391134000
4697	4027	7	1140391296000
4697	4027	2599	1140391296000
4697	4027	2602	1140391296000
4697	4027	2608	1140391296000
4697	4306	7	1140391618000
4697	4306	465	1140391618000
4697	5400	2587	1200863953000
4697	5400	2607	1200863953000
4697	5400	2611	1200863953000
4697	5618	66	1140391706000
4697	5618	712	1140391714000
4697	5618	896	1140391706000
4697	5618	2614	1140391706000
4697	7034	1078	1140391694000
4697	7034	1450	1140391694000
4697	7034	1826	1140391694000
4697	7034	2600	1140391694000
4697	7193	2593	1162451437000
4697	7361	55	1140391507000
4697	7361	66	1140391507000
4697	7361	279	1140391635000
4697	7361	364	1140391670000
4697	7361	2364	1140391670000
4697	7649	366	1139737392000
4697	8507	66	1140391517000
4697	8507	506	1140391517000
4697	8507	605	1140391517000
4697	8589	169	1139737253000
4697	8589	238	1139737253000
4697	8589	2601	1139737253000
4697	41997	161	1139736573000
4697	41997	2586	1139736573000
4697	41997	2594	1139736573000
4728	912	651	1163701072000
4728	920	8359	1163737076000
4728	926	6565	1163700389000
4728	1086	651	1163699826000
4728	1207	651	1163700326000
4728	1213	651	1163699914000
4728	1265	651	1163703816000
4728	1610	651	1163700246000
4728	2194	651	1163700215000
4728	3088	1091	1163699949000
4728	3510	651	1163700797000
4728	5064	6565	1163737135000
4728	6870	2819	1163702432000
4728	26116	6565	1163703637000
4728	45720	6565	1163737200000
4800	36529	374	1209314340000
4827	541	6824	1137239751000
4827	541	7773	1137239751000
4827	923	7763	1137239771000
4827	924	615	1137239711000
4827	1206	5807	1137239863000
4827	1206	6824	1137239863000
4827	1225	2671	1137239640000
4827	2145	7767	1137239582000
4827	2145	7769	1137239582000
4827	6197	534	1137766161000
4827	6197	7762	1137766161000
4827	8576	7770	1137765972000
4827	8847	7772	1138224545000
4827	37382	7764	1162151572000
4827	37382	7768	1162151572000
4827	37382	7771	1162151572000
4856	597	415	1137308117000
4856	2810	11	1137308399000
4856	2810	712	1137308399000
4856	3000	272	1137308561000
4856	3000	712	1137308561000
4856	5618	272	1137308572000
4856	5618	712	1137308572000
4856	5971	272	1137308582000
4856	5971	712	1137308582000
4856	6350	272	1137308615000
4856	6350	712	1137308615000
4856	6539	459	1137308140000
4856	6713	11	1137308397000
4856	6713	712	1137308335000
4856	7099	272	1137308608000
4856	7099	712	1137308607000
4856	8253	272	1137308715000
4856	8253	712	1137308714000
4856	8607	11	1137308402000
4856	8607	712	1137308402000
4856	8873	459	1137308246000
4856	26662	272	1137308645000
4856	26662	712	1137308645000
4856	26776	272	1137308658000
4856	26776	712	1137308658000
4856	31658	272	1137308668000
4856	31658	712	1137308668000
4869	27773	1065	1216708476000
4895	35836	2553	1137126271000
4912	26704	6728	1163760367000
4944	1293	201	1190136093000
4944	1293	5534	1190136082000
4944	1464	5848	1190135846000
4944	3224	740	1191417595000
4944	3224	6486	1191417552000
4944	3503	2538	1190147155000
4944	3949	69	1190709316000
4944	4848	506	1190135899000
4944	4848	4157	1190135903000
4944	4873	1580	1190709509000
4944	8327	740	1190135805000
4944	8327	4491	1190135810000
5002	1	2020	1190926375000
5002	1	2119	1190667425000
5002	153	125	1190926630000
5002	153	186	1190926632000
5002	153	7408	1190926625000
5002	172	252	1190926795000
5002	172	472	1190926799000
5002	172	1124	1190926796000
5002	172	4780	1190926794000
5002	213	4578	1190926407000
5002	231	364	1190926611000
5002	356	923	1190926301000
5002	364	413	1190926241000
5002	364	1652	1190926239000
5002	364	4618	1190926259000
5002	367	1690	1190926207000
5002	367	7704	1190926209000
5002	380	651	1190926432000
5002	480	596	1190926600000
5002	480	2947	1190926596000
5002	589	5214	1190926438000
5002	598	4578	1190926369000
5002	736	1259	1190926176000
5002	741	4481	1191358782000
5002	741	7694	1190926298000
5002	780	7708	1190926636000
5002	858	1287	1190926276000
5002	858	1974	1190926274000
5002	1148	7	1190926164000
5002	1148	7710	1190926162000
5002	1221	1091	1190926267000
5002	1221	1974	1190926265000
5002	1232	77	1190926188000
5002	1232	1061	1190149693000
5002	1270	71	1190926353000
5002	1681	2623	1190926536000
5002	1681	7407	1190926538000
5002	1884	4604	1191358986000
5002	1884	7697	1191358968000
5002	1884	7709	1191358977000
5002	2011	7696	1190926346000
5002	2012	7707	1190926336000
5002	2469	13	1195157551000
5002	2571	1974	1190926394000
5002	2571	7692	1190926392000
5002	2916	176	1190926381000
5002	3000	146	1190926566000
5002	3176	1023	1190926179000
5002	3357	4578	1190926512000
5002	4973	415	1190926361000
5002	4973	5864	1190926363000
5002	4993	5035	1190926543000
5002	4993	7698	1190926541000
5002	5952	7706	1190926653000
5002	6542	4578	1190926332000
5002	6792	4578	1190926663000
5002	7090	686	1190926476000
5002	7153	6680	1190926584000
5002	7153	7706	1190926591000
5002	7361	415	1190926306000
5002	7460	21	1191359037000
5002	7789	1295	1191359113000
5002	7789	5173	1191359114000
5002	8014	7703	1190926190000
5002	8025	4578	1190926418000
5002	8154	7695	1190926323000
5002	27660	712	1190926412000
5002	27660	1537	1190926410000
5002	33004	366	1190926464000
5002	33004	5301	1190926466000
5002	33004	7702	1190926468000
5002	42734	265	1191265665000
5002	42734	672	1191265675000
5002	42734	944	1191265667000
5002	42734	989	1191265663000
5002	42734	1434	1191265670000
5002	42734	1671	1191265673000
5002	42734	2293	1191265669000
5002	45517	4938	1190926508000
5002	45517	4967	1190926500000
5002	45517	5780	1190926479000
5002	50872	7069	1190926195000
5002	50872	7705	1190667085000
5002	54259	1434	1190926185000
5031	5378	366	1163798062000
5085	7000	8966	1141121117000
5085	37386	1858	1145311218000
5182	31685	7365	1137440128000
5227	55995	746	1215924485000
5238	1923	4378	1137123135000
5240	2657	644	1163891200000
5285	3006	633	1138133578000
5285	7361	64	1138133597000
5285	34437	55	1138133283000
5285	40278	238	1142648668000
5285	40583	450	1142648648000
5321	480	596	1163947758000
5459	38061	2953	1145705280000
5461	6539	651	1190238506000
5475	348	59	1164023396000
5475	348	61	1164023426000
5494	318	16450	1164038189000
5494	592	10505	1164038331000
5494	1196	16453	1164038547000
5494	2571	7692	1164038925000
5494	2717	16456	1164037516000
5494	4878	16454	1164037545000
5494	7153	13824	1164039253000
5552	714	295	1164047821000
5552	1211	4862	1164047735000
5552	1211	7888	1164047731000
5552	1279	295	1164047806000
5552	7209	2989	1164047556000
5552	26171	2989	1164047512000
5552	34437	295	1164049875000
5593	1292	13943	1164063373000
5706	4865	54	1164182602000
5706	4865	57	1164182587000
5706	4865	59	1164182578000
5706	4865	1300	1164182606000
5706	4865	6932	1164182589000
5757	928	1123	1144509943000
5757	8228	605	1144509160000
5829	1555	4381	1161675613000
5829	2270	4381	1223880095000
5829	5725	4381	1161675623000
5829	5907	4381	1162066525000
5829	6075	4381	1161675619000
5829	6133	4381	1161675626000
5829	6198	4381	1166125314000
5829	6673	4381	1170017005000
5829	6935	4381	1161675590000
5829	7238	4381	1164444760000
5829	7935	4381	1202722204000
5829	7940	4381	1164444718000
5829	7948	4381	1177836990000
5829	8070	4381	1179042014000
5829	8125	4381	1161675638000
5829	8228	4381	1165799560000
5829	8485	4381	1161675598000
5829	8573	8426	1135936223000
5829	25764	4381	1182030465000
5829	25788	4381	1165799611000
5829	25898	4381	1161675653000
5829	27523	4381	1164619034000
5829	27636	4381	1192434835000
5829	30701	4381	1185658886000
5829	32460	4381	1195931180000
5829	33451	4381	1225660462000
5829	34405	2542	1137059965000
5829	39183	8428	1141636913000
5829	42900	4381	1163379079000
5829	62049	4381	1224979533000
5831	480	596	1137957404000
5831	1262	237	1137957271000
5831	2081	465	1137957262000
5831	2081	900	1137957262000
5831	6331	5964	1137710149000
5917	3706	7620	1151400219000
5917	4468	7625	1151400297000
5917	4707	7615	1217309816000
5917	5294	7622	1151400589000
5917	6077	7619	1151400445000
5925	26163	5629	1206623868000
5925	38304	7655	1164221940000
5954	40969	7178	1228031780000
5978	4720	583	1138403361000
5978	4720	2898	1138403364000
6018	5650	823	1194142689000
6082	8427	385	1164320634000
6119	47	54	1217071062000
6119	318	172	1217070448000
6119	356	382	1217071235000
6119	393	655	1217225847000
6119	508	219	1217071305000
6119	1213	214	1217070312000
6119	1266	247	1217248335000
6119	1497	7891	1217225804000
6119	2502	34	1217887450000
6119	2858	232	1217071143000
6119	3160	339	1217232156000
6119	3285	7267	1217240335000
6119	3328	214	1217226683000
6119	3328	945	1217226681000
6119	3439	7408	1217192876000
6119	3578	2371	1217071326000
6119	4034	69	1219884639000
6119	4239	59	1219884793000
6119	4262	214	1217070482000
6119	4735	715	1222700001000
6119	4776	219	1217071353000
6119	4975	747	1217232068000
6119	5152	177	1217327466000
6119	5388	488	1217070543000
6119	5400	2341	1217240456000
6119	5504	449	1217225779000
6119	6323	502	1217888099000
6119	6565	633	1221394645000
6119	6595	371	1217326597000
6119	6874	312	1217188858000
6119	7153	146	1217071278000
6119	7175	1735	1217225819000
6119	7317	1460	1217236847000
6119	27831	69	1221394311000
6119	33166	247	1217071255000
6119	34319	74	1217192342000
6119	40148	997	1218805377000
6119	46578	1460	1217189817000
6119	48385	1460	1217191726000
6119	49822	4701	1217239925000
6119	51077	49	1217227039000
6119	54999	607	1217189020000
6119	55118	630	1225284816000
6119	55272	69	1219884692000
6119	55946	1218	1217225758000
6119	55946	1358	1217225749000
6119	55946	2684	1217225748000
6119	55946	3010	1217225750000
6119	59016	472	1221394418000
6119	60074	1194	1217192243000
6150	60040	4928	1218857749000
6227	45501	407	1152335151000
6227	45501	6751	1152335157000
6264	8982	821	1164371769000
6264	26865	686	1164371738000
6264	33794	74	1164372427000
6264	34405	74	1164371777000
6264	37733	1094	1164372048000
6264	48982	1715	1164371744000
6302	586	752	1164383355000
6302	7034	554	1164383299000
6323	150	13972	1137684910000
6323	5608	10675	1137684892000
6323	34334	8477	1231108633000
6352	916	1478	1167114715000
6352	8257	4571	1141579613000
6362	32	419	1154867448000
6362	111	7455	1156594443000
6362	180	12889	1156713891000
6362	223	12889	1156713809000
6362	288	12889	1156677199000
6362	293	12889	1154867213000
6362	527	12889	1161556069000
6362	593	419	1154867416000
6362	1079	419	1154867289000
6362	1080	12889	1140342741000
[truncated: 45,958 more rows]
