# Supplementary material for: An improved memory-based collaborative filtering method based on the TOPSIS technique
Source: PLoS One. 2018 Oct 4;13(10):e0204434. doi: 10.1371/journal.pone.0204434 (PMC6171847; doi:10.1371/journal.pone.0204434)
Supplement: S1 File — (ZIP) [file pone.0204434.s001.zip › movie_actors.dat]

movieID	actorID	actorName	ranking
1	annie_potts	Annie Potts	10
1	bill_farmer	Bill Farmer	20
1	don_rickles	Don Rickles	3
1	erik_von_detten	Erik von Detten	13
1	greg-berg	Greg Berg	17
1	jack_angel	Jack Angel	6
1	jan_rabson	Jan Rabson	19
1	jim_varney	Jim Varney	4
1	joan_cusack	Joan Cusack	24
1	joe-ranft	Joe Ranft	16
1	john_morris	John Morris	23
1	john_ratzenberger	John Ratzenberger	12
1	kendall_cunningham	Kendall Cunningham	21
1	laurie_metcalf	Laurie Metcalf	8
1	patrick_pinney	Patrick Pinney	9
1	penn_jillette	Penn Jillette	15
1	philip_proctor	Philip Proctor	11
1	r_lee_ermey	R. Lee Ermey	14
1	sarah_freeman	Sarah Freeman	22
1	scott_mcafee	Scott McAfee	18
1	sherry_lynn	Sherry Lynn	7
1	tim_allen	Tim Allen	2
1	tom_hanks	Tom Hanks	1
1	wallace_shawn	Wallace Shawn	5
2	1135379-peter_bryant	Peter Bryant	16
2	adam_hannbyrd	Adam Hann-Byrd	13
2	bebe_neuwirth	Bebe Neuwirth	5
2	bonnie_hunt	Bonnie Hunt	2
2	bradley_pierce	Bradley Pierce	4
2	darryl_henriques	Darryl Henriques	14
2	david_alan_grier	David Alan Grier	11
2	david_hyde_pierce	David Hyde Pierce	18
2	gillian_barber	Gillian Barber	7
2	james_handy	James Handy	12
2	jonathan_hyde	Jonathan Hyde	6
2	kirsten_dunst	Kirsten Dunst	3
2	laura_bell_bundy	Laura Bell Bundy	17
2	lloyd_berry	Lloyd Berry	8
2	malcolm_stewart	Malcolm Stewart	15
2	patricia_clarkson	Patricia Clarkson	9
2	robin_driscoll	Robin Driscoll	10
2	robin_williams	Robin Williams	1
3	annmargret	Ann-Margret	3
3	buck_henry	Buck Henry	8
3	buffy_sedlachek	Buffy Sedlachek	13
3	burgess_meredith	Burgess Meredith	4
3	christopher_mcdonald	Christopher McDonald	9
3	daryl_hannah	Daryl Hannah	5
3	isabell_oconnor	Isabell Monk	12
3	jack_lemmon	Jack Lemmon	1
3	joe_howard	Joe Howard	10
3	john_carroll_lynch	John Carroll Lynch	15
3	kevin_pollak	Kevin Pollak	6
3	ollie_osterberg	Ollie Osterberg	11
3	ossie_davis	Ossie Davis	7
3	sharon_howard_field	Sharon Howard-Field	14
3	steve_cochran	Steve Cochran	16
3	walter_matthau	Walter Matthau	2
4	1026174-leon	Leon	12
4	angela_bassett	Angela Bassett	2
4	brandon-hammond	Brandon Hammond	19
4	dennis_haysbert	Dennis Haysbert	6
4	donald_faison	Donald Faison	11
4	ezra_swerdlow	Ezra Swerdlow	17
4	giancarlo_esposito	Giancarlo Esposito	10
4	graham_galloway	Graham Galloway	18
4	gregory_hines	Gregory Hines	5
4	jeffrey_d_sams	Jeffrey D. Sams	20
4	lamont_johnson	Lamont Johnson	16
4	lela_rochon	Lela Rochon	4
4	loretta_devine	Loretta Devine	3
4	michael_beach	Michael Beach	7
4	mykelti_williamson	Mykelti Williamson	15
4	starletta_dupois	Starletta DuPois	9
4	wendell_pierce	Wendell Pierce	13
4	wesley_snipes	Wesley Snipes	14
4	whitney_houston	Whitney Houston	1
4	wren_t_brown	Wren T. Brown	8
5	ann-walker	Ann Walker	24
5	annie_meyers_shyer	Annie Meyers-Shyer	12
5	april_ortiz	April Ortiz	21
5	bd_wong	B.D. Wong	15
5	caroline_lagerfelt	Caroline Lagerfelt	10
5	diane_keaton	Diane Keaton	2
5	eugene_levy	Eugene Levy	20
5	george_newbern	George Newbern	5
5	hallie_meyersshyer	Hallie Meyers-Shyer	13
5	harris_laskaway	Harris Laskaway	23
5	janeadamsii	Jane Adams (II)	26
5	jonathan_emerson	Jonathan Emerson	18
5	kate-mcgregor-stewart	Kate McGregor-Stewart	11
5	kc_colwell	K.C. Colwell	25
5	kieran_culkin	Kieran Culkin	6
5	kimberly_williams	Kimberly Williams	4
5	linda_de_scenna	Linda de Scenna	17
5	martin_short	Martin Short	3
5	mychael_bates	Mychael Bates	7
5	peter_michael_goetz	Peter Michael Goetz	9
5	seth_kaplan	Seth Kaplan	19
5	shannon_kennedy	Shannon Kennedy	22
5	steve_martin	Steve Martin	1
5	susan_beaubian	Susan Beaubian	8
5	tony_simotes	Tony Simotes	14
5	wendy-worthington	Wendy Worthington	16
6	al_pacino	Al Pacino	1
6	amy_brenneman	Amy Brenneman	7
6	ashley_judd	Ashley Judd	8
6	begonia_plaza	Begonia Plaza	35
6	bill_mcintosh	Bill McIntosh	45
6	brian_libby	Brian Libby	29
6	bud_cort	Bud Cort	20
6	dan_martin	Dan Martin	30
6	daniel_ohaco	Daniel O'Haco	33
6	danny_trejo	Danny Trejo	12
6	dennis_haysbert	Dennis Haysbert	14
6	diane_venora	Diane Venora	6
6	farrah_forke	Farrah Forke	46
6	hank_azaria	Hank Azaria	16
6	hazelle_goodman	Hazelle Goodman	25
6	henry_rollins	Henry Rollins	44
6	jeremy_piven	Jeremy Piven	34
6	jerry_trimble	Jerry Trimble	40
6	jon_voight	Jon Voight	4
6	kai-soremekun	Kai Soremekun	37
6	kenny_endoso	Kenny Endoso	42
6	kevin_gage	Kevin Gage	17
6	kim_staunton	Kim Staunton	38
6	kimberly_flynn	Kimberly Flynn	24
6	mario-roberts	Mario Roberts	47
6	martin_ferrero	Martin Ferrero	23
6	mykelti_williamson	Mykelti Williamson	9
6	natalie_portman	Natalie Portman	18
6	niki_harris	Niki Harris	26
6	patricia_healy	Patricia Healy	27
6	paul_herman	Paul Herman	28
6	ray_buktenica	Ray Buktenica	22
6	rick_avery	Rick Avery	41
6	rick_marzan	Rick Marzan	31
6	robert_de_niro	Robert De Niro	2
6	steven_ford	Steven Ford	43
6	susan-traylor	Susan Traylor	39
6	ted_levine	Ted Levine	10
6	terry_miller	Terry Miller	32
6	thomas_rosales_jr	Thomas Rosales Jr.	36
6	tom_noonan	Tom Noonan	13
6	tom_sizemore	Tom Sizemore	5
6	toneloc	Tone-Loc	19
6	val_kilmer	Val Kilmer	3
6	wes_studi	Wes Studi	11
6	william_fichtner	William Fichtner	15
6	xander_berkeley	Xander Berkeley	21
7	1002318-colin_campbell	Colin Campbell	25
7	1016736-john_williams	John Williams (II)	5
7	1050476-paul_harvey	Paul Harvey	17
7	audrey_hepburn	Audrey Hepburn	2
7	bill_neff	Bill Neff	20
7	charles_harvey	Charles Harvey	16
7	david_ahdar	David Ahdar	26
7	ellen_corby	Ellen Corby	12
7	emmett_vogan	Emmett Vogan	24
7	emory_parnell	Emory Parnell	21
7	francis_x_bushman_jr	Francis X. Bushman	6
7	harvey_b_dunn	Harvey B. Dunn	14
7	humphrey_bogart	Humphrey Bogart	1
7	joan_vohs	Joan Vohs	8
7	kay-riehl	Kay Riehl	22
7	kay_e_kuter	Kay E. Kuter	19
7	marcel_dalio	Marcel Dalio	9
7	marcel_hillaire	Marcel Hillaire	10
7	marion_ross	Marion Ross	23
7	marjorie_bennett	Marjorie Bennett	13
7	martha_hyer	Martha Hyer	7
7	nancy_kulp	Nancy Kulp	18
7	nella_walker	Nella Walker	11
7	otto_forrest	Otto Forrest	27
7	rand_harper	Rand Harper	15
7	walter_hampden	Walter Hampden	4
7	william_holden	William Holden	3
8	1054869-william_newman	William Newman	15
8	1063598-marian_seldes	Marian Seldes	11
8	amy_wright	Amy Wright	5
8	blake_heron	Blake Heron	14
8	brad_renfro	Brad Renfro	2
8	charles_rocket	Charles Rocket	4
8	courtland_mead	Courtland Mead	12
8	eric_schweig	Eric Schweig	3
8	heath_lamberts	Heath Lamberts	9
8	jonathan_taylor_thomas	Jonathan Taylor Thomas	1
8	kellen_hathaway	Kellen Hathaway	8
8	lanny_flaherty	Lanny Flaherty	7
8	michael_mcshane	Michael McShane	6
8	peter_mackenzie	Peter Mackenzie	10
8	rachael_leigh_cook	Rachael Leigh Cook	13
9	alan_clement	Alan Clement	44
9	allan_pinsker	Allan Pinsker	62
9	anthony_marino	Anthony Marino	58
9	audra_lindley	Audra Lindley	18
9	bernard_canepari	Bernard Canepari	12
9	bill_clement	Bill Clement	40
9	bill_dalzell_iii	Bill Dalzell III	13
9	brad_moniz	Brad Moniz	60
9	brian-smrz	Brian Smrz	31
9	brian_delate	Brian Delate	38
9	brian_hutchison	Brian Hutchison	51
9	butch_luick	Butch Luick	56
9	callum_keith_king	Callum Keith-King	54
9	daniel_r_pagath	Daniel R. Pagath	61
9	david_flick	David Flick	46
9	dean_e_wells	Dean E. Wells	28
9	diane_robin	Diane Robin	25
9	dixie_neyland_tymitz	Dixie Neyland Tymitz	27
9	dorian_harewood	Dorian Harewood	6
9	douglas_rees	Douglas Rees	63
9	ed_evanko	Ed Evanko	41
9	faith_minton	Faith Minton	21
9	fred_m_waugh	Fred M. Waugh	35
9	fred_mancuso	Fred Mancuso	57
9	gilbert_b_combs	Gilbert B. Combs	37
9	glenda_morgan_brown	Glenda Morgan Brown	71
9	glenn_alan_gardner	Glenn Alan Gardner	47
9	harold_surratt	Harold Surratt	34
9	jack_erdie	Jack Erdie	45
9	jack_skelly	Jack Skelly	66
9	jay_caufield	Jay Caufield	43
9	jean_pierre_nutini	Jean Pierre Nutini	23
9	jeanclaude_van_damme	Jean-Claude Van Damme	1
9	jeff_habberstad	Jeff Habberstad	33
9	jeff_hochendoner	Jeff Hochendoner	50
9	jeff_howell	Jeff Howell	15
9	jeff_jimerson	Jeff Jimerson	52
9	jennifer_d_bowser	Jennifer D. Bowser	42
9	john_hall	John Hall	72
9	john_hateley	John Hateley	14
9	john_sterling	John Sterling	32
9	jophery_c_brown	Jophery C. Brown	29
9	karen-baldwin	Karen Baldwin	9
9	kate_mcneil	Kate McNeil	19
9	ken_milchick	Ken Milchick	59
9	larry_john_meyers	Larry John Meyers	20
9	luc_robitaille	Luc Robitaille	39
9	manny_perry	Manny Perry	24
9	mark_hager	Mark Hager	48
9	mark_kachowski	Mark Kachowski	53
9	michael_gaston	Michael Gaston	36
9	michael_r_aubele	Michael R. Aubele	8
9	mike_lange	Mike Lange	55
9	milton_e_thompson_jr	Milton E. Thompson Jr.	69
9	pat_brisson	Pat Brisson	10
9	paul_mochnik	Paul Mochnik	22
9	paul_steigerwald	Paul Steigerwald	68
9	phil_spano	Phil Spano	67
9	powers_boothe	Powers Boothe	2
9	ray_laine	Ray Laine	17
9	raymond_j_barry	Raymond J. Barry	3
9	rema_d_webb	Rema D. Webb	70
9	rick_lefevour	Rick LeFevour	30
9	rohn_thomas	Rohn Thomas	26
9	rosine_ace_hatem	Rosine 'Ace' Hatem	49
9	ross_malinger	Ross Malinger	5
9	steve_aronson	Steve Aronson	7
9	thomas_saccio	Thomas Saccio	64
9	tommy_lafitte	Tommy Lafitte	16
9	vinnie_sciullo	Vinnie Sciullo	65
9	whittni-wright	Whittni Wright	4
9	william_cameron	William Cameron	11
10	alan_cumming	Alan Cumming	8
10	billy_mitchell	Billy Mitchell	14
10	constantine_gregory	Constantine Gregory	9
10	desmond_llewelyn	Desmond Llewelyn	13
10	famke_janssen	Famke Janssen	4
10	gottfried_john	Gottfried John	10
10	izabella_scorupco	Izabella Scorupco	3
10	joe_don_baker	Joe Don Baker	5
10	judi_dench	Judi Dench	6
10	michael_kitchen	Michael Kitchen	12
10	minnie_driver	Minnie Driver	18
10	peter_majer	Peter Majer	17
10	pierce_brosnan	Pierce Brosnan	1
10	ravil_isyanov	Ravil Isyanov	20
10	robbie_coltrane	Robbie Coltrane	7
10	samantha_bond	Samantha Bond	15
10	sean_bean	Sean Bean	2
10	serena_gordon	Serena Gordon	16
10	tcheky_karyo	Tch�ky Karyo	11
10	trevor_byfield	Trevor Byfield	19
11	1131202-mark_thompson	Mark Thompson	32
11	aaron_sorkin	Aaron Sorkin	35
11	andrew_steel	Andrew Steel	38
11	anna_deavere_smith	Anna Deavere Smith	29
11	anne_haney	Anne Haney	16
11	annette_bening	Annette Bening	2
11	arthur_senzy	Arthur Senzy	27
11	beans_morocco	Beans Morocco	36
11	beau_billingslea	Beau Billingslea	10
11	bernie_mcinerney	Bernie McInerney	23
11	clement_von_franckenstein	Clement von Franckenstein	33
11	david_paymer	David Paymer	5
11	efrat_lavie	Efrat Lavie	17
11	frank_cavestani	Frank Cavestani	12
11	gail_strickland	Gail Strickland	31
11	george_murdock	George Murdock	24
11	googy_gress	Googy Gress	15
11	john_mahon	John Mahon	19
11	john_mahoney	John Mahoney	20
11	jordan_lund	Jordan Lund	18
11	joseph_latimore	Joseph Latimore	41
11	joshua_malina	Joshua Malina	8
11	karen_maruyama	Karen Maruyama	22
11	kathryn_ish	Kathryn Ish	42
11	leslie_bega	Leslie Bega	9
11	martin_sheen	Martin Sheen	3
11	mathew_saks	Mathew Saks	26
11	maud_winchester	Maud Winchester	34
11	michael_douglas	Michael Douglas	1
11	michael_j_fox	Michael J. Fox	4
11	narrated_by_richard_dreyfuss	Richard Dreyfuss	6
11	nina_siemaszko	Nina Siemaszko	28
11	richard-stahl	Richard Stahl	30
11	rick_garcia	Rick Garcia	14
11	ron_canada	Ron Canada	11
11	samantha_mathis	Samantha Mathis	7
11	shawna_waldron	Shawna Waldron	37
11	steve_gonzales	Steve Gonzales	39
11	taylor_nichols	Taylor Nichols	25
11	thom_barry	Thom Barry	40
11	tom_dahlgren	Tom Dahlgren	13
11	wendie_malick	Wendie Malick	21
12	alan_walls	Alan Walls	74
12	alton_ruff	Alton Ruff	40
12	amy_yasbeck	Amy Yasbeck	4
12	amy_yesbeck	Amy Yesbeck	75
12	anne_mcvey	Anne McVey	62
12	audrey_baranishyn	Audrey Baranishyn	53
12	avery_schreiber	Avery Schreiber	24
12	barbaree_earl	Barbaree Earl	57
12	ben_livingston	Ben Livingston	49
12	blane_savage	Blane Savage	39
12	carol-arthur	Carol Arthur	7
12	casey_king	Casey King	18
12	cherie_franklin	Cherie Franklin	36
12	chuck_mccann	Chuck McCann	21
12	cindy_marshallday	Cindy Marshall-Day	60
12	clive_revill	Clive Revill	23
12	darla_haun	Darla Haun	59
12	david_deluise	David DeLuise	11
12	david_savoy	David Savoy	50
12	delores_nemiro	Delores Nemiro	64
12	dennon_rawles	Dennon Rawles	34
12	derek_mark_lochran	Derek Mark Lochran	20
12	elaine_ballace	Elaine Ballace	52
12	ezio_greggio	Ezio Greggio	31
12	gregg_binkley	Gregg Binkley	35
12	grinnell_morris	Grinnell Morris	63
12	harvey_korman	Harvey Korman	6
12	henry-kaiser	Henry Kaiser	15
12	ira_miller	Ira Miller	33
12	jeffrey_broadhurst	Jeffrey Broadhurst	54
12	jennifer_crystal	Jennifer Crystal	44
12	jim_peace	Jim Peace	67
12	jody_peterson	Jody Peterson	22
12	john_frayer	John Frayer	58
12	johnny_cocktails	Johnny Cocktails	10
12	jude_van_wormer	Jude Van Wormer	73
12	karen_roe	Karen Roe	69
12	kathleen_kane	Kathleen Kane	16
12	kevin_scott_crawford	Kevin Scott Crawford	56
12	leslie_nielsen	Leslie Nielsen	1
12	leslie_s_sachs	Leslie S. Sachs	43
12	lisa_cordray	Lisa Cordray	46
12	loraine_shields	Loraine Shields	45
12	lysette_anthony	Lysette Anthony	5
12	manette_lachance	Manette LaChance	37
12	mark_blankfield	Mark Blankfield	8
12	matthew_porretta	Matthew Porretta	41
12	maud_winchester	Maud Winchester	27
12	maura_nielsen	Maura Nielsen	65
12	megan_cavanagh	Megan Cavanagh	9
12	megan_cavanaugh	Megan Cavanaugh	42
12	mel_brooks	Mel Brooks	28
12	michael_connors	Michael Connors	29
12	nick_rempel	Nick Rempel	68
12	peter_macnicol	Peter MacNicol	2
12	phillip_connery	Phillip Connery	55
12	ric_coy	Ric Coy	48
12	richard_alan_stewart	Richard Alan Stewart	72
12	robin_shepard	Robin Shepard	25
12	rudy_de_luca	Rudy De Luca	30
12	sandra_rovetta	Sandra Rovetta	70
12	sandy_johnson	Sandy Johnson	14
12	sharon_savoy	Sharon Savoy	51
12	shirley_kirkes	Shirley Kirkes	32
12	sonje_fortag	Sonje Fortag	47
12	stan_mazin	Stan Mazin	38
12	stephen_wolfe_smith	Stephen Wolfe Smith	26
12	steven_weber	Steven Weber	3
12	ted_sprague	Ted Sprague	71
12	thea_nielsen	Thea Nielsen	66
12	tommy_koenig	Tommy Koenig	19
12	tony_griffin	Tony Griffin	13
12	tricia_mcfarlin_mattson	Tricia McFarlin-Mattson	61
12	vince_grant	Vince Grant	12
12	zale_kessler	Zale Kessler	17
13	1075480-william_roberts	William Roberts	21
13	bill_bailey	Bill Bailey	9
13	bob_hoskins	Bob Hoskins	2
13	brendan_fraser	Brendan Fraser	12
13	bridget_fonda	Bridget Fonda	4
13	christine_cavanaugh	Christine Cavanaugh	20
13	danny_mann	Danny Mann	18
13	donald_sinden	Donald Sinden	15
13	garick_hagon	Garick Hagon	13
13	jack_angel	Jack Angel	8
13	jennifer_blanc	Jennifer Blanc	17
13	jim_carter	Jim Carter	10
13	jim_cummings	Jim Cummings	5
13	juliette_brewer	Juliette Brewer	19
13	kevin_bacon	Kevin Bacon	1
13	lola_bates_campbell	Lola Bates-Campbell	3
13	michael_j_shannon	Michael J. Shannon	14
13	miriam_margolyes	Miriam Margolyes	7
13	phil_collins	Phil Collins	6
13	robbie_rist	Robbie Rist	16
13	sandra_dickinson	Sandra Dickinson	11
14	1170066-kevin_dunn	Kevin Dunn	19
14	annabeth_gish	Annabeth Gish	22
14	anthony_hopkins	Anthony Hopkins	1
14	bai_ling	Ling Bai	59
14	bill_bolender	Bill Bolender	10
14	bob_hoskins	Bob Hoskins	5
14	boris_sichkin	Boris Sichkin	44
14	brian_bedford	Brian Bedford	8
14	bridgette_wilson	Bridgette Wilson	53
14	charles_haugk	Charles Haugk	26
14	chuck_preiffer	Chuck Preiffer	63
14	clayton_townsend	Clayton Townsend	57
14	corey_carrier	Corey Carrier	13
14	dan_hedaya	Dan Hedaya	27
14	david-barry-gray	David Barry Gray	25
14	david_hyde_pierce	David Hyde Pierce	36
14	david_paymer	David Paymer	34
14	donna_dixon	Donna Dixon	18
14	drew_snyder	Drew Snyder	45
14	ed_harris	Ed Harris	4
14	edward_herrmann	Edward Herrmann	28
14	eg_marshall	E.G. Marshall	6
14	fima_noveck	Fima Noveck	62
14	fyvush_finkel	Fyvush Finkel	21
14	george_plimpton	George Plimpton	39
14	harry_murphy	Harry Murphy	61
14	howard_platt	Howard Platt	38
14	jack_wallace	Jack Wallace	51
14	james_karen	James Karen	30
14	james_pickens_jr	James Pickens Jr.	35
14	james_woods	James Woods	58
14	joan_allen	Joan Allen	2
14	joanna_going	Joanna Going	23
14	john-bedford-lloyd	John Bedford Lloyd	31
14	john_c_mcginley	John C. McGinley	33
14	john_cunningham	John Cunningham	16
14	john_diehl	John Diehl	17
14	john_stockwell	John Stockwell	55
14	jon_tenney	Jon Tenney	49
14	jt_walsh	J.T. Walsh	52
14	julie-araskog	Julie Araskog	7
14	julie_condra	Julie Condra	15
14	larry_hagman	Larry Hagman	12
14	lenny_vullo	Lenny Vullo	64
14	madeline_kahn	Madeline Kahn	29
14	marilyn-rockafellow	Marilyn Rockafellow	41
14	marley_shelton	Marley Shelton	43
14	mary_steenburgen	Mary Steenburgen	47
14	michael_chiklis	Michael Chiklis	14
14	michaelherzllyodkaufman	Michael Herz & Llyod Kauf...	60
14	oliver_stone	Oliver Stone	56
14	oneal_compton	O'Neal Compton	66
14	paul_sorvino	Paul Sorvino	46
14	power_booth	Power Booth	68
14	powers_boothe	Powers Boothe	3
14	ric_young	Ric Young	65
14	richard_fancy	Richard Fancy	20
14	robert_beltran	Robert Beltran	54
14	robert_marshall	Robert Marshall	32
14	ronald_von_klaussen	Ronald Von Klaussen	50
14	saul_rubinek	Saul Rubinek	42
14	sean_stone	Sean Stone	48
14	tom_bower	Tom Bower	11
14	tony_goldwyn	Tony Goldwyn	24
14	tony_lo_bianco	Tony Lo Bianco	9
14	tony_plana	Tony Plana	37
14	victor_rivers	Victor Rivers	40
14	wilson_cruz	Wilson Cruz	67
15	carl_chase	Carl Chase	10
15	chris_johnston	Chris Johnston	22
15	christopher_adamson	Christopher Adamson	7
15	christopher_kennedy_masterson	Christopher Kennedy Maste...	14
15	christopher_masterson	Christopher Masterson	24
15	dickey_beer	Dickey Beer	20
15	frank_langella	Frank Langella	3
15	geena_davis	Geena Davis	1
15	george-murcell	George Murcell	15
15	harris_yulin	Harris Yulin	19
15	jimmie-f-skaggs	Jimmie F. Skaggs	17
15	ken_bones	Ken Bones	8
15	mary_peach	Mary Peach	16
15	matthew_modine	Matthew Modine	2
15	maury_chaykin	Maury Chaykin	4
15	patrick_malahide	Patrick Malahide	5
15	paul_dillon	Paul Dillon	11
15	peter_geeves	Peter Geeves	12
15	rex_linn	Rex Linn	13
15	roger_booth	Roger Booth	9
15	rupert_vansittart	Rupert Vansittart	21
15	stan_shaw	Stan Shaw	6
15	tam_white	Tam White	18
15	thomas_lockyer	Thomas Lockyer	23
16	1019197-john_bloom	Joe Bob Briggs	8
16	alan_king	Alan King	6
16	andy_jarrell	Andy Jarrell	22
16	anthony-russell	Anthony Russell	37
16	audrey_meadows	Audrey Meadows	26
16	bill_allison	Bill Allison	52
16	bret_mccormick	Bret McCormick	46
16	brian-reddy	Brian Reddy	35
16	cameron_milzer	Cameron Milzer	29
16	carl-ciarfalio	Carl Ciarfalio	16
16	catherine_scorsese	Catherine Scorsese	38
16	clem_caserta	Clem Caserta	14
16	craig_vincent	Craig Vincent	56
16	daniel_p_conte	Daniel P. Conte	18
16	david-rose	David Rose	60
16	david_varriale	David Varriale	62
16	dean_casper	Dean Casper	15
16	dick_smothers	Dick Smothers	9
16	don_rickles	Don Rickles	5
16	eric_randall	Eric Randall	34
16	erika_vontagen	Erika vonTagen	57
16	frank_adonis	Frank Adonis	10
16	frank_vincent	Frank Vincent	43
16	frankie_avalon	Frankie Avalon	12
16	fred_smith	Fred Smith	49
16	jack_orend	Jack Orend	31
16	james_woods	James Woods	4
16	jayne_meadows	Jayne Meadows	27
16	jed_mills	Jed Mills	28
16	jerry_vale	Jerry Vale	42
16	joe_la_due	Joe La Due	24
16	joe_pesci	Joe Pesci	3
16	joey_de_pinto	Joey de Pinto	20
16	john_manca	John Manca	45
16	joseph_bono	Joseph Bono	13
16	joseph_p_reidy	Joseph P. Reidy	48
16	kevin_pollak	Kevin Pollak	7
16	linda_perri	Linda Perri	32
16	lq_jones	L.Q. Jones	44
16	max_raven	Max Raven	47
16	melissa-prophet	Melissa Prophet	33
16	mitch_kolpan	Mitch Kolpan	51
16	oscar_goodman	Oscar Goodman	54
16	pasquale_cajano	Pasquale Cajano	53
16	paul_herman	Paul Herman	21
16	peter_conti	Peter Conti	58
16	philip_suriano	Philip Suriano	41
16	richard_riehle	Richard Riehle	36
16	richard_wagner	Richard Wagner	61
16	robert_de_niro	Robert De Niro	1
16	ronald_maccone	Ronald Maccone	25
16	roy_conrad	Roy Conrad	17
16	sasha_semenoff	Sasha Semenoff	39
16	sharon_stone	Sharon Stone	2
16	sly_smith	Sly Smith	40
16	sonny_dangelo	Sonny D'Angelo	19
16	steve_allen	Steve Allen	11
16	steve_vignari	Steve Vignari	50
16	stuart_nisbet	Stuart Nisbet	30
16	toru_nagai	Toru Nagai	59
16	tyde_kierney	Tyde Kierney	23
16	vinny_vella_sr	Vinny Vella Sr.	55
17	alan_rickman	Alan Rickman	2
17	alexander_john	Alexander John	16
17	elizabeth_spriggs	Elizabeth Spriggs	12
17	emile_francois	Emile Francois	17
17	emilie_francois	Emilie Fran�ois	19
17	emma_thompson	Emma Thompson	1
17	gemma_jones	Gemma Jones	10
17	greg_wise	Greg Wise	6
17	harriet_walter	Harriet Walter	7
17	hugh_grant	Hugh Grant	4
17	hugh_laurie	Hugh Laurie	11
17	imelda_staunton	Imelda Staunton	13
17	imogen_stubbs	Imogen Stubbs	14
17	james_fleet	James Fleet	5
17	kate_winslet	Kate Winslet	3
17	oliver_ford_davies	Oliver Ford Davies	8
17	richard_lumsden	Richard Lumsden	18
17	robert_hardy	Robert Hardy	9
17	tom_wilkenson	Tom Wilkinson	15
18	1008881-marc_lawrence	Marc Lawrence I	17
18	alicia_witt	Alicia Witt	15
18	amanda_de_cadenet	Amanda De Cadenet	19
18	antonio_banderas	Antonio Banderas	4
18	bruce_willis	Bruce Willis	6
18	david_proval	David Proval	10
18	ione_skye	Ione Skye	11
18	jennifer_beals	Jennifer Beals	3
18	kathy_griffin	Kathy Griffin	9
18	lawrence_bender	Lawrence Bender	16
18	lili_taylor	Lili Taylor	12
18	madonna	Madonna	18
18	marisa_tomei	Marisa Tomei	13
18	paul_calderon	Paul Calderon	7
18	paul_skemp	Paul Skemp	20
18	quentin_tarantino	Quentin Tarantino	5
18	salma_hayek	Salma Hayek	21
18	sammi-davis	Sammi Davis	8
18	tamlyn_tomita	Tamlyn Tomita	14
18	tim_roth	Tim Roth	1
18	valeria_golino	Valeria Golino	2
19	adewale_akinnouyeagbaje	Adewale Akinnuoye-Agbaje	15
19	andrew_steel	Andrew Steel	14
19	arsenio_sonny_trinidad	Arsenio "Sonny" Trinidad	12
19	bob_gunton	Bob Gunton	5
19	bruce_spence	Bruce Spence	10
19	danny_d_daniels	Danny D. Daniels	13
19	dev_kennedy	Dev Kennedy	8
19	ian_mcneice	Ian McNeice	2
19	jim_carrey	Jim Carrey	1
19	maynard-eziashi	Maynard Eziashi	4
19	michael_reid_mackay	Michael Reid Mackay	9
19	patti_tippo	Patti Tippo	11
19	simon_callow	Simon Callow	3
19	sophie_okonedo	Sophie Okonedo	6
19	tommy_davidson	Tommy Davidson	7
20	aida_turturro	Aida Turturro	19
20	alvaleta_guess	Alvaleta Guess	34
20	angel-caban	Angel Caban	7
20	bill_nunn	Bill Nunn	13
20	chris_cooper	Chris Cooper	5
20	christopher_anthony_young	Christopher Anthony Young	27
20	david_tawil	David Tawil	35
20	greg_mckinney	Greg McKinney	12
20	jack-oconnell	Jack O'Connell	22
20	jack_a_oconnell	Jack A. O'Connell	33
20	jennifer_lopez	Jennifer Lopez	3
20	jeremy_roberts	Jeremy Roberts	16
20	joe_grifasi	Joe Grifasi	6
20	john_cenatiempo	John Cenatiempo	8
20	john_norman_thomas	John Norman Thomas	30
20	jose_soto	Jose Soto	26
20	jose_zuniga	Jose Zuniga	29
20	michael_artura	Michael Artura	31
20	mitch_kolpan	Mitch Kolpan	28
20	moss_porter	Moss Porter	24
20	nelson_vasquez	Nelson Vasquez	20
20	oni_faida_lampley	Oni Faida Lampley	10
20	richard-grove	Richard Grove	9
20	robert_blake	Robert Blake	4
20	ron_ryan	Ron Ryan	17
20	saul_stein	Saul Stein	18
20	scott_sowers	Scott Sowers	32
20	sharon_schaffer	Sharon Schaffer	25
20	skipp_sudduth	Skipp Sudduth	36
20	steve_randazzo	Steve Randazzo	15
20	thomas_g_waites	Thomas G. Waites	21
20	vincent-laresca	Vincent Laresca	11
20	vincent_pastore	Vincent Pastore	14
20	vincent_patrick	Vincent Patrick	23
20	wesley_snipes	Wesley Snipes	1
20	woody_harrelson	Woody Harrelson	2
21	alex_rocco	Alex Rocco	24
21	alfred_dennis	Alfred Dennis	13
21	barry_sonnenfeld	Barry Sonnenfeld	30
21	bernard-hocke	Bernard Hocke	18
21	bette_midler	Bette Midler	9
21	bobby-slayton	Bobby Slayton	34
21	carlease_burke	Carlease Burke	11
21	danny_devito	Danny DeVito	4
21	david_groh	David Groh	16
21	david_paymer	David Paymer	8
21	delroy_lindo	Delroy Lindo	6
21	dennis_farina	Dennis Farina	5
21	gene_hackman	Gene Hackman	2
21	greg_goossen	Greg Goossen	15
21	harvey_keitel	Harvey Keitel	20
21	jack_conley	Jack Conley	32
21	jacob_vargas	Jacob Vargas	28
21	james_gandolfini	James Gandolfini	7
21	jeffrey_j_stephan	Jeffrey J. Stephan	27
21	john-cothran-jr	John Cothran Jr.	12
21	john_travolta	John Travolta	1
21	jon_gries	Jon Gries	33
21	linda_hart	Linda Hart	17
21	martin_ferrero	Martin Ferrero	14
21	miguel_sandoval	Miguel Sandoval	25
21	patrick_breen	Patrick Breen	10
21	penny_marshall	Penny Marshall	29
21	ralph_manza	Ralph Manza	21
21	rebeca_arthur	Rebeca Arthur	31
21	rene_russo	Rene Russo	3
21	renee_props	Renee Props	23
21	ron-karabatsos	Ron Karabatsos	19
21	vito_scotti	Vito Scotti	26
21	zach_phifer	Zach Phifer	22
22	anthony_moore	Anthony Moore	26
22	arlon_g_greene	Arlon G. Greene	44
22	bert_kinyon	Bert Kinyon	47
22	bill-bonham	Bill Bonham	7
22	bob-greene	Bob Greene	29
22	brian-russell	Brian Russell	18
22	charles_branklyn	Charles Branklyn	20
22	christopher_beale	Christopher Beale	22
22	corie_henninger	Corie Henninger	25
22	damon_lawner	Damon Lawner	49
22	danny_kovacs	Danny Kovacs	12
22	david_ferguson	David Ferguson	30
22	david_michael_silverman	David Michael Silverman	58
22	dennis_richmond	Dennis Richmond	54
22	dermot_mulroney	Dermot Mulroney	3
22	diane-amos	Diane Amos	28
22	donald_west	Donald West	19
22	doug_morrison	Doug Morrison	51
22	edith_bryson	Edith Bryson	39
22	eleva_singleton	Eleva Singleton	59
22	floyd_gale_holland	Floyd Gale Holland	46
22	gena_bingham	Gena Bingham	38
22	hansford_prince	Hansford Prince	27
22	harry_connick_jr	Harry Connick Jr.	6
22	holly_hunter	Holly Hunter	2
22	james_cunningham	James Cunningham	9
22	jay_jacobus	Jay Jacobus	23
22	je_freeman	J.E. Freeman	10
22	jeni_chua	Jeni Chua	40
22	john_charles_morris	John Charles Morris	50
22	john_rothman	John Rothman	13
22	johnetta_shearer	Johnetta Shearer	57
22	katherine_fitzhugh	Katherine Fitzhugh	43
22	kathleen_stefano	Kathleen Stefano	35
22	keith_phillips	Keith Phillips	53
22	kelly_de_martino	Kelly De Martino	36
22	kelvin_han_yee	Kelvin Han Yee	16
22	kenny_kwong	Kenny Kwong	32
22	lee_kopp	Lee Kopp	48
22	nick_scoggin	Nick Scoggin	56
22	rebecca_jane_klingler	Rebecca Jane Klingler	34
22	richard_conti	Richard Conti	41
22	rob_nilsson	Rob Nilsson	17
22	robert_benscoter	Robert Benscoter	37
22	ron_kaell	Ron Kaell	24
22	russ_christoff	Russ Christoff	31
22	scott_w_de_venney	Scott W. de Venney	21
22	shannon_ohurley	Shannon O'Hurley	33
22	sigourney_weaver	Sigourney Weaver	1
22	sj_spinali	S.J. Spinali	60
22	stephanie_ann_smith	Stephanie Ann Smith	14
22	stuart_w_yee	Stuart W. Yee	61
22	tahmus_rounds	Tahmus Rounds	55
22	terry_brown	Terry Brown	8
22	thomas_j_fieweger	Thomas J. Fieweger	42
22	tony_haney	Tony Haney	11
22	victor_talmadge	Victor Talmadge	15
22	vincenetta_gunn	Vincenetta Gunn	45
22	will_patton	Will Patton	5
22	william_mcnamara	William McNamara	4
22	william_oates	William Oates	52
23	10004134-rain	Rain	1
23	adriana_altaras	Adriana Altaras	16
23	anna_sawai	Anna Sawai	22
23	ben_miles	Ben Miles	3
23	david_leitch	David Leitch	29
23	eleonore_weisgerber	Eleonore Weisgerber	19
23	guido_foehrweisser	Guido Foehrweisser	6
23	hans_hohlbein	Hans Hohlbein	26
23	ill_young_kim	Ill-Young Kim	12
23	jens_neuhaus	Jens Neuhaus	32
23	johannes_ahn	Johannes Ahn	35
23	jonathan_chanpensley	Jonathan Chan-Pensley	11
23	joon_lee	Joon Lee	20
23	kai_fung_rieck	Kai Fung Rieck	21
23	kylie_goldstein	Kylie Goldstein	36
23	kylie_liya_goldstein	Kylie Liya Goldstein	17
23	linhdan_pham	Linh-Dan Pham	14
23	matthias_schendel	Matthias Schendel	34
23	mina_ghousi	Mina Ghousi	25
23	naomie_harris	Naomie Harris	2
23	nhi_ngoc_nguyen_hermann	Nhi Ngoc Nguyen-Hermann	27
23	patrick_pinheiro	Patrick Pinheiro	33
23	randall-duk-kim	Randall Duk Kim	9
23	richard_van_weyden	Richard van Weyden	24
23	rick_yune	Rick Yune	4
23	sho_kosugi	Sh� Kosugi	5
23	steffen_groth	Steffen Groth	31
23	stephen-marcus	Stephen Marcus	7
23	sung_kang	Sung Kang	10
23	thorston_manderlay	Thorston Manderlay	23
23	tim_williams	Tim Williams	28
23	vladimir_tarasjanz	Vladimir Tarasjanz	8
23	wolfgang_stegemann	Wolfgang Stegemann	30
23	yoon_sungwoong	Yoon Sungwoong	18
23	yu_fang	Yu Fang	15
23	yuki_iwamoto	Yuki Iwamoto	13
24	alex_allen_morris	Alex Allen Morris	14
24	barry_berfield	Barry Berfield	16
24	bill_grant_minchen	Bill Grant-Minchen	21
24	bonnie_gallup	Bonnie Gallup	20
24	bradford_tatum	Bradford Tatum	6
24	brady-coleman	Brady Coleman	13
24	brandon_smith	Brandon Smith (I)	5
24	chad-cox	Chad Cox	17
24	dannete_mcmann	Dannete McMann	24
24	dee_macaluso	Dee Macaluso	22
24	esteban_powell	Esteban Powell	12
24	james_houston	James Houston	15
24	jeff_goldblum	Jeff Goldblum	4
24	joe_marchman	Joe Marchman	23
24	lance_henriksen	Lance Henriksen	3
24	mary_steenburgen	Mary Steenburgen	1
24	meason_wiley	Meason Wiley	26
24	missy_crider	Missy Crider	10
24	paula_engel	Paula Engel	18
24	philip_maurice_hayes	Philip Maurice Hayes	11
24	ray_wise	Ray Wise	9
24	reed_frerichs	Reed Frerichs	19
24	sean_patrick_flanery	Sean Patrick Flanery	2
24	susan_tyrrell	Susan Tyrrell	7
24	tom_tarantini	Tom Tarantini	25
24	woody_watson	Woody Watson	8
25	1001899-david_brisbin	David Brisbin	27
25	1009134-richard_lewis	Richard Lewis	4
25	albert_henderson	Albert Henderson	12
25	anne_lange	Anne Lange	16
25	bill_thompson	Bill Thompson	37
25	bob_rafelson	Bob Rafelson	31
25	carey_lowell	Carey Lowell	19
25	danny_huston	Danny Huston	29
25	david_kriegel	David Kriegel	15
25	ed_lauter	Ed Lauter	17
25	elisabeth_shue	Elisabeth Shue	2
25	french_stewart	French Stewart	35
25	gordon_michaels	Gordon Michaels	34
25	graham_beckel	Graham Beckel	6
25	julian_lennon	Julian Lennon	18
25	julian_sands	Julian Sands	3
25	kim_adams	Kim Adams	7
25	laurie_metcalf	Laurie Metcalf	20
25	lou_rawls	Lou Rawls	23
25	lucinda_jenney	Lucinda Jenney	13
25	marc_coppola	Marc Coppola	33
25	mariska_hargitay	Mariska Hargitay	11
25	michael_goorjian	Michael A. Goorjian	10
25	nicolas_cage	Nicolas Cage	1
25	paul_quinn	Paul Quinn	22
25	r_lee_ermey	R. Lee Ermey	28
25	sergio_premoli	Sergio Premoli	21
25	shawnee_smith	Shawnee Smith	24
25	steven_weber	Steven Weber	26
25	stuart_regen	Stuart Regen	32
25	susan_barnes	Susan Barnes	8
25	thomas_kopache	Thomas Kopache	14
25	tracy_thorne	Tracy Thorne	25
25	valeria_golino	Valeria Golino	5
25	vincent_ward	Vincent Ward	36
25	waldemar_kalinowski	Waldemar Kalinowski	30
25	xander_berkeley	Xander Berkeley	9
26	andre_oumansky	Andr� Oumansky	12
26	anna_patrick	Anna Patrick	6
26	gabriele_ferzetti	Gabriele Ferzetti	8
26	indra_ove	Indra Ove	13
26	irene_jacob	Ir�ne Jacob	2
26	john_savident	John Savident	10
26	kenneth_branagh	Kenneth Branagh	3
26	laurence_fishburne	Laurence Fishburne	1
26	michael_maloney	Michael Maloney	5
26	michael_sheen	Michael Sheen	14
26	nathaniel_parker	Nathaniel Parker	4
26	nicholas_farrell	Nicholas Farrell	7
26	oliver_parker	Oliver Parker	15
26	philip_locke	Philip Locke	9
26	pierre_vaneck	Pierre Vaneck	11
27	alice_tew	Alice Tew	32
27	ashleigh_aston_moore	Ashleigh Aston Moore	4
27	beverly_shelton	Beverly Shelton	29
27	bonnie_hunt	Bonnie Hunt	11
27	bradley_coryell	Bradley Coryell	20
27	brandon_kleyla	Brandon Kleyla	19
27	brendan_fraser	Brendan Fraser	9
27	carl_espy	Carl Espy	23
27	christina_ricci	Christina Ricci	1
27	cloris_leachman	Cloris Leachman	12
27	demi_moore	Demi Moore	5
27	devon_sawa	Devon Sawa	18
27	gaby-hoffmann	Gaby Hoffmann	3
27	geoff_mcknight	Geoff McKnight	26
27	hank_azaria	Hank Azaria	7
27	james_paul_cleckler	James Paul Cleckler	21
27	jamison_b_dowd	Jamison B. Dowd	22
27	janeane_garofalo	Janeane Garofalo	17
27	joey_stinson	Joey Stinson	30
27	justin_humphrey	Justin Humphrey	25
27	kellen_crosby	Kellen Crosby	16
27	lolita_davidovich	Lolita Davidovich	8
27	melanie_griffith	Melanie Griffith	10
27	ric_reitz	Ric Reitz	13
27	rita_wilson	Rita Wilson	15
27	rosie_odonnell	Rosie O'Donnell	6
27	thora_birch	Thora Birch	2
27	travis_robertson	Travis Robertson	28
27	ts_morgan	T.S. Morgan	27
27	tucker-stone	Tucker Stone	31
27	walter_sparrow	Walter Sparrow	14
27	willa_glen	Willa Glen	24
28	amanda_root	Amanda Root	1
28	ciaran_hinds	Ciar�n Hinds	2
28	corin_redgrave	Corin Redgrave	10
28	darlene_johnson	Darlene Johnson	16
28	david_collings	David Collings	4
28	felicity-dean	Felicity Dean	6
28	fiona_shaw	Fiona Shaw	11
28	jane_wood	Jane Wood	15
28	john_woodvine	John Woodvine	14
28	judy_cornwell	Judy Cornwell	5
28	ken-shorter	Ken Shorter	12
28	lonnie_james	Lonnie James	8
28	niall_refoy	Niall Refoy	18
28	phoebe_nicholls	Phoebe Nicholls	9
28	roger_hammond	Roger Hammond	7
28	samuel_west	Samuel West	19
28	simon_russell_beale	Simon Russell Beale	17
28	sophie_thompson	Sophie Thompson	13
28	susan_fleetwood	Susan Fleetwood	3
29	briac_barthelemy	Briac Barthelemy	18
29	cris_huerta	Cris Huerta	16
29	daniel-emifork	Daniel Emilfork	2
29	dominique_pinon	Dominique Pinon	4
29	francois-hadjilazaro	Francois Hadji-Lazaro	17
29	genevieve_brunet	Genevieve Brunet	6
29	hamchau_luong	Ham-Chau Luong	11
29	hong_mai_thomas	Hong-Mai Thomas	20
29	jeanclaude_dreyfus	Jean-Claude Dreyfus	5
29	jeanlouis_trintignant	Jean-Louis Trintignant	14
29	joseph_lucien	Joseph Lucien	19
29	judith-vittet	Judith Vittet	3
29	lorella_cravotta	Lorella Cravotta	7
29	mapi_galan	Mapi Gal�n	8
29	marc_caro	Marc Caro	15
29	mireille_mosse	Mireille Mosse	21
29	nane_germon	Nane Germon	9
29	ron_perlman	Ron Perlman	1
29	rufus	Rufus	13
29	serge_merlin	Serge Merlin	12
29	ticky-holgado	Ticky Holgado	10
30	fu-biao	Fu Biao	9
30	gong_li	Li Gong	1
30	jiang_baoying	Jiang Baoying	6
30	li_baotian	Baotian Li	2
30	li_xuejian	Li Xuejian	3
30	liu_jiang	Liu Jiang	10
30	shu_chen	Shu Chen	7
30	sun-chun	Sun Chun	4
30	wang_xiaoxiao	Wang Xiaoxiao	5
30	xuejian_li	Xuejian Li	8
30	yang_qianquan	Yang Qianquan	11
31	1115190-wade_dominguez	Wade Dominguez	21
31	al_israel	Al Israel	10
31	beatrice_winde	Beatrice Winde	17
31	bernie_pock	Bernie Pock	15
31	bruklin-harris	Bruklin Harris	5
31	courtney_b_vance	Courtney B. Vance	3
31	ebony-jerido	Ebony Jerido	11
31	george_dzundza	George Dzundza	2
31	irene_olga_lopez	Irene Olga Lopez	12
31	ivan_sergei	Ivan Sergei	20
31	john_neville	John Neville	14
31	karina_arroyave	Karina Arroyave	18
31	lorraine_toussaint	Lorraine Toussaint	16
31	michelle_pfeiffer	Michelle Pfeiffer	1
31	paula_garces	Paula Garc�s	8
31	renoly_santiago	Renoly Santiago	6
31	richard_grant	Richard Grant	9
31	robin_bartlett	Robin Bartlett	4
31	roman_cisneros	Roman Cisneros	19
31	sarah_marshall	Sarah Marshall	13
31	skye_bassett	Skye Bassett	7
32	bhiravi_vaidhy	Bhiravi Vaidhy	1
32	dilip_satgare	Dilip Satgare	2
32	haresh_mehta	Haresh Mehta	3
32	harish_panchal	Harish Panchal	4
32	kamlesh_shah	Kamlesh Shah	5
32	kishore_sachadev	Kishore Sachadev	6
32	nilesh_joshi	Nilesh Joshi	7
32	purvi_vyas	Purvi Vyas	8
32	rajul_diwan	Rajul Diwan	9
32	ram_milan	Ram Milan	10
32	vikram_shah	Vikram Shah	11
33	_0028342	Freddy Andreiuci	1
33	_0423666	Balinder Johal	1
33	_0767205	Ron Sauv�	1
33	craig_sheffer	Craig Sheffer	1
33	elizabeth_mcgovern	Elizabeth McGovern	1
33	ken_pogue	Ken Pogue	1
33	molly_parker	Molly Parker	1
33	tom_hulce	Tom Hulce	1
33	val_kilmer	Val Kilmer	1
34	1190965-john_doyle	John Doyle	11
34	charles_bartlett	Charles Bartlett	34
34	christine_cavanaugh	Christine Cavanaugh	3
34	courtland_mead	Courtland Mead	30
34	danny_mann	Danny Mann	5
34	david-webb	David Webb	32
34	doris_grau	Doris Grau	14
34	helen_oconnor	Helen O'Connor	19
34	hugo_weaving	Hugo Weaving	6
34	jacqueline_brennan	Jacqueline Brennan	27
34	james_cromwell	James Cromwell	1
34	jane_alden	Jane Alden	8
34	john_erwin	John Erwin	24
34	julie_forsyth	Julie Forsyth	33
34	justin-monjo	Justin Monjo	31
34	kerry-walker	Kerry Walker	22
34	kimberly_bailey	Kimberly Bailey	26
34	maeve_germaine	Maeve Germaine	28
34	magda_szubanski	Magda Szubanski	2
34	marshall_napier	Marshall Napier	18
34	matthew_long	Matthew Long	29
34	michael_edwardstevens	Michael Edward-Stevens	7
34	michelle_davison	Michelle Davison	25
34	miriam_flynn	Miriam Flynn	12
34	miriam_margolyes	Miriam Margolyes	4
34	neil_ross	Neil Ross	23
34	paige_pollack	Paige Pollack	20
34	patrika_darbo	Patrika Darbo	10
34	paul_goddard	Paul Goddard	13
34	rosanna_huffman	Rosanna Huffman	15
34	roscoe_lee_browne	Roscoe Lee Browne	9
34	russi_taylor	Russi Taylor	35
34	russie_taylor	Russie Taylor	21
34	tina_lifford	Tina Lifford	17
34	tony_hughes	Tony Hughes	16
35	alex_kingston	Alex Kingston	9
35	christopher_birch	Christopher Birch	13
35	david_ryall	David Ryall	12
35	emma_thompson	Emma Thompson	1
35	janet_mcteer	Janet McTeer	10
35	jeremy_northam	Jeremy Northam	14
35	jonathan_pryce	Jonathan Pryce	2
35	neville_phillips	Neville Phillips	11
35	penelope_wilton	Penelope Wilton	6
35	peter-blythe	Peter Blythe	7
35	richard_clifford	Richard Clifford	8
35	rufus_sewell	Rufus Sewell	5
35	samuel_west	Samuel West	4
35	steven_waddington	Steven Waddington	3
36	adam_nelson	Adam Nelson	22
36	adele_robbins	Adele Robbins	27
36	alec_gifford	Alec Gifford	15
36	amy_long	Amy Long	17
36	barton_heyman	Barton Heyman	16
36	celia-weston	Celia Weston	6
36	clancy_brown	Clancy Brown	11
36	cortez_nance_jr	Cortez Nance Jr.	21
36	jack_black	Jack Black	28
36	kevin-cooney	Kevin Cooney	13
36	larry_pine	Larry Pine	23
36	lenore-banks	Lenore Banks	8
36	lois_smith	Lois Smith	25
36	margo_martindale	Margo Martindale	19
36	michael_cullen	Michael Cullen	14
36	mike_longman	Mike Longman	18
36	nesbitt_blaisdell	Nesbitt Blaisdell	9
36	pamela_garmon	Pamela Garmon	29
36	peter_sarsgaard	Peter Sarsgaard	31
36	r_lee_ermey	R. Lee Ermey	5
36	ray-aranha	Ray Aranha	7
36	raymond_j_barry	Raymond J. Barry	4
36	robert_prosky	Robert Prosky	3
36	roberta_maxwell	Roberta Maxwell	20
36	sally_ann_roberts	Sally Ann Roberts	24
36	scott_sowers	Scott Sowers	30
36	scott_wilson	Scott Wilson	26
36	sean_penn	Sean Penn	2
36	steve_boles	Steve Boles	10
36	steve_carlisle	Steve Carlisle	12
36	susan_sarandon	Susan Sarandon	1
37	abby_lewis	Abby Lewis	10
37	ali_hoffman	Ali Hoffman	3
37	ave_hoffman	Ave Hoffman	6
37	donald_trump	Donald Trump	9
37	john_mcdonough	John McDonough	2
37	matt_malloy	Matt Malloy	8
37	pat_flynn	Pat Flynn	12
37	peter_boyden	Peter Boyden	5
37	peter_reznick	Peter Reznick	1
37	peter_reznik	Peter Reznik	11
37	philip_levy	Philip Levy	7
37	victor_steinbach	Victor Steinbach	4
38	ashley_olsen	Ashley Olsen	4
38	desmond_robertson	Desmond Robertson	12
38	ellen_ray_hennessey	Ellen-Ray Hennessey	9
38	ernie_grunwald	Ernie Grunwald	11
38	gerry_parkes	Gerry Parkes	8
38	jane_sibbett	Jane Sibbett	6
38	kirstie_alley	Kirstie Alley	1
38	lawrence_z_dane	Lawrence Z. Dane	7
38	mary_kate	Mary Kate	13
38	marykate_olsen	Mary-Kate Olsen	3
38	michelle_grisom	Michelle Grisom	10
38	philip_bosco	Philip Bosco	5
38	steve_guttenberg	Steve Guttenberg	2
39	dorka_gryllus	Dorka Gryllus	1
39	lajos_kovacs	Lajos Kov�cs	2
40	1006628-richard_harris	Richard Harris	2
40	charles_dutton	Charles Dutton	13
40	charles_s_dutton	Charles S. Dutton	5
40	dambisa_kente	Dambisa Kente	11
40	dolly_rathebe	Dolly Rathebe	14
40	eric_miyeni	Eric Miyeni	6
40	greg_latter	Greg Latter	10
40	ian-roberts	Ian Roberts	8
40	ian_robers	Ian Robers	12
40	james_earl_jones	James Earl Jones	1
40	jsepo_gugusha	Jsepo Gugusha	7
40	leleti-khumalo	Leleti Khumalo	4
40	leleti_kumalo	Leleti Kumalo	15
40	robert_whitehead	Robert Whitehead	9
40	vusi_kunene	Vusi Kunene	3
41	1073460-john_wood	John Wood	21
41	adrian_dunbar	Adrian Dunbar	20
41	andy_rashleigh	Andy Rashleigh	17
41	annette_bening	Annette Bening	2
41	bill_paterson	Bill Paterson	15
41	bruce_purchase	Bruce Purchase	16
41	christopher_bowen	Christopher Bowen	7
41	dennis_lili	Dennis Lili	13
41	dominic_west	Dominic West	22
41	donald_sumpter	Donald Sumpter	19
41	edward-jewesbury	Edward Jewesbury	12
41	edward_hardwicke	Edward Hardwicke	11
41	ian_mckellen	Ian McKellen	1
41	jim_broadbent	Jim Broadbent	3
41	jim_carter	Jim Carter	8
41	kate_steavenson_payne	Kate Steavenson-Payne	23
41	kristin_scott_thomas	Kristin Scott Thomas	6
41	maggie_smith	Maggie Smith	18
41	marc_williamson	Marc Williamson	27
41	matthew_groom	Matthew Groom	25
41	michael_elphick	Michael Elphick	9
41	nigel_hawthorne	Nigel Hawthorne	5
41	robert_downey_jr	Robert Downey Jr.	4
41	roger_hammond	Roger Hammond	10
41	ryan_gilmore	Ryan Gilmore	24
41	tim_mcinnerny	Tim McInnerny	14
41	tres_hanley	Tres Hanley	26
42	1037887-robert_smith	Robert Smith	41
42	alvaleta_guess	Alvaleta Guess	30
42	bernie_telsey	Bernie Telsey	22
42	bokeem_woodbine	Bokeem Woodbine	25
42	carlton_wilborn	Carlton Wilborn	23
42	charles_e_lesene	Charles E. Lesene	39
42	cheryl_freeman	Cheryl Freeman	10
42	chris_tucker	Chris Tucker	3
42	clifton_collins_jr	Clifton Collins Jr.	11
42	clifton_powell	Clifton Powell	20
42	cuc_dinh	Cuc Dinh	35
42	daniel_kruse	Daniel Kruse	38
42	david-barry-gray	David Barry Gray	12
42	elizabeth_rodriguez	Elizabeth Rodriguez	32
42	frank_albanese	Frank Albanese	7
42	freddy_rodriguez	Freddy Rodriguez	5
42	heather_b_gardner	Heather B.	34
42	isaiah_washington	Isaiah Washington	28
42	jaimz_woolvett	Jaimz Woolvett	26
42	james_pickens_jr	James Pickens Jr.	19
42	jean_claude_lamarre	Jean Claude Lamarre	15
42	jenifer_lewis	Jenifer Lewis	16
42	joelle_hernandez	Joelle Hernandez	36
42	jordan_hernandez	Jordan Hernandez	37
42	keith_david	Keith David	2
42	larenz_tate	Larenz Tate	1
42	larry_mccoy	Larry McCoy	18
42	martin_sheen	Martin Sheen	27
42	michael_imperioli	Michael Imperioli	14
42	monti_sharp	Monti Sharp	33
42	nbushe_wright	N'Bushe Wright	4
42	quynh_phann	Quynh Phann	40
42	rik_colitti	Rik Colitti	9
42	robert-lupone	Robert LuPone	17
42	rodney_winfield	Rodney Winfield	24
42	rose_jackson	Rose Jackson	6
42	ryan_williams	Ryan Williams	29
42	seymour_cassel	Seymour Cassel	8
42	sticky_fingaz	Kirk "Sticky Fingaz" Jone...	31
42	terrence_howard	Terrence Howard	13
42	tim_zay	Tim Zay	43
42	tony_sirico	Tony Sirico	21
42	yen_chin_grow	Yen Chin Grow	42
43	david_thewlis	David Thewlis	6
43	hugh_grant	Hugh Grant	5
43	ian_mckellen	Ian McKellen	4
43	meg_ryan	Meg Ryan	3
43	polly_walker	Polly Walker	2
43	robert_downey_jr	Robert Downey Jr.	1
43	sam_neill	Sam Neill	7
44	bridgette_wilson	Bridgette Wilson	3
44	caryhiroyuki_tagawa	Cary-Hiroyuki Tagawa	4
44	chris_casamassa	Chris Casamassa	16
44	christopher_lambert	Christopher Lambert	5
44	greg_mckinney	Greg McKinney	15
44	gregory_paul_martin	Gregory Paul Martin	14
44	john_fujioka	John Fujioka	8
44	kenneth_edwards	Kenneth Edwards	7
44	linden_ashby	Linden Ashby	2
44	lloyd_kino	Lloyd Kino	13
44	peter_jason	Peter Jason	12
44	robin_shou	Robin Shou	1
44	sandy-helberg	Sandy Helberg	10
44	steven_ho	Steven Ho	11
44	talisa_soto	Talisa Soto	6
44	trevor_goddard	Trevor Goddard	9
45	10001389-jonathan_sadowski	Jonathan Sadowski	15
45	1030366-kevin_smith	Kevin Smith	7
45	1055355-chris_ellis	Chris Ellis	23
45	1167982-mary_elizabeth_winstead	Mary Elizabeth Winstead	6
45	allen_maldonado	Allen Maldonado	21
45	andrew_friedman	Andrew Friedman	11
45	bruce_willis	Bruce Willis	1
45	chris_palermo	Chris Palermo	16
45	christina_chang	Christina Chang	9
45	cliff_curtis	Cliff Curtis	4
45	cyril_raffaelli	Cyril Raffaelli	14
45	david_walrod	David Walrod	34
45	dennis_depew	Dennis Depew	39
45	diana_gettinger	Diana Gettinger	42
45	edoardo_costa	Edoardo Costa	35
45	edward_james_gage	Edward James Gage	33
45	ethan_flower	Ethan Flower	29
45	gerald_downey	Gerald Downey	20
45	howard_tyrone_ferguson	Howard Tyrone Ferguson	40
45	jake_mcdorman	Jake McDorman	18
45	jim_cantafio	Jim Cantafio	22
45	joe_gerety	Joe Gerety	32
45	john_lacy	John Lacy	41
45	john_reha	John Reha	36
45	justin_long	Justin Long	2
45	kurt_david_anderson	Kurt David Anderson	27
45	maggie_q	Maggie Q	5
45	matt_oleary	Matt O'Leary	13
45	melissa_knowles	Melissa Knowles	43
45	nadine_ellis	Nadine Ellis	28
45	nick_jaine	Nick Jaine	30
45	regina_mckee_redwing	Regina McKee Redwing	24
45	rick_cramer	Rick Cramer	37
45	rosemary_knower	Rosemary Knower	19
45	sung_kang	Sung Kang	12
45	tim_de_zarn	Tim De Zarn	26
45	tim_russ	Tim Russ	31
45	timothy_olyphant	Timothy Olyphant	3
45	tony_colitti	Tony Colitti	25
45	vito_pietanza	Vito Pietanza	38
45	yancey_arias	Yancey Arias	8
45	yorgo_constantine	Yorgo Constantine	10
45	zeljko_ivanek	Zeljko Ivanek	17
46	1154768-david_williams	David Williams	36
46	adam_baldwin	Adam Baldwin	9
46	alfre_woodard	Alfre Woodard	7
46	alicia_lecy_goranson	Alicia Goranson	34
46	anne_bancroft	Anne Bancroft	2
46	ari_meyers	Ari Meyers	18
46	brian_mcelroy	Brian McElroy	17
46	charles_parks	Charles Parks	22
46	claire_danes	Claire Danes	31
46	debra_stricklin	Debra Stricklin	30
46	dermot_mulroney	Dermot Mulroney	19
46	derrick_oconnor	Derrick O'Connor	21
46	ellen_burstyn	Ellen Burstyn	4
46	esther_rolle	Esther Rolle	24
46	gail_strickland	Gail Strickland	26
46	holland_taylor	Holland Taylor	27
46	james_rebhorn	James Rebhorn	23
46	jane_alden	Jane Alden	8
46	jared_leto	Jared Leto	35
46	jean_simmons	Jean Simmons	6
46	joanna_going	Joanna Going	13
46	johnathon_schaech	Johnathon Schaech	32
46	kaelynn_craddick	Kaelynn Craddick	37
46	kate_capshaw	Kate Capshaw	10
46	kate_nelligan	Kate Nelligan	5
46	lois_smith	Lois Smith	25
46	loren_dean	Loren Dean	11
46	maria_celedonio	Maria Celedonio	33
46	maya_angelou	Maya Angelou	3
46	melinda_dillon	Melinda Dillon	12
46	mykelti_williamson	Mykelti Williamson	28
46	richard_jenkins	Richard Jenkins	15
46	rip_torn	Rip Torn	29
46	samantha_mathis	Samantha Mathis	16
46	sara_craddick	Sara Craddick	38
46	tim_guinee	Tim Guinee	14
46	will_nipper	Will Nipper	20
46	winona_ryder	Winona Ryder	1
47	atsushi_watanabe	Atsushi Watanabe	22
47	bokuzen_hidari	Bokuzen Hidari	11
47	daisuke_kato	Daisuke Kat�	6
47	eijiro_tono	Eijir� Tono	19
47	fumiko_homma	Fumiko Homma	12
47	gen_shimizu	Gen Shimizu	18
47	haruo_nakajima	Haruo Nakajima	14
47	ichiro_chiba	Ichiro Chiba	9
47	isao_kimura	Isao Kimura	26
47	isao_yamagata	Isao Yamagata	23
47	kamatari_fujiwara	Kamatari Fujiwara	10
47	keiji_sakakida	Keiji Sakakida	16
47	keiko-tsushima	Keiko Tsushima	27
47	kichijiro_ueda	Kichijiro Ueda	21
47	ko	K.O.	7
47	kuninori_kodo	Kuninori Kodo	8
47	minoru_chiaki	Minoru Chiaki	5
47	noriko-sengoku	Noriko Sengoku	17
47	seiji_miyaguchi	Seiji Miyaguchi	4
47	senkichi_omura	Senkichi Omura	15
47	sojin_jr	Sojin Jr.	25
47	takashi_shimura	Takashi Shimura	1
47	toranosuke_ogawa	Toranosuke Ogawa	24
47	toshiro_mifune	Toshiro Mifune	2
47	yoshio_inaba	Yoshio Inaba	3
47	yoshio_kosugi	Yoshio Kosugi	13
47	yoshio_tsuchiya	Yoshio Tsuchiya	20
48	billy_connolly	Billy Connolly	11
48	christian_bale	Christian Bale	7
48	danny_mann	Danny Mann	13
48	david_ogden_stiers	David Ogden Stiers	6
48	frank_welker	Frank Welker	12
48	gordon_tootoosis	Gordon Tootoosis	10
48	irene_bedard	Irene Bedard	1
48	james_apaumut_fall	James Apaumut Fall	15
48	joe_baker	Joe Baker	14
48	john_kassir	John Kassir	8
48	judy_kuhn	Judy Kuhn	3
48	linda_hunt	Linda Hunt	4
48	mel_gibson	Mel Gibson	2
48	michelle_st_john	Michelle St. John	9
48	russell_means	Russell Means	5
49	clare-coulter	Clare Coulter	11
49	david-fox	David Fox	4
49	don_mckellar	Don McKellar	6
49	henry_czerny	Henry Czerny	3
49	jonathan_potts	Jonathan Potts	9
49	pascale_bussieres	Pascale Bussieres	1
49	rachael_crawford	Rachael Crawford	2
49	richard_w_farrell	Richard W. Farrell	7
49	sarah_steben	Sarah Steben	12
49	stuart_clow	Stuart Clow	10
49	tom_melissis	Tom Melissis	8
49	tracy-wright	Tracy Wright	5
50	1060389-peter_greene	Peter Greene	27
50	benicio_del_toro	Benicio Del Toro	7
50	bert_williams	Bert Williams	22
50	billy_bates	Billy Bates	11
50	carl_bressler	Carl Bressler	23
50	castulo_guerra	Castulo Guerra	17
50	chazz_palminteri	Chazz Palminteri	3
50	christine_estabrook	Christine Estabrook	15
50	clark_gregg	Clark Gregg	16
50	dan_hedaya	Dan Hedaya	8
50	david_powladge	David Powladge	20
50	frank_medrano	Frank Medrano	25
50	gabriel_byrne	Gabriel Byrne	1
50	gene-lythgow	Gene Lythgow	19
50	giancarlo_esposito	Giancarlo Esposito	14
50	jack_shearer	Jack Shearer	21
50	kevin_pollak	Kevin Pollak	4
50	kevin_spacey	Kevin Spacey	6
50	louis_lombardi	Louis Lombardi	26
50	michelle_clunie	Michelle Clunie	12
50	morgan_hunter	Morgan Hunter	18
50	paul_bartel	Paul Bartel	10
50	pete_postlethwaite	Pete Postlethwaite	5
50	phillip_simon	Phillip Simon	24
50	stephen_baldwin	Stephen Baldwin	2
50	suzy_amis	Suzy Amis	9
50	vito_dambrosio	Vito D'Ambrosio	13
52	10001530-claire_bloom	Claire Bloom	6
52	al_cerullo	Al Cerullo	8
52	craig_sechler	Craig Sechler	25
52	dan_moran	Dan Moran	22
52	danielle_ferland	Danielle Ferland	34
52	david_kramer	David Kramer	18
52	david_ogden_stiers	David Ogden Stiers	28
52	dominic_marcus	Dominic Marcus	20
52	donald_symington	Donald Symington	29
52	f_murray_abraham	F Murray Abraham	5
52	gary_alper	Gary Alper	35
52	george_de_la_pena	George De La Pena	10
52	helena-bonham-carter	Helena Bonham Carter	2
52	j_smithcameron	J. Smith-Cameron	27
52	jack_warden	Jack Warden	31
52	jeffrey_kurland	Jeffrey Kurland	33
52	karen_longwell	Karen Longwell	19
52	kathleen_doyle	Kathleen Doyle	11
52	kenneth_edelson	Kenneth Edelson	13
52	lisa_vidal	Lisa Vidal	30
52	michael_rapaport	Michael Rapaport	4
52	mira_sorvino	Mira Sorvino	3
52	olympia_dukakis	Olympia Dukakis	12
52	pamela_blair	Pamela Blair	7
52	paul_giamatti	Paul Giamatti	14
52	paul_herman	Paul Herman	16
52	peter_mcrobbie	Peter McRobbie	21
52	peter_weller	Peter Weller	32
52	rosemary_murphy	Rosemary Murphy	23
52	sondra_james	Sondra James	17
52	steve_randazzo	Steve Randazzo	24
52	tony_darrow	Tony Darrow	9
52	tony_sirico	Tony Sirico	26
52	woody_allen	Woody Allen	1
52	yvette_hawkins	Yvette Hawkins	15
53	carmelo-di-mazzarelli	Carmelo Di Mazzarelli	3
53	elida-janushi	Elida Janushi	5
53	enrico_lo_verso	Enrico Lo Verso	1
53	idajet_sejdia	Idajet Sejdia	7
53	michele_placido	Michele Placido	2
53	piro-milkani	Piro Milkani	4
53	sefer-pema	Sefer Pema	6
54	anthony_esquivel	Anthony Esquivel	18
54	areil_welch	Areil Welch	22
54	ashley_welch	Ashley Welch	23
54	billy-l-sullivan	Billy L. Sullivan	11
54	bug_hall	Bug Hall	16
54	chauncey_leopardi	Chauncey Leopardi	7
54	gil-glasgow	Gil Glasgow	4
54	hayley_kolb	Hayley Kolb	19
54	hayley_miller	Hayley Miller	20
54	jay_o_sanders	Jay O Sanders	10
54	jessie_robertson	Jessie Robertson	21
54	jimmy_higa	Jimmy Higa	13
54	john_bourg	John Bourg	2
54	john_terry	John Terry	12
54	jordan-brower	Jordan Brower	17
54	libby_villari	Libby Villari	15
54	louanne_stephens	Louanne Stephens	14
54	milt_oberman	Milt Oberman	8
54	nik_hagler	Nik Hagler	6
54	olivia_dabo	Olivia d'Abo	3
54	patrick_renna	Patrick Renna	9
54	steve_guttenberg	Steve Guttenberg	5
54	yareli-arizmendi	Yareli Arizmendi	1
55	cary_elwes	Cary Elwes	5
55	dermot_mulroney	Dermot Mulroney	4
55	dylan-mclaughlin	Dylan McLaughlin	9
55	felicity_huffman	Felicity Huffman	3
55	garrett_hedlund	Garrett Hedlund	6
55	hector_elizondo	Hector Elizondo	7
55	jane_fonda	Jane Fonda	1
55	lindsay_lohan	Lindsay Lohan	2
55	zachary_gordon	Zachary Gordon	8
56	billy_coyle	Billy Coyle	1
56	christopher_olscamp	Christopher Olscamp	2
56	jeoffrey_graves	Jeoffrey Graves	3
56	johnny_morina	Johnny Morina	4
56	justin_borntraeger	Justin Borntraeger	5
56	maggie_castle	Maggie Castle	6
56	malcolm_mcdowell	Malcolm McDowell	7
56	michael_ironside	Michael Ironside	8
56	roc_lafortune	Roc LaFortune	9
57	amy_yasbeck	Amy Yasbeck	11
57	anne_bancroft	Anne Bancroft	3
57	austin_pendleton	Austin Pendleton	9
57	charles_durning	Charles Durning	4
57	claire_danes	Claire Danes	13
57	cynthia_stevenson	Cynthia Stevenson	6
57	david_strathairn	David Strathairn	10
57	dylan_mcdermott	Dylan McDermott	8
57	emily_ann_lloyd	Emily Ann Lloyd	14
57	geraldine_chaplin	Geraldine Chaplin	5
57	holly_hunter	Holly Hunter	1
57	randy_stone	Randy Stone	12
57	robert_downey_jr	Robert Downey Jr.	2
57	steve_guttenberg	Steve Guttenberg	7
58	anna_bonaiuto	Anna Bonaiuto	6
58	linda-moretti	Linda Moretti	4
58	maria_grazia_cucinotta	Maria Grazia Cucinotta	3
58	mariano_rigillo	Mariano Rigillo	7
58	massimo_troisi	Massimo Troisi	1
58	orazio_stracuzzi	Orazio Stracuzzi	8
58	philippe_noiret	Philippe Noiret	2
58	renato-scarpa	Renato Scarpa	5
58	sergio-solli	Sergio Solli	9
59	_0128212	Anne-Marie Cadieux	1
59	_0167501	Suzanne Cl�ment	1
59	_0199355	Normand Daneau	1
59	_0296982	Richard Fr�chette	1
59	_0317650	Marie Gignac	1
59	_0333079	Patrick Goyette	1
59	_0405695	Paul H�bert	1
59	_0503223	Lynda Lepage-Beaulieu	1
59	_0580113	Billy Merasty	1
59	_0660480	Fran�ois Papineau	1
59	_0738399	Pascal Rollin	1
59	_2938749	Ron Burrage	1
59	jeanlouis_millette	Jean-Louis Millette	1
59	kristin_scott_thomas	Kristin Scott Thomas	1
59	lothaire_bluteau	Lothaire Bluteau	1
60	david_keith	David Keith	5
60	gia_galeano	Gia Galeano	9
60	hal_scardino	Hal Scardino	1
60	lindsay_crouse	Lindsay Crouse	3
60	litefoot	Litefoot	2
60	nestor_serrano	Nestor Serrano	7
60	richard_jenkins	Richard Jenkins	4
60	rishi-bhat	Rishi Bhat	10
60	sakina_jaffrey	Sakina Jaffrey	6
60	steve_coogan	Steve Coogan	8
60	vincent_kartheiser	Vincent Kartheiser	11
61	1053077-graham_greene	Graham Greene	3
61	genevieve_bujold	Genevi�ve Bujold	2
61	nancy_beatty	Nancy Beatty	1
62	1174139-mark_daniels	Mark Daniels	15
62	adam_fitzhugh	Adam Fitzhugh	39
62	alex_dudgeon	Alex Dudgeon	36
62	alexandra_boyd	Alexandra Boyd	25
62	alicia_witt	Alicia Witt	6
62	anthony_natale	Anthony Natale	13
62	ashley_hamrick	Ashley Hamrick	43
62	aurora_j_miller	Aurora J. Miller	48
62	benjamin_j_dixon	Benjamin J. Dixon	34
62	beth_maitland	Beth Maitland	45
62	brent_archie	Brent Archie	20
62	chris_math	Chris Math	46
62	conan_doherty	Conan Doherty	35
62	damon_whitaker	Damon Whitaker	10
62	daniel_j_vhay	Daniel J. Vhay	59
62	david_clegg	David Clegg	32
62	dennis_biasi	Dennis Biasi	24
62	dieffyd_gilman_frederick	Dieffyd Gilman Frederick	42
62	donnie_burns	Donnie Burns	17
62	eric_michael_cole	Eric Michael Cole	12
62	freeman_o_corbin	Freeman O. Corbin	33
62	glenne_headly	Glenne Headly	2
62	jacob_adams	Jacob Adams	19
62	janine_shouse	Janine Shouse	55
62	jay_frank	Jay Frank	41
62	jay_thomas	Jay Thomas	3
62	jean_louisa_kelly	Jean Louisa Kelly	9
62	joanna_gleason	Joanna Gleason	7
62	john_boyer	John Boyer	26
62	john_henry_redwood	John Henry Redwood	53
62	jordan_carlton	Jordan Carlton	29
62	joseph_anderson	Joseph Anderson	11
62	joshua_minnick	Joshua Minnick	49
62	kaili_carlton	Kaili Carlton	30
62	kasey_nelson	Kasey Nelson	50
62	kathryn_arnett	Kathryn Arnett	21
62	keith_swift	Keith Swift	58
62	kelly_m_casey	Kelly M. Casey	31
62	kevin_calaba	Kevin Calaba	27
62	larry_joe_campbell	Larry Joe Campbell	28
62	linda_williams_janke	Linda Williams Janke	44
62	mary_kay_omealy	Mary Kay O'Mealy	51
62	michael_mendelson	Michael Mendelson	47
62	moira_feeney	Moira Feeney	38
62	narrated_by_richard_dreyfuss	Richard Dreyfuss	1
62	nicholas_john_renner	Nicholas John Renner	14
62	nicholas_sirianni	Nicholas Sirianni	57
62	olympia_dukakis	Olympia Dukakis	4
62	pal_bernard	Pal Bernard	22
62	patrick_fong	Patrick Fong	40
62	rachel_wooley	Rachel Wooley	60
62	sean_bevington	Sean Bevington	23
62	spencer_riviera	Spencer Riviera	18
62	stacey_siegel	Stacey Siegel	56
62	tara_eng	Tara Eng	37
62	ted_roisum	Ted Roisum	54
62	terrence_howard	Terrence Howard	8
62	tomiko_peirano	Tomiko Peirano	52
62	william_h_macy	William H. Macy	5
62	zoe_mclellan	Zoe McLellan	16
63	1134439-helen_martin	Helen Martin	7
63	chris_spencer	Chris Spencer	4
63	craig_wayans	Craig Wayans	14
63	damon_wayans	Damon Wayans	15
63	darrell_m_heath	Darrell M. Heath	6
63	isaiah_barnes	Isaiah Barnes	11
63	keenen_ivory_wayans	Keenen Ivory Wayans	9
63	keith-morris	Keith Morris	13
63	kim_wayans	Kim Wayans	8
63	lahmard_j_tate	Lahmard J. Tate	12
63	marlon_wayans	Marlon Wayans	2
63	omar_epps	Omar Epps	16
63	shawn_wayans	Shawn Wayans	1
63	suli-mccullough	Suli McCullough	5
63	tracey_cherelle_jones	Tracey Cherelle Jones	3
63	tracey_jones	Tracey Jones	17
63	vivian_smallwood	Vivian Smallwood	18
63	vivica_a_fox	Vivica A. Fox	10
64	chris_benson	Chris Benson	8
64	denis_leary	Denis Leary	1
64	dennis_oconnor	Dennis O'Connor	15
64	don_gavin	Don Gavin	20
64	ferne_downey	Ferne Downey	17
64	ian_white	Ian White	19
64	john_friesen	John Friesen	10
64	jonathan_tucker	Jonathan Tucker	6
64	jonny_fido	Jonny Fido	21
64	katya_ladan	Katya Ladan	18
64	kay_hawtry	Kay Hawtry	11
64	lenny_clarke	Lenny Clarke	9
64	michael_badalucco	Michael Badalucco	7
64	mike_starr	Mike Starr	13
64	philip_williams	Philip Williams	14
64	richard_fitzpatrick	Richard Fitzpatrick	16
64	sandi-ross	Sandi Ross	12
64	sandra_bullock	Sandra Bullock	2
64	stephen_dillane	Stephen Dillane	3
64	wayne_robson	Wayne Robson	5
64	yaphet_kotto	Yaphet Kotto	4
65	cecile_krevoy	Cecile Krevoy	11
65	dara_tomanovich	Dara Tomanovich	20
65	denise-y-dowse	Denise Y. Dowse	23
65	denise_dowse	Denise Dowse	8
65	henry_gibson	Henry Gibson	6
65	jack_black	Jack Black	18
65	jeremy_jordan	Jeremy Jordan	21
65	joey_lauren_adams	Joey Lauren Adams	4
65	kevin_west	Kevin West	17
65	kyle_gass	Kyle Gass	10
65	kylie_minogue	Kylie Minogue	19
65	mark_burton	Mark Burton	22
65	patricia_hearst	Patricia Hearst	24
65	paul_eiding	Paul Eiding	9
65	pauly_shore	Pauly Shore	1
65	philip_proctor	Philip Proctor	15
65	rene_l_moreno	Rene L. Moreno	13
65	rodger_bumpass	Rodger Bumpass	7
65	rose_mcgowan	Rose McGowan	12
65	stephen_baldwin	Stephen Baldwin	2
65	taylor_negron	Taylor Negron	14
65	teresa_hill	Teresa Hill	5
65	tucker_smallwood	Tucker Smallwood	16
65	william_atherton	William Atherton	3
66	amanda_hillwood	Amanda Hillwood	12
66	arthur_mendozo	Arthur Mendozo	13
66	austin_obrien	Austin O'Brien	3
66	cami_cooper	Cami Cooper	6
66	camille-cooper	Camille Cooper	22
66	castulo_guerra	Castulo Guerra	11
66	crystal_celeste_grant	Crystal Celeste Grant	23
66	dale_e_house	Dale E. House	20
66	david-byrd	David Byrd	19
66	david_gene_gibbs	David Gene Gibbs	10
66	ellis_williams	Ellis Williams	16
66	ely_pouget	Ely Pouget	4
66	john_benjamin_martin	John Benjamin Martin	18
66	kenny_endoso	Kenny Endoso	17
66	kevin_conway	Kevin Conway	5
66	matt_frewer	Matt Frewer	2
66	molly_shannon	Molly Shannon	15
66	patricia_belcher	Patricia Belcher	8
66	patrick_bergin	Patrick Bergin	1
66	patrick_labrecque	Patrick LaBrecque	21
66	ralph_ahn	Ralph Ahn	7
66	richard_fancy	Richard Fancy	9
66	sean_parhm	Sean Parhm	24
66	stephanie_menuez	Stephanie Menuez	14
67	1010517-joanna_merlin	Joanna Merlin	5
67	al_pacino	Al Pacino	3
67	alec_baldwin	Alec Baldwin	7
67	andy_romano	Andy Romano	6
67	donna_mitchell	Donna Mitchell	10
67	gerlando_barone	Gerlando Barone	13
67	glenn_daniels	Glenn Daniels	12
67	jerry_barone	Jerry Barone	2
67	joe_grifasi	Joe Grifasi	4
67	joey_perillo	Joey Perillo	15
67	mary_elizabeth_mastrantonio	Mary Elizabeth Mastranton...	1
67	mary_lou_rosato	Mary Lou Rosato	11
67	patrick_borriello	Patrick Borriello	14
67	ron_mclarty	Ron McLarty	9
67	rosemary_de_angelis	Rosemary De Angelis	8
68	alain_chabat	Alain Chabat	3
68	catherine-hiegel	Catherine Hiegel	7
68	catherine_lachens	Catherine Lachens	8
68	catherine_samie	Catherine Samie	11
68	josiane_balasko	Josiane Balasko	2
68	katrine_boorman	Katrine Boorman	5
68	maureen_diot	Maureen Diot	10
68	michele-bernier	Mich�le Bernier	9
68	miguel_bose	Miguel Bos�	6
68	ticky-holgado	Ticky Holgado	4
68	victoria_abril	Victoria Abril	1
69	bozena-dykiel	Bozena Dykiel	1
69	cezary_pazura	Cezary Pazura	2
69	marek_kondrat	Marek Kondrat	3
70	1006729-john_hawkes	John Hawkes	9
70	1008881-marc_lawrence	Marc Lawrence I	15
70	1011963-michael_parks	Michael Parks	16
70	aimee_graham	Aimee Graham	8
70	brenda_hillhouse	Brenda Hillhouse	10
70	chad_dowdell	Chad Dowdell	23
70	cheech_marin	Cheech Marin	5
70	danny_trejo	Danny Trejo	14
70	ernest-liu	Ernest Liu	22
70	fred_williamson	Fred Williamson	6
70	george_clooney	George Clooney	1
70	harvey_keitel	Harvey Keitel	2
70	heidi_mcneal	Heidi McNeal	11
70	john_saxon	John Saxon	18
70	juliette_lewis	Juliette Lewis	4
70	kelly_preston	Kelly Preston	13
70	maria_diaz	Maria Diaz	7
70	mike_moroff	Mike Moroff	12
70	quentin_tarantino	Quentin Tarantino	3
70	salma_hayek	Salma Hayek	21
70	tito-larriva	Tito Larriva	19
70	tom_savini	Tom Savini	17
70	veena_bidasha	Veena Bidasha	20
71	anthony_giaimo	Anthony Giaimo	11
71	antoni_corone	Antoni Corone	20
71	bubba-baker	Bubba Baker	8
71	carmen_lopez	Carmen Lopez	15
71	christopher_mcdonald	Christopher McDonald	4
71	cindy_crawford	Cindy Crawford	1
71	don_yesso	Don Yesso	19
71	frank_medrano	Frank Medrano	22
71	gustav_vintas	Gustav Vintas	18
71	jenette_goldstein	Jenette Goldstein	12
71	johann-carlo	Johann Carlo	6
71	john-bedford-lloyd	John Bedford Lloyd	14
71	marc_macaulay	Marc Macaulay	16
71	miguel_sandoval	Miguel Sandoval	5
71	olek_krupa	Olek Krupa	13
71	paul_dillon	Paul Dillon	10
71	ruben_rabasa	Ruben Rabasa	17
71	salma_hayek	Salma Hayek	7
71	scott_michael_campbell	Scott Michael Campbell	21
71	sonny_carl_davis	Sonny Carl Davis	9
71	steven_berkoff	Steven Berkoff	3
71	william_baldwin	William Baldwin	2
72	alessandro_ruggiero	Alessandro Ruggiero	14
72	dallas_mckinney	Dallas McKinney	12
72	dan_metcalfe	Dan Metcalfe	17
72	dylan-mclaughlin	Dylan McLaughlin	6
72	elliot_cho	Elliot Cho	10
72	erik_walker	Erik Walker	11
72	francesco_liotti	Francesco Liotti	13
72	jeremy_bergman	Jeremy Bergman	9
72	josh_hutcherson	Josh Hutcherson	7
72	kate_walsh	Kate Walsh	4
72	laura_kightlinger	Laura Kightlinger	15
72	mike_ditka	Mike Ditka	3
72	musetta_vander	Musetta Vander	5
72	rachael_harris	Rachael Harris	16
72	robert_duvall	Robert Duvall	2
72	steven_anthony	Steven Anthony	8
72	will_ferrell	Will Ferrell	1
73	christopher_adamson	Christopher Adamson	5
73	claire_danes	Claire Danes	3
73	geoffrey_rush	Geoffrey Rush	2
73	hans_matheson	Hans Matheson	6
73	kathleen_byron	Kathleen Byron	10
73	liam_neeson	Liam Neeson	1
73	mimi_newman	Mimi Newman	9
73	peter_vaughan	Peter Vaughan	8
73	reine_brynolfsson	Reine Brynolfsson	7
73	toby_jones	Toby Jones	11
73	uma_thurman	Uma Thurman	4
74	ally_walker	Ally Walker	5
74	anne_pitoniak	Anne Pitoniak	12
74	brian-tarantina-ii	Brian Tarantina	13
74	christian_slater	Christian Slater	1
74	debra_monk	Debra Monk	6
74	edith_blume	Edith Blume	15
74	gina_torres	Gina Torres	16
74	josh_brolin	Josh Brolin	4
74	kenneth_cranham	Kenneth Cranham	8
74	mary_alice	Mary Alice	7
74	mary_stuart_masterson	Mary Stuart Masterson	2
74	michael_mantell	Michael Mantell	11
74	nick_tate	Nick Tate	14
74	pamela_segall	Pamela Segall	3
74	rm_haley	R.M. Haley	10
74	sa_griffin	S.A. Griffin	9
75	bill_dow	Bill Dow	12
75	blake-bashoff	Blake Bashoff	15
75	carol_kane	Carol Kane	4
75	christine_willes	Christine Willes	22
75	cj_grayson	C.J. Grayson	17
75	cody-mcmains	Cody McMains	19
75	curtis_armstrong	Curtis Armstrong	6
75	don_knotts	Don Knotts	7
75	faith_prince	Faith Prince	10
75	grant_hoover	Grant Hoover	18
75	harry_waters_jr	Harry Waters Jr.	11
75	ingrid_torrance	Ingrid Torrance	21
75	jeffrey_tambor	Jeffrey Tambor	5
75	julianne_phillips	Julianne Phillips	3
75	justin_jon_ross	Justin Jon Ross	23
75	matthew_slowik	Matthew Slowik	20
75	michael_zwiener	Michael Zwiener	13
75	rick_moranis	Rick Moranis	1
75	stuart_pankin	Stuart Pankin	8
75	susan_bain	Susan Bain	14
75	tiffany_foster	Tiffany Foster	16
75	tom_arnold	Tom Arnold	2
75	tony_pierce	Tony Pierce	9
76	andrew_lauer	Andrew Lauer	5
76	bruce_boa	Bruce Boa	1
76	charles_powell	Charles Powell	12
76	henry_ramer	Henry Ramer	6
76	jason_cavalier	Jason Cavalier	2
76	jennifer_rubin	Jennifer Rubin	7
76	leni_parker	Leni Parker	11
76	liliana_komorowska	Liliana Komorowska	4
76	michael_caloz	Michael Caloz	13
76	peter_weller	Peter Weller	8
76	ron_white	Ron White	9
76	roy_dupuis	Roy Dupuis	3
76	sylvain_masse	Sylvain Masse	14
76	tom_berry	Tom Berry	10
77	andy_warhol	Andy Warhol	1
77	billy-name	Billy Name	2
77	jackson_browne	Jackson Browne	3
77	john_cale	John Cale	4
77	jonas_mekas	Jonas Mekas	5
77	lou_reed	Lou Reed	6
77	nico	Nico	7
77	paul_morrissey	Paul Morrissey	8
77	sterling-morrison	Sterling Morrison	9
77	viva	Viva	10
78	1011039-david_morse	David Morse	2
78	angie_dickinson	Angie Dickinson	11
78	anjelicahuston	Anjelica Huston	3
78	bobby-cooper	Bobby Cooper	37
78	buddy_anderson	Buddy Anderson	36
78	christel_ehde	Christel Ehde	40
78	david_baerwald	David Baerwald	33
78	daysi_moreno	Daysi Moreno	46
78	dennis_chicago_fanning	Dennis "Chicago" Fanning	23
78	dr_edward_l_katz	Dr. Edward L. Katz	42
78	dr_william_dignam	Dr. William Dignam	39
78	eileen-ryan	Eileen Ryan	16
78	elizabeth_gilliam	Elizabeth Gilliam	12
78	erin_dignam	Erin Dignam	22
78	gene_kirkwood	Gene Kirkwood	24
78	grant_show	Grant Show	18
78	hadda_brooks	Hadda Brooks	10
78	hanna_newmaster	Hanna Newmaster	47
78	jack_nicholson	Jack Nicholson	1
78	jason_kristofer	Jason Kristofer	13
78	jay_koiwai	Jay Koiwai	43
78	jeff-morris	Jeff Morris	15
78	jennifer_leigh_warren	Jennifer Leigh Warren	29
78	jeremiah_birkett	Jeremiah Birkett	31
78	joe_viterelli	Joe Viterelli	19
78	john_savage	John Savage	17
78	joi_travers	Joi Travers	50
78	joseph_bottoms	Joseph Bottoms	9
78	kamala_petty	Kamala Petty	48
78	karen_medak	Karen Medak	14
78	kari_wuhrer	Kari Wuhrer	21
78	kellita_smith	Kellita Smith	34
78	leo_penn	Leo Penn	25
78	lindsay_wagner	Lindsay Wagner	20
78	lisa_crawford	Lisa Crawford	38
78	matthew_ryan	Matthew Ryan	28
78	michael_abelar	Michael Abelar	35
78	michael_ryan	Michael Ryan	32
78	millicent_sheridan	Millicent Sheridan	49
78	nicky_blair	Nicky Blair	8
78	penny_allen	Penny Allen	30
78	piper_laurie	Piper Laurie	5
78	priscilla_barnes	Priscilla Barnes	7
78	randy_meadoff	Randy Meadoff	45
78	richard_bradford	Richard Bradford	6
78	richard_c_sarafian	Richard C. Sarafian	27
78	robbie_robertson	Robbie Robertson	26
78	robin_wright	Robin Wright Penn	4
78	ruby_mckoy	Ruby McKoy	44
78	ryo_ishabashi	Ryo Ishabashi	41
79	al_cerullo	Al Cerullo	10
79	alec_baldwin	Alec Baldwin	2
79	alejandro_garcia	Alejandro Garcia	33
79	anne_bobby	Anne Bobby	9
79	anne_heche	Anne Heche	4
79	brett_barsky	Brett Barsky	28
79	charlie_landry	Charlie Landry	17
79	chuck-cooper	Chuck Cooper	27
79	chuck_zito	Chuck Zito	24
79	daniel_martinez	Daniel Martinez XI	32
79	demi_moore	Demi Moore	1
79	denise_burse	Denise Burse	35
79	fiona_gallagher	Fiona Gallagher	34
79	frances_foster	Frances Foster	15
79	frank_adonis	Frank Adonis	7
79	gary_r_wordham	Gary R. Wordham	44
79	gayle_scott	Gayle Scott	36
79	jack_gilpin	Jack Gilpin	16
79	james_gandolfini	James Gandolfini	5
79	james_mccauley	James McCauley	18
79	joe_perrino	Joe Perrino	30
79	jose_jara	Jose Jara	37
79	jose_senteno	Jose Senteno	43
79	joseph_gordonlevitt	Joseph Gordon-Levitt	3
79	julie-halston	Julie Halston	29
79	kalani_queypo	Kalani Queypo	40
79	lindsay_crouse	Lindsay Crouse	6
79	luisa_huertas	Luisa Huertas	25
79	marco_quezaza	Marco Quezaza	41
79	matt_craven	Matt Craven	13
79	matthew_cowles	Matthew Cowles	12
79	melissa_murray	Melissa Murray	39
79	michael_constantine	Michael Constantine	11
79	michael_rispoli	Michael Rispoli	26
79	peter_rini	Peter Rini	42
79	polly_adams	Polly Adams	31
79	randy_jurgensen	Randy Jurgensen	22
79	raoul_morales	Raoul Morales	38
79	robin_moseley	Robin Moseley	19
79	rosemary_de_angelis	Rosemary De Angelis	14
79	steve_santosusso	Steve Santosusso	23
79	todd_susman	Todd Susman	21
79	tom-signorelli	Tom Signorelli	20
79	tony_lo_bianco	Tony Lo Bianco	8
79	tony_lobianco	Tony Lobianco	46
79	william_hill	William Hill	45
80	aida_mohammadkhani	Aida Mohammadkhani	1
80	anna_bourkowska	Anna Bourkowska	4
80	fereshtch_sadr_orfani	Fereshtch Sadr Orfani	3
80	fereshteh_sadre_orafaiy	Fereshteh Sadre Orafaiy	7
80	mohammad_bahktiari	Mohammad Bahktiari	5
80	mohammad_shahani	Mohammad Shahani	8
80	mohsen_kafili	Mohsen Kafili	6
80	mohsen_kalifi	Mohsen Kalifi	2
81	1005310-william_forsythe	William Forsythe	3
81	770681182	Susan Merson	24
81	andy_garcia	Andy Garcia	1
81	archie_smith	Archie Smith	53
81	bill_bolender	Bill Bolender	12
81	bill_cobbs	Bill Cobbs	16
81	bill_coess	Bill Coess	41
81	bill_cw_long	Bill C.W. Long	31
81	bill_erwin	Bill Erwin	18
81	bill_nunn	Bill Nunn	4
81	buddy_guy	Buddy Guy	20
81	cheree_jaeb	Cheree Jaeb	47
81	christopher_lloyd	Christopher Lloyd	2
81	christopher_walken	Christopher Walken	10
81	chuck_bacino	Chuck Bacino	38
81	danny-romo	Danny Romo	50
81	david_stratton	David Stratton	27
81	deborah_strang	Deborah Strang	54
81	don_cheadle	Don Cheadle	15
81	don_stark	Don Stark	26
81	fairuza_balk	Fairuza Balk	9
81	gabrielle_anwar	Gabrielle Anwar	7
81	glenn_plummer	Glenn Plummer	25
81	greg_rzab	Greg Rzab	52
81	haniet_white	Harriet Medin	23
81	harris_laskaway	Harris Laskaway	30
81	jack_warden	Jack Warden	6
81	jacob_berenger	Jacob Berenger	39
81	james_caan	James Caan	29
81	jenny_mccarthy	Jenny McCarthy	33
81	joe_drago	Joe Drago	17
81	josh_charles	Josh Charles	14
81	larissa_michiele	Larissa Michiele	49
81	larry_curry_jr	Larry Curry Jr.	42
81	larry_raben	Larry Raben	34
81	lynn_applebaum	Lynn Applebaum	36
81	marshall_bell	Marshall Bell	11
81	michael_nicolosi	Michael Nicolosi	32
81	nate_ingram	Nate Ingram	46
81	phil_boardman	Phil Boardman	40
81	ray_allison	Ray Allison	35
81	ruthay	Ruthay	51
81	sarah-trigger	Sarah Trigger	28
81	sarah_levy_arbess	Sarah Levy Arbess	37
81	scott_holt	Scott Holt	45
81	selina_mathews	Selina Mathews	48
81	seymour_cassel	Seymour Cassel	13
81	steve_buscemi	Steve Buscemi	8
81	taylor_hale	Taylor Hale	44
81	tom_tiny_lister_jr	Tommy 'Tiny' Lister	22
81	treat_williams	Treat Williams	5
81	wiley_harker	Wiley Harker	21
81	william_denis	William Denis	43
81	willie_garson	Willie Garson	19
82	1191629-elsie_de_brauw	Elsie de Brauw	25
82	adriaan_van_den_hoof	Adriaan Van Den Hoof	52
82	antoon_schotsaert	Antoon Schotsaert	46
82	aurelie_verstraeten	Aurelie Verstraeten	59
82	barbara_maes	Barbara Maes	36
82	carlo_van_dam	Carlo Van Dam	51
82	carolien_spoor	Carolien Spoor	48
82	catherine_ten_bruggencate	Catherine ten Bruggencate	11
82	cederic_missine	Cederic Missine	39
82	charlene_pottevin	Charl�ne Pottevin	41
82	christophe_de_laere	Christophe De Laere	27
82	christophe_horemans	Christophe Horemans	34
82	daisy_van_laer	Daisy Van Laer	55
82	daniel_dailly	Daniel Dailly	24
82	dirk_zeelenberg	Dirk Zeelenberg	64
82	dora-van-der-groen	Dora van der Groen	15
[truncated: 229,743 more rows]
