# Supplementary material for: An improved memory-based collaborative filtering method based on the TOPSIS technique
Source: PLoS One. 2018 Oct 4;13(10):e0204434. doi: 10.1371/journal.pone.0204434 (PMC6171847; doi:10.1371/journal.pone.0204434)
Supplement: S1 File — (ZIP) [file pone.0204434.s001.zip › movie_directors.dat]

movieID	directorID	directorName
1	john_lasseter	John Lasseter
2	joe_johnston	Joe Johnston
3	donald_petrie	Donald Petrie
4	forest_whitaker	Forest Whitaker
5	charles_shyer	Charles Shyer
6	michael_mann	Michael Mann
7	billy_wilder	Billy Wilder
8	1052316-peter_hewitt	Peter Hewitt
9	peter_hyams	Peter Hyams
10	martin_campbell	Martin Campbell
11	rob_reiner	Rob Reiner
12	mel_brooks	Mel Brooks
13	simon_wells	Simon Wells
14	oliver_stone	Oliver Stone
15	renny_harlin	Renny Harlin
16	martin_scorsese	Martin Scorsese
17	ang_lee	Ang Lee
18	alexandre_rockwell	Alexandre Rockwell
19	steve_oedekerk	Steve Oedekerk
20	joseph_ruben	Joseph Ruben
21	barry_sonnenfeld	Barry Sonnenfeld
22	jon_amiel	Jon Amiel
23	1165744-james_mcteigue	James McTeigue
24	victor_salva	Victor Salva
25	mike_figgis	Mike Figgis
26	oliver_parker	Oliver Parker
27	lesli_linka_glatter	Lesli Linka Glatter
28	roger_michell	Roger Michell
29	jeanpierre_jeunet	Jean-Pierre Jeunet
30	zhang_yimou	Yimou Zhang
31	john_n_smith	John N. Smith
32	siddharth_randeria	Siddharth Randeria
33	jeanjacques_annaud	Jean-Jacques Annaud
34	chris_noonan	Chris Noonan
35	christopher_hampton	Christopher Hampton
36	tim_robbins	Tim Robbins
37	stephan_low	Stephan Low
38	andy_tennant	Andy Tennant
39	andras-solyom	Andras Solyom
40	darrell_roodt	Darrell Roodt
41	richard_loncraine	Richard Loncraine
42	albert_hughes	Albert Hughes
43	michael_hoffman	Michael Hoffman
44	paul_anderson	Paul W.S. Anderson
45	len_wiseman	Len Wiseman
46	jocelyn_moorhouse	Jocelyn Moorhouse
47	akira_kurosawa	Akira Kurosawa
48	mike-gabriel	Mike Gabriel
49	patricia_rozema	Patricia Rozema
50	bryan_singer	Bryan Singer
52	woody_allen	Woody Allen
53	gianni_amelio	Gianni Amelio
54	holly_goldberg_sloan	Holly Goldberg Sloan
55	garry_marshall	Garry Marshall
56	robert_tinnell	Robert Tinnell
57	jodie_foster	Jodie Foster
58	michael_radford	Michael Radford
59	robert_lepage	Robert Lepage
60	frank_oz	Frank Oz
61	sara_botsford	Sara Botsford
62	stephen_herek	Stephen Herek
63	paris-barclay	Paris Barclay
64	bill_bennett	Bill Bennett
65	jason_bloom	Jason Bloom
66	farhad_mann	Farhad Mann
67	james_foley	James Foley
68	josiane_balasko	Josiane Balasko
69	marek_koterski	Marek Koterski
70	robert_rodriguez	Robert Rodriguez
71	andrew_sipes	Andrew Sipes
72	jesse_dylan	Jesse Dylan
73	bille_august	Bille August
74	michael_goldenberg	Michael Goldenberg
75	steve_miner	Steve Miner
76	christian_duguay	Christian Duguay
77	susanne_ofteringer	Susanne Ofteringer
78	sean_penn	Sean Penn
79	brian_gibson	Brian Gibson
80	jafar_panahi	Jafar Panahi
81	gary_fleder	Gary Fleder
82	marleen_gorris	Marleen Gorris
83	1146513-tim_reid	Tim Reid
84	henry_jaglom	Henry Jaglom
85	philip_haas	Philip Haas
86	director-ridley-scott	Director Ridley Scott
87	ken_kwapis	Ken Kwapis
88	1178642-jonathan_king	Jonathan King
89	john_badham	John Badham
90	john_duigan	John Duigan
92	stephen_frears	Stephen Frears
93	wes_craven	Wes Craven
94	ted_demme	Ted Demme
95	john_woo	John Woo
96	kenneth_branagh	Kenneth Branagh
97	mathieu_kassovitz	Mathieu Kassovitz
98	henry_jaglom	Henry Jaglom
99	nick_broomfield	Nick Broomfield
100	harold_becker	Harold Becker
101	wes_anderson	Wes Anderson
102	1040953-nick_castle	Nick Castle
103	john_dahl	John Dahl
104	dennis_dugan	Dennis Dugan
105	clint_eastwood	Clint Eastwood
106	doris_doerrie	Doris Dörrie
107	brian_henson	Brian Henson
110	mel_gibson	Mel Gibson
111	martin_scorsese	Martin Scorsese
112	stanley_tong	Stanley Tong
113	barbet_schroeder	Barbet Schroeder
114	mort_ransen	Mort Ransen
115	etienne_chatiliez	Étienne Chatiliez
116	john_blair	John Blair
117	benjamin-ross	Benjamin Ross
118	eric_schaeffer	Eric Schaeffer
119	1022918-andrew_davis	Andrew Davis
120	charles_t_kanganis	Charles T. Kanganis
121	john_n_smith	John N. Smith
122	reginald_hudlin	Reginald Hudlin
123	karwai-wong	Kar Wai Wong
124	guiseppe_tornatore	Giuseppe Tornatore
125	david_o_russell	David O. Russell
126	peter_macdonald	Peter MacDonald
128	michel_negroponte	Michel Negroponte
129	bryan_gordon	Bryan Gordon
130	1042742-alan_parker	Alan Parker
131	michael_lindsayhogg	Michael Lindsay-Hogg
132	woody_allen	Woody Allen
134	craig_baldwin	Craig Baldwin
135	david_s_ward	David S. Ward
136	1045365-mark_rappaport	Mark Rappaport
137	barry_levinson	Barry Levinson
139	john_woo	John Woo
140	jon_avnet	Jon Avnet
141	mike_nichols	Mike Nichols
143	_0781341	Jakov Sedlar
144	edward_burns	Edward Burns
145	michael_bay	Michael Bay
146	christopher_cain	Christopher Cain
147	scott-kalvert	Scott Kalvert
148	mike_newell	Mike Newell
149	michael_traeger	Michael Traeger
150	ron_howard	Ron Howard
151	michael_catonjones	Michael Caton-Jones
152	michael_catonjones	Michael Caton-Jones
153	joel_schumacher	Joel Schumacher
154	luis_bunuel	Luis Buñuel
155	john_boorman	John Boorman
156	paul_auster	Paul Auster
157	1055159-michael_moore	Michael Moore
158	brad_silberling	Brad Silberling
159	spike_lee	Spike Lee
160	frank_marshall	Frank Marshall
161	tony_scott	Tony Scott
162	terry_zwigoff	Terry Zwigoff
163	robert_rodriguez	Robert Rodriguez
164	carl_franklin	Carl Franklin
165	john_mctiernan	John McTiernan
166	gregg_araki	Gregg Araki
167	christopher_menaul	Christopher Menaul
168	jerry_zucker	Jerry Zucker
169	dwight_h_little	Dwight H. Little
170	iain_softley	Iain Softley
171	christopher-ashley	Christopher Ashley
172	robert_longo	Robert Longo
173	danny_cannon	Danny Cannon
174	john_fortenberry	John Fortenberry
175	1176587-larry_clark	Larry Clark
176	tom_dicillo	Tom DiCillo
177	clive_barker	Clive Barker
178	denys_arcand	Denys Arcand
179	jill_goldman	Jill Goldman
180	1030366-kevin_smith	Kevin Smith
181	bryan_spicer	Bryan Spicer
182	david_anspaugh	David Anspaugh
183	anthony_waller	Anthony Waller
184	rodney_gibbons	Rodney Gibbons
185	irwin_winkler	Irwin Winkler
186	chris_columbus	Chris Columbus
187	daisy_von_scherler_mayer	Daisy von Scherler Mayer
188	gregory_widen	Gregory Widen
189	max-ophuls	Max Ophüls
190	sidney_lumet	Sidney Lumet
191	roland_joffe	Roland Joffé
193	paul_verhoeven	Paul Verhoeven
194	wayne_wang	Wayne Wang
195	162659443	Lasse Hallström
196	roger_donaldson	Roger Donaldson
197	james_keach	James Keach
198	kathryn_bigelow	Kathryn Bigelow
199	jacques_demy	Jacques Demy
200	wesley_strick	Wesley Strick
201	martha_coolidge	Martha Coolidge
202	agnieszka_holland	Agnieszka Holland
203	beeban_kidron	Beeban Kidron
204	geoff_murphy	Geoff Murphy
205	diane_keaton	Diane Keaton
206	douglas-keeve	Douglas Keeve
207	alfonso_arau	Alfonso Arau
208	kevin_reynolds	Kevin Reynolds
209	desmond_nakano	Desmond Nakano
210	walter_hill	Walter Hill
211	anthony_asquith	Anthony Asquith
212	greg_beeman	Greg Beeman
213	nikita_mikhalkov	Nikita Mikhalkov
214	milcho_manchevski	Milcho Manchevski
215	richard_linklater	Richard Linklater
216	tamra_davis	Tamra Davis
217	1013435-david_ross	David Ross
218	herbert_ross	Herbert Ross
219	peter_horton	Peter Horton
220	stuart_gordon	Stuart Gordon
222	pat_oconnor	Pat O'Connor
223	1030366-kevin_smith	Kevin Smith
224	jeremy_leven	Jeremy Leven
225	barry_levinson	Barry Levinson
226	francis_ford_coppola	Francis Ford Coppola
227	john_badham	John Badham
228	jack_baran	Jack Baran
229	roman_polanski	Roman Polanski
230	taylor_hackford	Taylor Hackford
231	peter_farrelly	Peter Farrelly
232	ang_lee	Ang Lee
233	atom_egoyan	Atom Egoyan
234	garry_marshall	Garry Marshall
235	tim_burton	Tim Burton
236	lawrence_kasdan	Lawrence Kasdan
237	billy_crystal	Billy Crystal
238	phillip_borsos	Phillip Borsos
239	kevin_lima	Kevin Lima
240	brett_leonard	Brett Leonard
241	carlo_carlei	Carlo Carlei
242	gerard_corbiau	Gérard Corbiau
243	mike_hodges	Mike Hodges
244	art_clokey	Art Clokey
245	charles_burnett	Charles Burnett
246	1053511-steve_james	Steve James
247	peter_jackson	Peter Jackson
248	randall_miller	Randall Miller
249	bernard_rose	Bernard Rose
250	steven_brill	Steven Brill
251	william_friedkin	William Friedkin
252	fred_schepisi	Fred Schepisi
253	neil_jordan	Neil Jordan
254	james_ivory	James Ivory
255	james_melkonian	James Melkonian
256	ivan_reitman	Ivan Reitman
257	arne_glimcher	Arne Glimcher
258	michael_gottlieb	Michael Gottlieb
259	barbet_schroeder	Barbet Schroeder
260	george_lucas	George Lucas
261	gillian_armstrong	Gillian Armstrong
262	alfonso_cuaron	Alfonso Cuarón
263	ken_loach	Ken Loach
264	claude_chabrol	Claude Chabrol
265	alfonso_arau	Alfonso Arau
266	edward_zwick	Edward Zwick
267	1040953-nick_castle	Nick Castle
268	james_gray	James Gray
269	allison_anders	Allison Anders
270	glenn_gordon_caron	Glenn Gordon Caron
271	stephen_gyllenhaal	Stephen Gyllenhaal
272	nicholas_hytner	Nicholas Hytner
273	james_whale	James Whale
274	stephen_herek	Stephen Herek
275	nora_ephron	Nora Ephron
276	richard_benjamin	Richard Benjamin
277	george_seaton	George Seaton
278	david_frankel	David Frankel
279	gregory_nava	Gregory Nava
280	marc_rocco	Marc Rocco
281	evelyn_purcell	Evelyn Purcell
282	michael_apted	Michael Apted
283	1196862-nick_gomez	Nick Gomez
284	toru_murakawa	Toru Murakawa
285	vadim_jean	Vadim Jean
286	albert_pyun	Albert Pyun
287	1046415-alan_jacobs	Alan Jacobs
288	oliver_stone	Oliver Stone
289	norman_jewison	Norman Jewison
290	lee_tamahori	Lee Tamahori
291	anne_goursaud	Anne Goursaud
292	wolfgang_petersen	Wolfgang Petersen
293	luc_besson	Luc Besson
294	mira_nair	Mira Nair
295	joshua_brand	Joshua Brand
296	quentin_tarantino	Quentin Tarantino
297	harald_zwart	Harald Zwart
298	ang_lee	Ang Lee
299	antonia_bird	Antonia Bird
300	robert_redford	Robert Redford
301	kayo-hatta	Kayo Hatta
302	patrice_chereau	Patrice Chéreau
303	sam_raimi	Sam Raimi
304	peter_yates	Peter Yates
305	robert_altman	Robert Altman
306	krzysztof_kieslowski	Krzysztof Kieslowski
307	krzysztof_kieslowski	Krzysztof Kieslowski
308	krzysztof_kieslowski	Krzysztof Kieslowski
309	ping_he	Ping He
310	fred_gerber	Fred Gerber
312	harold_ramis	Harold Ramis
313	richard_rich	Richard Rich
314	john_sayles	John Sayles
315	luis_llosa	Luis Llosa
316	roland_emmerich	Roland Emmerich
317	jeannot_szwarc	Jeannot Szwarc
318	frank_darabont	Frank Darabont
319	danny_boyle	Danny Boyle
320	scott_mcgehee	Scott McGehee
321	tomas_gutierrez_alea	Tomás Gutiérrez Alea
322	george_huang	George Huang
324	geoff_burton	Geoff Burton
325	kelly_makin	Kelly Makin
326	zhang_yimou	Yimou Zhang
327	rachel_talalay	Rachel Talalay
328	ernest_r_dickerson	Ernest R. Dickerson
329	david_carson	David Carson
330	rusty_cundieff	Rusty Cundieff
331	brian_gilbert	Brian Gilbert
332	1040928-john_carpenter	John Carpenter
333	peter_segal	Peter Segal
334	louis_malle	Louis Malle
335	steven_soderbergh	Steven Soderbergh
336	hank_milestone	Umberto Lenzi
337	162659443	Lasse Hallström
338	brett_leonard	Brett Leonard
339	jon_turteltaub	Jon Turteltaub
340	david_kim	David Kim
341	mina_shum	Mina Shum
342	pj_hogan	P.J. Hogan
343	melanie_mayron	Melanie Mayron
344	tom_shadyac	Tom Shadyac
345	stephan_elliott	Stephan Elliott
346	iain_softley	Iain Softley
347	roman_polanski	Roman Polanski
348	woody_allen	Woody Allen
349	phillip_noyce	Phillip Noyce
350	joel_schumacher	Joel Schumacher
351	jessie_nelson	Jessie Nelson
352	spike_lee	Spike Lee
353	alex_proyas	Alex Proyas
354	ron_shelton	Ron Shelton
355	brian_levant	Brian Levant
356	robert_zemeckis	Robert Zemeckis
357	mike_newell	Mike Newell
358	john_singleton	John Singleton
359	darnell_martin	Darnell Martin
360	charles_shyer	Charles Shyer
361	andrew_bergman	Andrew Bergman
362	wolfgang_reitherman	Wolfgang Reitherman
363	ray-muller	Ray Muller
364	rob_minkoff	Rob Minkoff
365	bernardo_bertolucci	Bernardo Bertolucci
366	wes_craven	Wes Craven
367	chuck_russell	Chuck Russell
368	richard_donner	Richard Donner
369	alan_rudolph	Alan Rudolph
370	peter_segal	Peter Segal
371	aaron_matthews	Aaron Matthews
372	ben_stiller	Ben Stiller
373	john_dahl	John Dahl
374	donald_petrie	Donald Petrie
375	robert_allan_ackerman	Robert Allan Ackerman
376	curtis_hanson	Curtis Hanson
377	jan_de_bont	Jan de Bont
378	ron_underwood	Ron Underwood
379	peter_hyams	Peter Hyams
380	james_cameron	James Cameron
381	luis_mandoki	Luis Mandoki
382	mike_nichols	Mike Nichols
383	lawrence_kasdan	Lawrence Kasdan
384	joel_schumacher	Joel Schumacher
385	suri_krishnamma	Suri Krishnamma
386	jefery_levy	Jefery Levy
387	keenen_ivory_wayans	Keenen Ivory Wayans
388	michael_catonjones	Michael Caton-Jones
389	yves-angelo	Yves Angelo
390	russ_meyer	Russ Meyer
391	doug_mchenry	Doug McHenry
392	dave_borthwick	Dave Borthwick
393	steven_e_de_souza	Steven E. de Souza
394	richard_brooks_i	Richard Brooks I
395	francoise_kohler	Francoise Kohler
396	paul_warner	Paul Warner
397	martin_scorsese	Martin Scorsese
398	theodore_thomas	Theodore Thomas
401	edward_dmytryk	Edward Dmytryk
402	roger_allers	Roger Allers
404	jack-baxter	Jack Baxter
405	_0602452	Andrew Morahan
406	michael_corrente	Michael Corrente
407	1040928-john_carpenter	John Carpenter
408	john_g_avildsen	John G. Avildsen
409	jeff_pollack	Jeff Pollack
410	barry_sonnenfeld	Barry Sonnenfeld
412	martin_scorsese	Martin Scorsese
413	michael_lehmann	Michael Lehmann
414	paul_michael_glaser	Paul Michael Glaser
415	john_badham	John Badham
416	jonathan_kaplan	Jonathan Kaplan
417	woody_allen	Woody Allen
419	penelope_spheeris	Penelope Spheeris
420	john_landis	John Landis
421	darren_doane	Darren Doane
423	stephen_hopkins	Stephen Hopkins
424	william_friedkin	William Friedkin
425	tony_richardson	Tony Richardson
426	don_siegel	Don Siegel
427	jennifer-lynch	Jennifer Chambers Lynch
428	robert_de_niro	Robert De Niro
429	adam_resnick	Adam Resnick
430	nigel-cole	Nigel Cole
431	brian_de_palma	Brian DePalma
432	paul_weiland	Paul Weiland
433	mick_jackson	Mick Jackson
434	renny_harlin	Renny Harlin
435	steve_barron	Steve Barron
436	richard_rush	Richard Rush
437	michael_ritchie	Michael Ritchie
438	gregg_champion	Gregg Champion
440	ivan_reitman	Ivan Reitman
441	richard_linklater	Richard Linklater
442	marco_brambilla	Marco Brambilla
443	bruce_brown	Bruce Brown
444	gus_van_sant	Gus Van Sant
445	carl_reiner	Carl Reiner
446	kaige_chen	Kaige Chen
447	donald_petrie	Donald Petrie
448	kuk_kwok_leung	Kuk Kwok Leung
449	rusty_cundieff	Rusty Cundieff
450	alek-keshishian	Alek Keshishian
451	steve_kloves	Steve Kloves
452	john_irvin	John Irvin
453	barry_sonnenfeld	Barry Sonnenfeld
454	sydney_pollack	Sydney Pollack
455	simon_wincer	Simon Wincer
456	boaz_yakin	Boaz Yakin
457	1022918-andrew_davis	Andrew Davis
458	walter_hill	Walter Hill
459	david_twohy	David Twohy
460	howard_deutch	Howard Deutch
461	lawrence_l_simeone	Lawrence L. Simeone
462	bruce_beresford	Bruce Beresford
463	sidney_lumet	Sidney Lumet
464	john_woo	John Woo
465	oliver_stone	Oliver Stone
466	jim_abrahams	Jim Abrahams
467	julianna_lavin	Julianna Lavin
468	christopher_monger	Christopher Monger
469	bille_august	Bille August
470	eric-meza	Eric Meza
471	joel_coen	Joel Coen
472	james_l_brooks	James L. Brooks
473	daniel-petrie-jr	Daniel Petrie Jr
474	wolfgang_petersen	Wolfgang Petersen
475	jim_sheridan	Jim Sheridan
476	matty-rich	Matty Rich
477	brian_gibson	Brian Gibson
478	barry_levinson	Barry Levinson
479	stephen_hopkins	Stephen Hopkins
480	steven_spielberg	Steven Spielberg
481	dominic_sena	Dominic Sena
482	roger_avary	Roger Avary
483	steven_soderbergh	Steven Soderbergh
484	daniel_petrie	Daniel Petrie
485	john_mctiernan	John McTiernan
486	james_lapine	James Lapine
487	simon_wincer	Simon Wincer
488	graham_kitchener	Graham Kitchener
489	jrichard_benjamin	JRichard Benjamin
490	harold_becker	Harold Becker
491	mel_gibson	Mel Gibson
492	woody_allen	Woody Allen
493	albert_hughes	Albert Hughes
494	stuart_baird	Stuart Baird
495	nagisa_oshima	Nagisa Oshima
496	tom_noonan	Tom Noonan
497	kenneth_branagh	Kenneth Branagh
498	mike_figgis	Mike Figgis
499	anthony_minghella	Anthony Minghella
500	chris_columbus	Chris Columbus
501	mike_leigh	Mike Leigh
502	christopher_cain	Christopher Cain
503	michael_tolkin	Michael Tolkin
504	martin_campbell	Martin Campbell
505	rob_reiner	Rob Reiner
506	sally_potter	Sally Potter
507	clint_eastwood	Clint Eastwood
508	jonathan_demme	Jonathan Demme
509	jane_campion	Jane Campion
510	john_singleton	John Singleton
511	david_s_ward	David S. Ward
512	stuart_orme	Stuart Orme
513	mel_smith	Mel Smith
514	ted_demme	Ted Demme
515	james_ivory	James Ivory
516	penny_marshall	Penny Marshall
517	philip_kaufman	Philip Kaufman
518	1042742-alan_parker	Alan Parker
519	fred_dekker	Fred Dekker
520	mel_brooks	Mel Brooks
521	peter_medak	Peter Medak
522	geoffrey_wright	Geoffrey Wright
523	victor_nunez	Victor Nunez
524	david_anspaugh	David Anspaugh
525	tim_hunter	Tim Hunter
526	cyril_collard	Cyril Collard
527	steven_spielberg	Steven Spielberg
528	tony_scott	Tony Scott
529	steven_zaillian	Steven Zaillian
530	eric_weber	Eric Weber
531	agnieszka_holland	Agnieszka Holland
532	1059231-john_waters	John Waters
533	akira_kurosawa	Akira Kurosawa
534	richard_attenborough	Richard Attenborough
535	robert_altman	Robert Altman
536	gillies-mackinnon	Gillies MacKinnon
537	yukihiko_tsutsumi	Yukihiko Tsutsumi
538	fred_schepisi	Fred Schepisi
539	nora_ephron	Nora Ephron
540	phillip_noyce	Phillip Noyce
541	philip_jackson	Philip Jackson
542	steve_rash	Steve Rash
543	thomas_schlamme	Thomas Schlamme
544	rowdy_herrington	Rowdy Herrington
545	ferzan_ozpetek	Ferzan Ozpetek
547	ernest_r_dickerson	Ernest R. Dickerson
548	deran_sarafian	Deran Sarafian
549	francois_girard	François Girard
550	andrew_fleming	Andrew Fleming
551	henry_selick	Henry Selick
552	stephen_herek	Stephen Herek
553	george_p_cosmatos	George P. Cosmatos
555	tony_scott	Tony Scott
556	stanley_kubrick	Stanley Kubrick
558	pixote-hunt	Pixote Hunt
559	julie_delpy	Julie Delpy
560	jennifer_warren	Jennifer Warren
561	jeff_fisher	Jeff Fisher
562	todd_solondz	Todd Solondz
563	claude_berri	Claude Berri
564	hongjin_na	Hong-jin Na
565	guillermo_del_toro	Guillermo del Toro
566	daniel_algrant	Daniel Algrant
567	pedro_almodovar	Pedro Almodóvar
568	gurinder_chadha	Gurinder Chadha
569	andrew_scheinman	Andrew Scheinman
570	ake-sandgren	Åke Sandgren
571	richard_loncraine	Richard Loncraine
572	eva_sereny	Eva Sereny
573	lina-wertmuller	Lina Wertmüller
574	david_o_russell	David O. Russell
575	penelope_spheeris	Penelope Spheeris
577	1042523-george_miller	George Miller
579	ricky_tognazzi	Ricky Tognazzi
580	michael_austin	Michael Austin
581	jeffrey_friedman	Jeffrey Friedman
582	mathieu_kassovitz	Mathieu Kassovitz
583	nanni_moretti	Nanni Moretti
585	betty_thomas	Betty Thomas
586	chris_columbus	Chris Columbus
587	jerry_zucker	Jerry Zucker
588	ron_clements	Ron Clements
589	james_cameron	James Cameron
590	kevin_costner	Kevin Costner
591	_0000712	Steve Cohen
592	leslie_h_martinson	Leslie H. Martinson
593	jonathan_demme	Jonathan Demme
594	david_hand	David Hand
595	gary_trousdale	Gary Trousdale
596	ben_sharpsteen	Ben Sharpsteen
597	garry_marshall	Garry Marshall
598	yuri_mamin	Yuri Mamin
599	sam_peckinpah	Sam Peckinpah
600	cm-talkington	C.M. Talkington
602	jean-bach	Jean Bach
603	sam_weisman	Sam Weisman
605	michael_hoffman	Michael Hoffman
606	bill_condon	Bill Condon
608	joel_coen	Joel Coen
609	david_r_ellis	David R. Ellis
610	gerald_potterton	Gerald Potterton
611	alan_smithee	Alan Smithee
612	matt_reeves	Matt Reeves
613	_1264352	Susanna White
614	ryan_parrott	Ryan Parrott
615	franco_brusati	Franco Brusati
616	wolfgang_reitherman	Wolfgang Reitherman
617	pedro_almodovar	Pedro Almodóvar
618	fernando_trueba	Fernando Trueba
620	werner_herzog	Werner Herzog
621	andre_techine	Andre Techine
623	vern-oakley	Vern Oakley
624	_0442455	Mika Kaurismäki
625	mustafa_adouani	Mustafa Adouani
626	martin_lawrence	Martin Lawrence
627	mats_bigert	Mats Bigert
628	gregory_hoblit	Gregory Hoblit
629	desmond_gumbs	Desmond Gumbs
630	bruno_barreto	Bruno Barreto
631	larry_leker	Larry Leker
632	ken_loach	Ken Loach
633	hal_salwen	Hal Salwen
634	jonathan_r_betuel	Jonathan R. Betuel
635	richard_pearce	Richard Pearce
636	maria_blom	Maria Blom
637	jonathan_lynn	Jonathan Lynn
638	tim_sullivan_iii	Tim Sullivan (III)
639	spike_lee	Spike Lee
640	jeremiah_s_chechik	Jeremiah S. Chechik
641	herve_palud	Hervé Palud
643	_0738001	Carlo Rola
645	claude_sautet	Claude Sautet
647	edward_zwick	Edward Zwick
648	jj_abrams	J.J. Abrams
649	fridrik_thor_fridriksson	Fridrik Thor Fridriksson
650	pen_densham	Pen Densham
651	_0941811	Sönke Wortmann
652	cheolsu-park	Cheol-su Park
653	rob_cohen	Rob Cohen
655	michael_verhoeven	Michael Verhoeven
656	walter_hill	Walter Hill
658	richard_wherrett	Richard Wherrett
659	rene_clement	René Clément
660	kirsten_sheridan	Kirsten Sheridan
661	henry_selick	Henry Selick
662	james_foley	James Foley
663	kelly_makin	Kelly Makin
664	paul_mazursky	Paul Mazursky
665	emir_kusturica	Emir Kusturica
666	bo_widerberg	Bo Widerberg
667	alan_mehrez	Alan Mehrez
668	satyajit_ray	Satyajit Ray
670	satyajit_ray	Satyajit Ray
671	jim_mallon	Jim Mallon
673	joe_pytka	Joe Pytka
674	roger_vadim	Roger Vadim
678	george_hickenlooper	George Hickenlooper
679	peter_yates	Peter Yates
680	jeanluc_godard	Jean-Luc Godard
681	bertrand_tavernier	Bertrand Tavernier
682	jim_jarmusch	Jim Jarmusch
683	claude_chabrol	Claude Chabrol
685	randal_kleiser	Randal Kleiser
687	michael_blakemore	Michael Blakemore
688	simon_wincer	Simon Wincer
690	margarethe_von_trotta	Margarethe von Trotta
691	richard_benjamin	Richard Benjamin
692	norberto_barba	Norberto Barba
693	eli_cohen	Eli Cohen
694	robert_mandel	Robert Mandel
695	clint_eastwood	Clint Eastwood
696	michael_winterbottom	Michael Winterbottom
697	steven-baigelman	Steven Baigelman
698	zalman_king	Zalman King
700	gurinder_chadha	Gurinder Chadha
701	stijn-coninx	Stijn Coninx
702	john_woo	John Woo
703	john_crowley	John Crowley
704	dean_parisot	Dean Parisot
705	tinto_brass	Tinto Brass
706	steve_gomer	Steve Gomer
707	lee_tamahori	Lee Tamahori
708	michael_lehmann	Michael Lehmann
709	george_scribner	George Scribner
710	tom_decerchio	Tom DeCerchio
711	alan_shapiro	Alan Shapiro
712	chantal_akerman	Chantal Akerman
713	betty_kaplan	Betty Kaplan
714	jim_jarmusch	Jim Jarmusch
715	jeanpaul_rappeneau	Jean-Paul Rappeneau
716	jack_hill	Jack Hill
717	manuel_gomez_pereira	Manuel Gomez Pereira
718	jean_marie_poire	Jean-Marie Poiré
719	harold_ramis	Harold Ramis
720	nick_park	Nick Park
722	brett_thompson	Brett Thompson
724	andrew_fleming	Andrew Fleming
725	reginald_hudlin	Reginald Hudlin
726	lee_seungryeol	Lee Seung-ryeol
727	robert_singer	Robert Singer
728	john_schlesinger	John Schlesinger
729	brothers_quay	Brothers Quay
730	peter_ofallon	Peter O'Fallon
731	phil_joanou	Phil Joanou
733	michael_bay	Michael Bay
734	harvey_miller	Harvey Miller
735	michele_soavi	Michele Soavi
736	jan_de_bont	Jan de Bont
737	_0389514	David Hogan
738	maurice_pialat	Maurice Pialat
741	mamoru_oshii	Mamoru Oshii
742	1041838-tom_holland	Tom Holland
743	rick_friedberg	Rick Friedberg
744	udayan_prasad	Udayan Prasad
745	nick_park	Nick Park
746	abraham_polonsky	Abraham Polonsky
747	john_landis	John Landis
748	david_twohy	David Twohy
750	stanley_kubrick	Stanley Kubrick
751	guy_maddin	Guy Maddin
753	john_irvin	John Irvin
754	kevin_james_dobson	Kevin James Dobson
755	victor_saville	Victor Saville
756	helena_solberg	Helena Solberg
757	karwai-wong	Kar Wai Wong
759	freida_lee_mock	Freida Lee Mock
760	joseph_vilsmaier	Joseph Vilsmaier
761	pete_schuermann	Pete Schuermann
762	andrew_bergman	Andrew Bergman
763	david_keating	David Keating
764	rob_reiner	Rob Reiner
765	francis_ford_coppola	Francis Ford Coppola
766	mary_harron	Mary Harron
767	charles_matthau	Charles Matthau
769	_0402383	Chris Hunt
771	ari_libsker	Ari Libsker
774	gaston_kabore	Gaston Kaboré
775	federico_fellini	Federico Fellini
778	danny_boyle	Danny Boyle
779	scott_winant	Scott Winant
780	roland_emmerich	Roland Emmerich
781	bernardo_bertolucci	Bernardo Bertolucci
782	tony_scott	Tony Scott
783	william_dieterle	William Dieterle
784	ben_stiller	Ben Stiller
785	bobby_farrelly	Bobby Farrelly
786	charles_russell	Charles Russell
788	tom_shadyac	Tom Shadyac
789	_0069833	María Luisa Bemberg
791	yale_strom	Yale Strom
792	gyula_gazdag	Gyula Gazdag
793	gerard_mordillat	Gerard Mordillat
795	alexandre_rockwell	Alexandre Rockwell
796	christopher-larkin	Christopher Larkin
798	rob_cohen	Rob Cohen
799	peter_jackson	Peter Jackson
800	david_semel	David Semel
801	bronwen_hughes	Bronwen Hughes
802	jon_turteltaub	Jon Turteltaub
803	nicole_holofcener	Nicole Holofcener
804	edward_burns	Edward Burns
805	joel_schumacher	Joel Schumacher
806	michael_corrente	Michael Corrente
807	eric_rohmer	Eric Rohmer
808	jay-roach	Jay Roach
809	kevin_hooks	Kevin Hooks
810	paul_michael_glaser	Paul Michael Glaser
813	howard_franklin	Howard Franklin
814	mitch_marcus	Mitch Marcus
815	_0375476	Jaime Hellman
818	arlene_sanford	Arlene Sanford
820	luis_bunuel	Luis Buñuel
821	alex_graves	Alex Graves
823	eric_rohmer	Eric Rohmer
824	werner_herzog	Werner Herzog
827	manoel_deoliveira	Manoel de Oliveira
828	steve_barron	Steve Barron
829	john_payson	John Payson
830	hugh_wilson	Hugh Wilson
831	nigel_finch	Nigel Finch
832	ron_howard	Ron Howard
833	kenny_ortega	Kenny Ortega
834	doug_ellin	Doug Ellin
835	annette-haywoodcarter	Annette Haywood-Carter
836	1022918-andrew_davis	Andrew Davis
837	danny_devito	Danny DeVito
838	diarmuid_lawrence	Diarmuid Lawrence
839	1047199-tim_pope	Tim Pope
840	harry_winer	Harry Winer
841	george_franju	Georges Franju
842	gilbert_adler	Gilbert Adler
844	yin_li	Yin Li
845	yim_ho	Ho Yim
846	hal_hartley	Hal Hartley
847	marcus_de_leon	Marcus De Leon
848	lee_david_zlotoff	Lee David Zlotoff
849	1040928-john_carpenter	John Carpenter
850	tran_anh_hung	Tran Anh Hung
851	maciej-dutkiewicz	Maciej Dutkiewicz
852	ron_shelton	Ron Shelton
853	fred_schepisi	Fred Schepisi
858	francis_ford_coppola	Francis Ford Coppola
860	377794703	Sönke Wortmann
861	stanley_tong	Stanley Tong
862	lisa_krueger	Lisa Krueger
864	robert_schwentke	Robert Schwentke
865	gillies-mackinnon	Gillies MacKinnon
866	larry_and_andy_wachowski	Larry and Andy Wachowski
867	arthur_hiller	Arthur Hiller
868	john-ruane	John Ruane
869	robert_altman	Robert Altman
870	christopher_cain	Christopher Cain
872	tsai_mingliang	Tsai Ming-Liang
875	steve_oedekerk	Steve Oedekerk
876	stanley_tong	Stanley Tong
877	1045216-jim_mckay	Jim McKay
879	peter_hyams	Peter Hyams
880	john_frankenheimer	John Frankenheimer
881	david_m_evans	David M. Evans
882	david_koepp	David Koepp
884	joseph_sargent	Joseph Sargent
885	1052316-peter_hewitt	Peter Hewitt
886	1147718-paul_hunter	Paul Hunter
887	nick_hamm	Nick Hamm
888	roy_allen_smith	Roy Allen Smith
889	michael_mann	Michael Mann
891	joe_chappelle	Joe Chappelle
892	trevor_nunn	Trevor Nunn
893	1006013-keith_gordon	Keith Gordon
896	andre_techine	Andre Techine
897	sam_wood	Sam Wood
898	george_cukor	George Cukor
899	stanley_donen	Stanley Donen
900	vincente_minnelli	Vincente Minnelli
901	stanley_donen	Stanley Donen
902	blake_edwards	Blake Edwards
903	alfred_hitchcock	Alfred Hitchcock
904	alfred_hitchcock	Alfred Hitchcock
905	frank_capra	Frank Capra
906	thorold_dickinson	Thorold Dickinson
907	mark_sandrich	Mark Sandrich
908	alfred_hitchcock	Alfred Hitchcock
909	billy_wilder	Billy Wilder
910	billy_wilder	Billy Wilder
911	stanley_donen	Stanley Donen
912	michael_curtiz	Michael Curtiz
913	john_huston	John Huston
914	george_cukor	George Cukor
915	billy_wilder	Billy Wilder
916	william_wyler	William Wyler
917	alfonso_cuaron	Alfonso Cuarón
918	vincente_minnelli	Vincente Minnelli
919	richard_thorpe	Richard Thorpe
920	george_cukor	George Cukor
921	richard_benjamin	Richard Benjamin
922	billy_wilder	Billy Wilder
923	orson_welles	Orson Welles
924	stanley_kubrick	Stanley Kubrick
925	mitchell_leisen	Mitchell Leisen
926	joseph_l_mankiewicz	Joseph L. Mankiewicz
927	diane_english	Diane English
928	alfred_hitchcock	Alfred Hitchcock
929	alfred_hitchcock	Alfred Hitchcock
930	george-tillman-jr	George Tillman Jr.
931	alfred_hitchcock	Alfred Hitchcock
932	leo_mccarey	Leo McCarey
933	alfred_hitchcock	Alfred Hitchcock
934	charles_shyer	Charles Shyer
935	vincente_minnelli	Vincente Minnelli
936	ernst_lubitsch	Ernst Lubitsch
937	billy_wilder	Billy Wilder
938	vincente_minnelli	Vincente Minnelli
939	vincente_minnelli	Vincente Minnelli
940	michael_curtiz	Michael Curtiz
941	martin_campbell	Martin Campbell
942	otto_preminger	Otto Preminger
943	joseph_l_mankiewicz	Joseph L. Mankiewicz
944	frank_capra	Frank Capra
945	mark_sandrich	Mark Sandrich
946	ernst_lubitsch	Ernst Lubitsch
947	gregory_la_cava	Gregory La Cava
948	george_stevens	George Stevens
949	elia_kazan	Elia Kazan
950	ws_van_dyke	W.S. Van Dyke
951	howard_hawks	Howard Hawks
952	frank_coraci	Frank Coraci
953	frank_capra	Frank Capra
954	frank_popper	Frank Popper
955	howard_hawks	Howard Hawks
956	george_stevens	George Stevens
957	roland_joffe	Roland Joffé
958	william_wellman	William A. Wellman
959	john_cromwell	John Cromwell
960	archie_mayo	Archie Mayo
961	john_cromwell	John Cromwell
963	henry_koster	Henry Koster
964	james_edward_grant	James Edward Grant
965	alfred_hitchcock	Alfred Hitchcock
966	abbasmustan	Abbas-Mustan
967	michael_k_harris	Michael K. Harris
968	george_a_romero	George A. Romero
969	john_huston	John Huston
970	john_huston	John Huston
971	richard_brooks_i	Richard Brooks I
972	1094889-richard_brooks	Richard Brooks (VI)
973	frank_capra	Frank Capra
974	gillo_pontecorvo	Gillo Pontecorvo
976	frank_borzage	Frank Borzage
980	corey_yuen	Corey Yuen
981	nicholas_ray	Nicholas Ray
982	joshua_logan	Joshua Logan
983	chris-newby	Chris Newby
984	richard_schenkman	Richard Schenkman
986	carroll_ballard	Carroll Ballard
987	lance_young	Lance Young
988	allison_anders	Allison Anders
989	joseph_vilsmaier	Joseph Vilsmaier
990	ringo_lam	Ringo Lam
991	neil_jordan	Neil Jordan
992	amy_holden_jones	Amy Holden Jones
993	matthew_broderick	Matthew Broderick
994	stanley_tucci	Stanley Tucci
996	walter_hill	Walter Hill
997	robert_m_young	Robert M. Young
998	f_gary_gray	F. Gary Gray
999	john_herzfeld	John Herzfeld
1000	reb_braddock	Reb Braddock
1001	donald_petrie	Donald Petrie
1002	1047424-john_walsh	John Walsh
1003	michael_apted	Michael Apted
1004	1041635-john_gray	John Gray
1005	robert_lieberman	Robert Lieberman
1006	james_foley	James Foley
1007	norman_tokar	Norman Tokar
1008	norman_foster	Norman Foster
1009	john_hough	John Hough
1010	robert_stevenson	Robert Stevenson
1011	robert_stevenson	Robert Stevenson
1012	robert_stevenson	Robert Stevenson
1013	nancy_meyers	Nancy Meyers
1014	david_swift_ii	David Swift (II)
1015	duwayne_dunham	Duwayne Dunham
1016	brian_robbins	Brian Robbins
1017	ken_annakin	Ken Annakin
1018	bob_spiers	Bob Spiers
1019	richard_fleischer	Richard Fleischer
1020	jon_turteltaub	Jon Turteltaub
1021	clarence_brown	Clarence Brown
1022	hamilton_luske	Hamilton Luske
1023	wolfgang_reitherman	Wolfgang Reitherman
1024	norman_ferguson	Norman Ferguson
1025	wolfgang_reitherman	Wolfgang Reitherman
1026	harold_d_schuster	Harold D. Schuster
1027	kevin_reynolds	Kevin Reynolds
1028	robert_stevenson	Robert Stevenson
1029	ben_sharpsteen	Ben Sharpsteen
1030	don_chaffey	Don Chaffey
1031	robert_stevenson	Robert Stevenson
1032	wilfred_jackson	Wilfred Jackson
1033	ted-berman	Ted Berman
1034	matthew_bright	Matthew Bright
1035	robert_wise	Robert Wise
1036	john_mctiernan	John McTiernan
1037	brett_leonard	Brett Leonard
1038	nick_cassavetes	Nick Cassavetes
1039	iara_lee	Iara Lee
1040	alfred_hitchcock	Alfred Hitchcock
1041	mike_leigh	Mike Leigh
1042	tom_hanks	Tom Hanks
1043	michael_pressman	Michael Pressman
1044	james_ivory	James Ivory
1045	1056180-george_pappas	George Pappas
1046	hettie_macdonald	Hettie MacDonald
1047	renny_harlin	Renny Harlin
1049	stephen_hopkins	Stephen Hopkins
1050	al_pacino	Al Pacino
1051	steve_buscemi	Steve Buscemi
1053	john_mcnaughton	John McNaughton
1054	spike_lee	Spike Lee
1055	vic_armstrong_ii	Vic Armstrong (II)
1056	michael_winterbottom	Michael Winterbottom
1057	woody_allen	Woody Allen
1058	leon_ichaso	Leon Ichaso
1059	alexandre_tarta	Alexandre Tarta
1060	doug_liman	Doug Liman
1061	barry_levinson	Barry Levinson
1062	michael_cimino	Michael Cimino
1063	steven_spielberg	Steven Spielberg
1064	tad_stones	Tad Stones
1066	peter_chelsom	Peter Chelsom
1067	george_stevens	George Stevens
1068	edward_dmytryk	Edward Dmytryk
1069	edward_dmytryk	Edward Dmytryk
1070	josef_von_sternberg	Josef von Sternberg
1071	aaron_kim_johnston	Aaron Kim Johnston
1073	mel_stuart	Mel Stuart
1076	jack_clayton	Jack Clayton
1077	woody_allen	Woody Allen
1078	woody_allen	Woody Allen
1079	john_cleese	John Cleese
1080	terry_jones	Terry Jones
1081	blake_edwards	Blake Edwards
1082	john_frankenheimer	John Frankenheimer
1083	blake_edwards	Blake Edwards
1084	arthur_penn	Arthur Penn
1085	john_sturges	John Sturges
1086	alfred_hitchcock	Alfred Hitchcock
1087	graham_kitchener	Graham Kitchener
1088	emile_ardolino	Emile Ardolino
1089	quentin_tarantino	Quentin Tarantino
1090	oliver_stone	Oliver Stone
1091	ted_kotcheff	Ted Kotcheff
1092	paul_verhoeven	Paul Verhoeven
1093	oliver_stone	Oliver Stone
1094	neil_jordan	Neil Jordan
1095	james_foley	James Foley
1096	alan_j_pakula	Alan J. Pakula
1097	steven_spielberg	Steven Spielberg
1098	sam_henry_kass	Sam Henry Kass
1099	pierre_boutron	Pierre Boutron
1100	tony_scott	Tony Scott
1101	geoffrey-g-bowers	Geoffrey G. Bowers
1102	michael_covert	Michael Covert
1103	nicholas_ray	Nicholas Ray
1104	elia_kazan	Elia Kazan
1105	greg_spence	Greg Spence
1107	amy_heckerling	Amy Heckerling
1111	claude_nuridsany	Claude Nuridsany
1112	alan_taylor	Alan Taylor
1113	donald_petrie	Donald Petrie
1114	abel_ferrara	Abel Ferrara
1115	joe_nussbaum	Joe Nussbaum
1116	benoit_jacquot	Benoît Jacquot
1117	jaco_van_dormael	Jaco Van Dormael
1119	paul_thomas_anderson	Paul Thomas Anderson
1120	milos_forman	Milos Forman
1121	rich_wilkes	Rich Wilkes
1123	1061981-bill_clinton	Bill Clinton
1124	mark_rydell	Mark Rydell
1125	blake_edwards	Blake Edwards
1126	ate_de_jong	Ate de Jong
1127	james_cameron	James Cameron
1128	rupert_wainwright	Rupert Wainwright
1129	1040928-john_carpenter	John Carpenter
1130	joe_dante	Joe Dante
1131	claude_berri	Claude Berri
1132	claude_berri	Claude Berri
1133	bill_condon	Bill Condon
1135	howard_zieff	Howard Zieff
1136	ian_macnaughton	Ian MacNaughton
1137	bruce_labruce	Bruce Labruce
1138	_0382147	Russ Hexter
1139	sharon_pollack	Sharon Pollack
1140	michael_ray_rhodes	Michael Ray Rhodes
1142	tommy_ohaver	Tommy O'Haver
1143	raoul_ruiz	Raoul Ruiz
1144	susan_warms_dryfoos	Susan Warms Dryfoos
1146	_0478286	John L'Ecuyer
1147	leon_gast	Leon Gast
1148	nick_park	Nick Park
1149	jeanluc_godard	Jean-Luc Godard
1150	daniel_vigne	Daniel Vigne
1151	brian_yuzna	Brian Yuzna
1152	alfred_l_werker	Alfred L. Werker
1153	john_irvin	John Irvin
1154	anthony_mann	Anthony Mann
1156	vittorio_de_sica	Vittorio De Sica
1157	jean_delannoy	Jean Delannoy
1161	volker_schloendorff	Volker Schlöndorff
1162	peter_medak	Peter Medak
1163	martine_dugowson	Martine Dugowson
1164	jeanluc_godard	Jean-Luc Godard
1167	garry_marshall	Garry Marshall
1168	eric_red	Eric Red
1169	_0414302	Simcha Jacobovici
1170	phillip_rhee	Phillip Rhee
1171	tim_robbins	Tim Robbins
1172	guiseppe_tornatore	Giuseppe Tornatore
1173	peter_greenaway	Peter Greenaway
1174	michel_blanc	Michel Blanc
1175	marc_caro	Marc Caro
1176	krzysztof_kieslowski	Krzysztof Kieslowski
1177	mike_newell	Mike Newell
1178	stanley_kubrick	Stanley Kubrick
1179	stephen_frears	Stephen Frears
1180	peter_chelsom	Peter Chelsom
1183	anthony_minghella	Anthony Minghella
1184	gabriele-salvatores	Gabriele Salvatores
1185	jim_sheridan	Jim Sheridan
1186	steven_soderbergh	Steven Soderbergh
1187	john_sayles	John Sayles
1188	pierre_trividic	Pierre Trividic
1189	errol_morris	Errol Morris
1190	pedro_almodovar	Pedro Almodóvar
1191	alek-keshishian	Alek Keshishian
1192	jennie-livingston	Jennie Livingston
1193	milos_forman	Milos Forman
1194	lou_adler	Lou Adler
1196	irvin_kershner	Irvin Kershner
1197	rob_reiner	Rob Reiner
1198	mike_nawrocki	Mike Nawrocki
1199	terry_gilliam	Terry Gilliam
1200	james_cameron	James Cameron
1201	sergio_leone	Sergio Leone
1202	bruce_robinson	Bruce Robinson
1203	sidney_lumet	Sidney Lumet
1204	david_lean	David Lean
1206	stanley_kubrick	Stanley Kubrick
1207	robert_mulligan	Robert Mulligan
1208	francis_ford_coppola	Francis Ford Coppola
1209	sergio_leone	Sergio Leone
1210	richard_marquand	Richard Marquand
1211	wim_wenders	Wim Wenders
1212	carol_reed	Carol Reed
1213	martin_scorsese	Martin Scorsese
1214	jeff_cochran	Jeff Cochran
1215	sam_raimi	Sam Raimi
1216	luc_besson	Luc Besson
1217	akira_kurosawa	Akira Kurosawa
1218	john_woo	John Woo
1219	alfred_hitchcock	Alfred Hitchcock
1220	john_landis	John Landis
1221	francis_ford_coppola	Francis Ford Coppola
1222	stanley_kubrick	Stanley Kubrick
1223	nick_park	Nick Park
1224	kenneth_branagh	Kenneth Branagh
1225	milos_forman	Milos Forman
1226	john_ford	John Ford
1227	sergio_leone	Sergio Leone
1228	martin_scorsese	Martin Scorsese
1230	woody_allen	Woody Allen
1231	philip_kaufman	Philip Kaufman
1232	andrei_tarkovsky	Andrei Tarkovsky
1233	wolfgang_petersen	Wolfgang Petersen
1234	george_roy_hill	George Roy Hill
1235	hal_ashby	Hal Ashby
1236	bart_freundlich	Bart Freundlich
1237	ingmar_bergman	Ingmar Bergman
1238	bill_forsyth	Bill Forsyth
1240	mcg	McG
1241	peter_jackson	Peter Jackson
1242	edward_zwick	Edward Zwick
1243	tom_stoppard	Tom Stoppard
1244	woody_allen	Woody Allen
1245	joel_coen	Joel Coen
1246	peter_weir	Peter Weir
1247	mike_nichols	Mike Nichols
1248	james_a_contner	James A. Contner
1250	david_lean	David Lean
1251	federico_fellini	Federico Fellini
1252	roman_polanski	Roman Polanski
1253	robert_wise	Robert Wise
1254	john_huston	John Huston
1255	peter_jackson	Peter Jackson
1256	leo_mccarey	Leo McCarey
1257	savage_steve_holland	Savage Steve Holland
1258	stanley_kubrick	Stanley Kubrick
1259	rob_reiner	Rob Reiner
1260	fritz_lang	Fritz Lang
1261	sam_raimi	Sam Raimi
1262	francisco-perez-dolz	Francisco Perez Dolz
1263	michael_cimino	Michael Cimino
1264	jeanjacques_beineix	Jean-Jacques Beineix
1265	harold_ramis	Harold Ramis
1266	clint_eastwood	Clint Eastwood
1267	john_frankenheimer	John Frankenheimer
1268	allan_moyle	Allan Moyle
1269	frank_capra	Frank Capra
1270	robert_zemeckis	Robert Zemeckis
1271	jon_avnet	Jon Avnet
1272	franklin_j_schaffner	Franklin J. Schaffner
1273	jim_jarmusch	Jim Jarmusch
1274	katsuhiro_otomo	Katsuhiro Ôtomo
1275	russell_mulcahy	Russell Mulcahy
1276	stuart_rosenberg	Stuart Rosenberg
1277	1041609-michael_gordon	Michael Gordon
1278	mel_brooks	Mel Brooks
1279	jim_jarmusch	Jim Jarmusch
1280	zhang_yimou	Yimou Zhang
1281	charlie_chaplin	Charles Chaplin
1282	james_algar	James Algar
1283	fred_zinnemann	Fred Zinnemann
1284	howard_hawks	Howard Hawks
1285	michael_lehmann	Michael Lehmann
1286	jeannot_szwarc	Jeannot Szwarc
1287	william_wyler	William Wyler
1288	rob_reiner	Rob Reiner
1289	godfrey_reggio	Godfrey Reggio
1290	howard_deutch	Howard Deutch
1291	steven_spielberg	Steven Spielberg
1292	hal_ashby	Hal Ashby
1293	richard_attenborough	Richard Attenborough
1295	philip_kaufman	Philip Kaufman
1296	james_ivory	James Ivory
1297	martha_coolidge	Martha Coolidge
1298	1042742-alan_parker	Alan Parker
1299	roland_joffe	Roland Joffé
1300	162659443	Lasse Hallström
1301	fred_m_wilcox	Fred M. Wilcox
1302	phil_alden_robinson	Phil Alden Robinson
1303	john_huston	John Huston
1304	george_roy_hill	George Roy Hill
1305	wim_wenders	Wim Wenders
1306	wim_wenders	Wim Wenders
1307	rob_reiner	Rob Reiner
1310	doug_pray	Doug Pray
1311	john_murlowski	John Murlowski
1312	susan_streitfeld	Susan Streitfeld
1313	larry_bishop	Larry Bishop
1314	john_suits	John Suits
1317	herb_gardner	Herb Gardner
1318	carl-prechezer	Carl Prechezer
1320	david_fincher	David Fincher
1321	john_landis	John Landis
1322	tony_randel	Tony Randel
1323	richard_fleischer	Richard Fleischer
1324	1025643-steve_white	Steve White
1325	john_murlowski	John Murlowski
1326	damiano_damiani	Damiano Damiani
1327	andrew_douglas	Andrew Douglas
1328	tom_berry	Tom Berry
1329	antonio_margheriti	Antonio Margheriti
1330	mitchell-altieri	Mitchell Altieri
1331	robert_wise	Robert Wise
1332	daniel_myrick	Daniel Myrick
1333	alfred_hitchcock	Alfred Hitchcock
1334	chuck_russell	Chuck Russell
1335	jeffrey_bloom	Jeffrey Bloom
1336	eric_red	Eric Red
1337	don_siegel	Don Siegel
1339	tod_browning	Tod Browning
1340	james_whale	James Whale
1341	dan_curtis	Dan Curtis
1342	bernard_rose	Bernard Rose
1343	martin_scorsese	Martin Scorsese
1344	martin_scorsese	Martin Scorsese
1345	brian_de_palma	Brian DePalma
1346	paul_schrader	Paul Schrader
1347	wes_craven	Wes Craven
1348	fw_murnau	F.W. Murnau
1349	augusto_camintino	Augusto Caminito
1350	richard_donner	Richard Donner
1351	bob_rafelson	Bob Rafelson
1352	kevin_spacey	Kevin Spacey
1353	barbara_streisand	Barbara Streisand
1354	lars_von_trier	Lars von Trier
1355	timbor_bekmambetov	Timur Bekmambetov
1356	jonathan_frakes	Jonathan Frakes
1357	scott_hicks	Scott Hicks
1358	billy_bob_thornton	Billy Bob Thornton
1359	brian_levant	Brian Levant
1361	bruce_sinofsky	Bruce Sinofsky
1363	penny_marshall	Penny Marshall
1364	hans_peter_moland	Hans Petter Moland
1365	patrice_leconte	Patrice Leconte
1366	nicholas_hytner	Nicholas Hytner
1367	clyde_geronimi	Clyde Geronimi
1369	claire_denis	Claire Denis
1370	john_mctiernan	John McTiernan
1371	robert_wise	Robert Wise
1372	nicholas_meyer	Nicholas Meyer
1373	william_shatner	William Shatner
1374	nicholas_meyer	Nicholas Meyer
1375	leonard_nimoy	Leonard Nimoy
1376	leonard_nimoy	Leonard Nimoy
1377	tim_burton	Tim Burton
1378	christopher_cain	Christopher Cain
1379	geoff_murphy	Geoff Murphy
1380	randal_kleiser	Randal Kleiser
1381	randal_kleiser	Randal Kleiser
1382	dwight_h_little	Dwight H. Little
1383	albert_pyun	Albert Pyun
1384	daniel_j_sullivan	Daniel J. Sullivan
1385	1022918-andrew_davis	Andrew Davis
1386	joseph_h_lewis	Joseph H. Lewis
1387	steven_spielberg	Steven Spielberg
1388	steven_spielberg	Steven Spielberg
1389	joe-alves	Joe Alves
1390	peter_segal	Peter Segal
1391	tim_burton	Tim Burton
1392	alexander_payne	Alexander Payne
1393	cameron_crowe	Cameron Crowe
1394	joel_coen	Joel Coen
1395	barry_levinson	Barry Levinson
1396	phil_alden_robinson	Phil Alden Robinson
1397	anjelicahuston	Anjelica Huston
1398	richard_attenborough	Richard Attenborough
1399	jerry_zaks	Jerry Zaks
1401	rob_reiner	Rob Reiner
1404	sidney_lumet	Sidney Lumet
1405	mike_judge	Mike Judge
1406	claude_chabrol	Claude Chabrol
1407	wes_craven	Wes Craven
1408	michael_mann	Michael Mann
1409	tony_gilroy	Tony Gilroy
1410	robert_harling	Robert Harling
1411	kenneth_branagh	Kenneth Branagh
1412	bill_whelan	Bill Whelan
1413	dan_ireland	Dan Ireland
1414	roger_michell	Roger Michell
1415	andre_techine	Andre Techine
1416	1042742-alan_parker	Alan Parker
1417	jane_campion	Jane Campion
1419	nicolas_roeg	Nicolas Roeg
1420	murray_lerner	Murray Lerner
1421	jerry_garcia	Jerry Garcia
1422	dwight_h_little	Dwight H. Little
1423	peter_davis	Peter Davis
1425	fred_schepisi	Fred Schepisi
1426	1042523-george_miller	George Miller
1427	robert_butler	Robert Butler
1428	michael_rymer	Michael Rymer
1429	stanley_tong	Stanley Tong
1430	len_wiseman	Len Wiseman
1431	dennis_dugan	Dennis Dugan
1432	thomas_carter_ii	Thomas Carter (II)
1433	simon_wells	Simon Wells
1434	1181454-bryan_bertino	Bryan Bertino
1437	_0001949	Andrew Birkin
1438	roger_donaldson	Roger Donaldson
1439	peter_baldwin	Peter Baldwin
1440	e_max_frye	E. Max Frye
1441	jeremiah_chechik	Jeremiah Chechik
1442	1053511-steve_james	Steve James
1444	juan_carlos_tabio	Juan Carlos Tabío
1445	bryan_spicer	Bryan Spicer
1446	jan_sverak	Jan Sverák
1447	326391904	Vondie CurtisHall
1449	christopher_guest	Christopher Guest
1450	sergey_bodrov	Sergey Bodrov
1453	ken_kwapis	Ken Kwapis
1454	richard_linklater	Richard Linklater
1455	craig_rosenberg	Craig Rosenberg
1456	paul_miller	Paul Miller
1457	andy_tennant	Andy Tennant
1458	paul_schrader	Paul Schrader
1459	clint_eastwood	Clint Eastwood
1460	bob_spiers	Bob Spiers
1461	stephen_kessler	Stephen Kessler
1463	carl_reiner	Carl Reiner
1464	david_lynch	David Lynch
1465	john_singleton	John Singleton
1466	mike_newell	Mike Newell
1468	jeff_pollack	Jeff Pollack
1471	1105876-mark_christopher	Mark Christopher
1472	john_irvin	John Irvin
1473	alfonso_cuaron	Alfonso Cuarón
1474	john_pasquin	John Pasquin
1475	mira_nair	Mira Nair
1476	elwood-perez	Elwood Perez
1477	theodore_witcher	Theodore Witcher
1479	phillip_noyce	Phillip Noyce
1480	bille_august	Bille August
1482	thorkranong_sirchua	Thorkranong Sirchua
1483	paul_haggis	Paul Haggis
1484	greg_mottola	Greg Mottola
1485	tom_shadyac	Tom Shadyac
1486	rolf_de_heer	Rolf de Heer
1487	gregory_nava	Gregory Nava
1488	alan_j_pakula	Alan J. Pakula
1489	mark_dindal	Mark Dindal
1490	robert_townsend	Robert Townsend
1493	emmakate_croghan	Emma-Kate Croghan
1495	david_winning	David Winning
1496	clarence_brown	Clarence Brown
1497	dennis_rodman	Dennis Rodman
1498	pat_oconnor	Pat O'Connor
1499	luis_llosa	Luis Llosa
1500	george_armitage	George Armitage
1501	leslie_greif	Leslie Greif
1502	gordon_hessler	Gordon Hessler
1503	tom_schulman	Tom Schulman
1504	angela-pope	Angela Pope
1507	bruce_beresford	Bruce Beresford
1508	robert_schwentke	Robert Schwentke
1509	1185571-robert_cuffley	Robert Cuffley
1510	seth_zvi_rosenfeld	Seth Zvi Rosenfeld
1511	nana_dzhordzhadze	Nana Dzhordzhadze
1513	david_mirkin	David Mirkin
1514	chen_kaige	Chen Kaige
1515	mick_jackson	Mick Jackson
1516	1054857-peter_duncan	Peter Duncan
1517	jay-roach	Jay Roach
1518	pedro_almodovar	Pedro Almodóvar
1519	zoe_r_cassavetes	Zoe R. Cassavetes
1520	cecil_b_demille	Cecil B. DeMille
1522	mo_ogrodnik	Mo Ogrodnik
1523	kiefer_sutherland	Kiefer Sutherland
1525	ronny_yu	Ronny Yu
1526	ivan_reitman	Ivan Reitman
1527	luc_besson	Luc Besson
1528	philip_goodhew	Philip Goodhew
1529	caroline_link	Caroline Link
1531	kevin_bacon	Kevin Bacon
1532	rusty_cundieff	Rusty Cundieff
1533	jeanpierre_dardenne	Jean-Pierre Dardenne
1534	agnes_varda	Agnès Varda
1535	joe_mantello	Joe Mantello
1537	masayuki_suo	Masayuki Suo
1538	duncan_mclachlan	Duncan McLachlan
1539	kevin_allen	Kevin Allen
1541	griffin_dunne	Griffin Dunne
1542	mark_herman	Mark Herman
1543	david_hare	David Hare
1544	steven_spielberg	Steven Spielberg
1545	jacques_doillon	Jacques Doillon
1546	steven_soderbergh	Steven Soderbergh
1547	sandy_tung	Sandy Tung
1548	andy_cadiff	Andy Cadiff
1549	clare_peploe	Clare Peploe
1550	jonathan_lynn	Jonathan Lynn
1551	caroline_thompson	Caroline Thompson
1552	simon_west	Simon West
1554	peter_greenaway	Peter Greenaway
1555	_0557501	Laetitia Masson
1556	jan_de_bont	Jan de Bont
1558	adrienne_shelly	Adrienne Shelly
1561	dana_lustig	Dana Lustig
1562	lambert_hillyer	Lambert Hillyer
1563	finn_taylor	Finn Taylor
1564	paul_weiland	Paul Weiland
1565	kumkum_bhavnani	Kum-Kum Bhavnani
1566	john_musker	John Musker
1567	stephen_kay	Stephen Kay
1568	gary_nelson	Gary Nelson
1569	pj_hogan	P.J. Hogan
1570	shinya_tsukamoto	Shinya Tsukamoto
1571	cedric_klapisch	Cédric Klapisch
1572	jeanluc_godard	Jean-Luc Godard
1573	john_woo	John Woo
1574	tarsem	Tarsem Singh
1575	mohsen_makhmalbaf	Mohsen Makhmalbaf
1580	barry_sonnenfeld	Barry Sonnenfeld
1581	martha_coolidge	Martha Coolidge
1582	william_dear	William Dear
1583	michael_ritchie	Michael Ritchie
1584	robert_zemeckis	Robert Zemeckis
1585	shirley_barrett	Shirley Barrett
1586	director-ridley-scott	Director Ridley Scott
1587	john_milius	John Milius
1588	sam_weisman	Sam Weisman
1589	james_mangold	James Mangold
1590	paul_anderson	Paul W.S. Anderson
1591	mark_dippe	Mark Dippe
1592	charles_martin_smith	Charles Martin Smith
1593	glenn_gordon_caron	Glenn Gordon Caron
1594	neil_labute	Neil LaBute
1595	sam_pillsbury	Sam Pillsbury
1596	mike_leigh	Mike Leigh
1597	richard_donner	Richard Donner
1598	barbet_schroeder	Barbet Schroeder
1599	herbert_ross	Herbert Ross
1600	nick_cassavetes	Nick Cassavetes
1601	bill_duke	Bill Duke
1602	andy_cadiff	Andy Cadiff
1603	guillermo_del_toro	Guillermo del Toro
1604	brett_ratner	Brett Ratner
1605	marco_brambilla	Marco Brambilla
1606	john_nicolella	John Nicolella
1608	wolfgang_petersen	Wolfgang Petersen
1609	kevin_reynolds	Kevin Reynolds
1610	john_mctiernan	John McTiernan
1611	gus_van_sant	Gus Van Sant
1612	tony_vitale	Tony Vitale
1613	miguel_arteta	Miguel Arteta
1614	frank_oz	Frank Oz
1615	lee_tamahori	Lee Tamahori
1616	mimi_leder	Mimi Leder
1617	curtis_hanson	Curtis Hanson
1619	jean_jacques_annud	Jean-Jacques Annud
1620	gary_fleder	Gary Fleder
1621	george-tillman-jr	George Tillman Jr.
1622	matthew_harrison	Matthew Harrison
1623	robert_kurtzman	Robert Kurtzman
1624	jocelyn_moorhouse	Jocelyn Moorhouse
1625	david_fincher	David Fincher
1626	felix_enriquez_alcala	Félix Enríquez Alcalá
1627	oliver_stone	Oliver Stone
1628	john_schlesinger	John Schlesinger
1629	mark_joffe	Mark Joffe
1631	christian_duguay	Christian Duguay
1632	770756576	Marian Terlecki
1633	victor_nunez	Victor Nunez
1635	ang_lee	Ang Lee
1636	gavin_wilding	Gavin Wilding
1639	1030366-kevin_smith	Kevin Smith
1640	lionel_c_martin	Lionel C. Martin
1641	peter_cattaneo	Peter Cattaneo
1642	nancy_meckler	Nancy Meckler
1643	john_madden	John Madden
1644	jim_gillespie	Jim Gillespie
1645	taylor_hackford	Taylor Hackford
1646	stuart_gillard	Stuart Gillard
1647	andy_wilson_iv	Andy Wilson (IV)
1648	mark_waters_viii	Mark Waters (VIII)
1649	errol_morris	Errol Morris
1650	agnieszka_holland	Agnieszka Holland
1651	guy_ferland	Guy Ferland
1652	jim_jarmusch	Jim Jarmusch
1653	andrew_niccol	Andrew Niccol
1654	charles_sturridge	Charles Sturridge
1655	joel_schumacher	Joel Schumacher
1656	beeban_kidron	Beeban Kidron
1657	james-cox	James Cox
1658	danny_boyle	Danny Boyle
1659	norman_jewison	Norman Jewison
1660	kasi_lemmons	Kasi Lemmons
1661	jeb_stuart	Jeb Stuart
1662	jim_kouf	Jim Kouf
1663	ivan_reitman	Ivan Reitman
1665	mel_smith	Mel Smith
1666	robert-downey-sr	Robert Downey Sr.
1667	costagavras	Costa-Gavras
1668	mike_figgis	Mike Figgis
1669	sally_potter	Sally Potter
1670	michael_winterbottom	Michael Winterbottom
1671	jonas_pate	Jonas Pate
1672	francis_ford_coppola	Francis Ford Coppola
1673	paul_thomas_anderson	Paul Thomas Anderson
1674	peter_weir	Peter Weir
1675	john_badham	John Badham
1676	paul_verhoeven	Paul Verhoeven
1677	sidney_lumet	Sidney Lumet
1678	wayne_wang	Wayne Wang
1679	alex_zamm	Alex Zamm
1680	1049943-peter_howitt	Peter Howitt
1681	john_r_leonetti	John R. Leonetti
1682	peter_weir	Peter Weir
1683	iain_softley	Iain Softley
1684	marleen_gorris	Marleen Gorris
1685	billy-hopkins	Billy Hopkins
1686	jon_avnet	Jon Avnet
1687	michael_catonjones	Michael Caton-Jones
1688	don_bluth	Don Bluth
1689	jon_amiel	Jon Amiel
1690	david_fincher	David Fincher
1692	_0365311	Scott Harris
1693	steven_spielberg	Steven Spielberg
1694	robert_duvall	Robert Duvall
1695	agnes_merlet	Agnès Merlet
1696	sean-mathias	Sean Mathias
1698	louis-saia	Louis Saïa
1699	neil_jordan	Neil Jordan
1701	woody_allen	Woody Allen
1702	les_mayfield	Les Mayfield
1703	bryan_spicer	Bryan Spicer
1704	gus_van_sant	Gus Van Sant
1707	raja_gosnell	Raja Gosnell
1708	joel_ben_marsden	Joel Ben Marsden
1709	_0365131	Monika Harris
1710	martin_kitrosser	Martin Kitrosser
1711	clint_eastwood	Clint Eastwood
1713	gore_verbinski	Gore Verbinski
1714	stephen_kijak	Stephen Kijak
1715	cindy-sherman	Cindy Sherman
1716	_0734308	David Rocksavage
1717	wes_craven	Wes Craven
1719	atom_egoyan	Atom Egoyan
1720	_0566506	Bret McCormick
1721	james_cameron	James Cameron
1722	roger_spottiswoode	Roger Spottiswoode
1723	philip_kaufman	Philip Kaufman
1725	richard_friedenberg	Richard Friedenberg
1726	kevin_costner	Kevin Costner
1727	robert_redford	Robert Redford
1728	alan_rickman	Alan Rickman
1729	quentin_tarantino	Quentin Tarantino
1730	martin_scorsese	Martin Scorsese
1731	stanley_tong	Stanley Tong
1732	joel_coen	Joel Coen
1733	alan_rudolph	Alan Rudolph
1734	alain_berliner	Alain Berliner
1735	alfonso_cuaron	Alfonso Cuarón
1739	sean_mcnamara	Sean McNamara
1740	george_mendeluk	George Mendeluk
1742	darin_scott	Darin Scott
1743	joseph_dorman	Joseph Dorman
1744	dean_semler	Dean Semler
1746	penelope_spheeris	Penelope Spheeris
1747	barry_levinson	Barry Levinson
1748	alex_proyas	Alex Proyas
1749	john_duigan	John Duigan
1750	manny_coto	Manny Coto
1752	_0915400	Michael Waxman
1753	tamra_davis	Tamra Davis
1754	gregory_hoblit	Gregory Hoblit
1755	stefan_schwartz	Stefan Schwartz
1756	greg_spence	Greg Spence
1757	karwai-wong	Kar Wai Wong
1759	bruno_barreto	Bruno Barreto
1760	bob_spiers	Bob Spiers
1762	stephen_sommers	Stephen Sommers
1765	bret_michaels	Bret Michaels
1767	charlie_peters	Charlie Peters
1769	antoine_fuqua	Antoine Fuqua
1770	michael_radford	Michael Radford
1771	mark_pavia	Mark Pavia
1772	john_landis	John Landis
1773	shinya_tsukamoto	Shinya Tsukamoto
1774	john_boorman	John Boorman
1776	john_dahl	John Dahl
1777	frank_coraci	Frank Coraci
1779	barry_levinson	Barry Levinson
1780	_0668132	Michael Paxton
1781	robert_dornhelm	Robert Dornhelm
1782	roberto_benabib	Roberto Benabib
1783	volker_schloendorff	Volker Schlöndorff
1784	james_l_brooks	James L. Brooks
1785	abel_ferrara	Abel Ferrara
1788	john_sayles	John Sayles
1789	rupert_wainwright	Rupert Wainwright
1791	catherine_hardwicke	Catherine Hardwicke
1792	stuart_baird	Stuart Baird
1793	stephan_elliott	Stephan Elliott
1794	richard_kwietniowski	Richard Kwietniowski
1795	jorge_fons	Jorge Fons
1796	zalman_king	Zalman King
1797	david_breashears	David Breashears
1798	jonathan_darby	Jonathan Darby
1799	peter_ofallon	Peter O'Fallon
1801	randall_wallace	Randall Wallace
1804	richard_linklater	Richard Linklater
1805	spike_jonze	Spike Jonze
1806	1104069-john_roberts	John Roberts
1807	john_n_smith	John N. Smith
1809	takeshi_kitano	Takeshi Kitano
1810	mike_nichols	Mike Nichols
1811	henry_hathaway	Henry Hathaway
1812	m_night_shyamalan	M. Night Shyamalan
1814	boaz_yakin	Boaz Yakin
1815	elia_kazan	Elia Kazan
1816	james_toback	James Toback
1817	blythe_danner	Blythe Danner
1819	jonathan_demme	Jonathan Demme
1820	john_hillcoat	John Hillcoat
1821	nicholas_hytner	Nicholas Hytner
1822	steve_boyum	Steve Boyum
1824	stephen_gyllenhaal	Stephen Gyllenhaal
1825	ice_cube	Ice Cube
1826	steve_gomer	Steve Gomer
1827	penny_marshall	Penny Marshall
1829	wayne_wang	Wayne Wang
1831	stephen_hopkins	Stephen Hopkins
1832	craig_lahiff	Craig Lahiff
1833	harold_becker	Harold Becker
1834	david_mamet	David Mamet
1835	guy_crawford	Guy Crawford
1836	whit_stillman	Whit Stillman
1837	howard_deutch	Howard Deutch
1839	michael_lehmann	Michael Lehmann
1840	spike_lee	Spike Lee
1841	robert_altman	Robert Altman
1842	1196862-nick_gomez	Nick Gomez
1843	barnet_kellman	Barnet Kellman
1844	pedro_almodovar	Pedro Almodóvar
1845	jake_kasdan	Jake Kasdan
1846	gary_oldman	Gary Oldman
1848	1052316-peter_hewitt	Peter Hewitt
1849	henry_hathaway	Henry Hathaway
1850	julie_davis	Julie Davis
1851	david_decoteau	David DeCoteau
1853	alan_smithee	Alan Smithee
1854	doug_ellin	Doug Ellin
1855	todd_holland	Todd Holland
1856	nick_broomfield	Nick Broomfield
1857	tom_dicillo	Tom DiCillo
1858	sammohungkambo	Sammo Hung Kam-Bo
1859	abbas_kiarostami	Abbas Kiarostami
1860	mike_van_diem	Mike van Diem
1861	paul_sletaune	Paul Sletaune
1862	peter_medak	Peter Medak
1863	john_warren	John Warren
1864	larry_david	Larry David
1865	barbara_kopple	Barbara Kopple
1866	kirk_wong	Kirk Wong
1867	carl_schenkel	Carl Schenkel
1869	kevin_hooks	Kevin Hooks
1870	tim_mccanlies	Tim McCanlies
1871	leonid_boyko	Leonid Boyko
1872	danny_boyle	Danny Boyle
1873	bille_august	Bille August
1874	james_f_robinson	James F. Robinson
1875	jill_sprecher	Jill Sprecher
1876	mimi_leder	Mimi Leder
1877	rodney_gibbons	Rodney Gibbons
1878	john_woo	John Woo
1879	thom_fitzgerald	Thom Fitzgerald
1880	john_duigan	John Duigan
1881	frederik_du_chau	Frederik Du Chau
1882	roland_emmerich	Roland Emmerich
1883	warren_beatty	Warren Beatty
1884	terry_gilliam	Terry Gilliam
1885	don_roos	Don Roos
1886	michael_martin	Michael Martin
1887	christopher_guest	Christopher Guest
1888	forest_whitaker	Forest Whitaker
1889	christopher_nolan	Christopher Nolan
1890	antonio_tibaldi	Antonio Tibaldi
1891	david_mcnally_ii	David McNally (II)
1892	1022918-andrew_davis	Andrew Davis
1893	caroline_link	Caroline Link
1894	ivan_reitman	Ivan Reitman
1895	deborah_kaplan	Deborah Kaplan
1896	des_mcanuff	Des McAnuff
1897	lisa_cholodenko	Lisa Cholodenko
1898	1058590-david_leland	David Leland
1899	lavinia_currier	Lavinia Currier
1900	majid_majidi	Majid Majidi
1901	tim_kirkman	Tim Kirkman
1902	tiffanie_debartolo	Tiffanie DeBartolo
1903	christopher_scott_cherot	Christopher Scott Cherot
1904	hal_hartley	Hal Hartley
1906	noah_baumbach	Noah Baumbach
1907	tony_bancroft	Tony Bancroft
1908	marc_evans	Marc Evans
1909	rob_bowman	Rob Bowman
1910	paddy_breathnach	Paddy Breathnach
1911	betty_thomas	Betty Thomas
1912	steven_soderbergh	Steven Soderbergh
1913	peter_weir	Peter Weir
1914	chris_eyre	Chris Eyre
1915	manoel_deoliveira	Manoel de Oliveira
1916	vincent_gallo	Vincent Gallo
1917	michael_bay	Michael Bay
1918	richard_donner	Richard Donner
1919	daisy_von_scherler_mayer	Daisy von Scherler Mayer
1920	joe_dante	Joe Dante
1921	darren_aronofsky	Darren Aronofsky
1922	robert_aldrich	Robert Aldrich
1923	rob-king	Rob King
1924	196111261	Edward D. Wood Jr.
1925	wim_wenders	Wim Wenders
1926	_0064600	Harry Beaumont
1927	lewis_milestone	Lewis Milestone
1928	kelly_asbury	Kelly Asbury
1929	edmund_goulding	Edmund Goulding
1930	frank_lloyd	Frank Lloyd
1931	frank_lloyd	Frank Lloyd
1932	robert_z_leonard	Robert Z. Leonard
1933	william_dieterle	William Dieterle
1934	frank_capra	Frank Capra
1935	john_ford	John Ford
1936	william_wyler	William Wyler
1937	leo_mccarey	Leo McCarey
1938	billy_wilder	Billy Wilder
1939	william_wyler	William Wyler
1940	elia_kazan	Elia Kazan
1941	kenneth_branagh	Kenneth Branagh
1942	steven_zaillian	Steven Zaillian
1943	cecil_b_demille	Cecil B. DeMille
1944	fred_zinnemann	Fred Zinnemann
1945	elia_kazan	Elia Kazan
1946	robert_zemeckis	Robert Zemeckis
1947	jerome_robbins	Jerome Robbins
1948	tony_richardson	Tony Richardson
1949	fred_zinnemann	Fred Zinnemann
1950	norman_jewison	Norman Jewison
1951	carol_reed	Carol Reed
1952	john_schlesinger	John Schlesinger
1953	william_friedkin	William Friedkin
1954	john_g_avildsen	John G. Avildsen
1955	robert_benton	Robert Benton
1956	robert_redford	Robert Redford
1957	hugh-hudson	Hugh Hudson
1958	james_l_brooks	James L. Brooks
1959	sydney_pollack	Sydney Pollack
1960	bernardo_bertolucci	Bernardo Bertolucci
1961	barry_levinson	Barry Levinson
1962	bruce_beresford	Bruce Beresford
1963	woody_allen	Woody Allen
1964	alan_j_pakula	Alan J. Pakula
1965	alex_cox	Alex Cox
1966	whit_stillman	Whit Stillman
1967	jim_henson	Jim Henson
1968	1053315-john_hughes	John Hughes
1969	jack_sholder	Jack Sholder
1970	chuck_russell	Chuck Russell
1971	renny_harlin	Renny Harlin
1972	stephen_hopkins	Stephen Hopkins
1973	rachel_talalay	Rachel Talalay
1974	sean_s_cunningham	Sean S. Cunningham
1975	steve_miner	Steve Miner
1976	steve_miner	Steve Miner
1977	joseph_zito	Joseph Zito
1978	danny_steinmann	Danny Steinmann
1979	tom_mcloughlin	Tom McLoughlin
1980	john_carl_buechler	John Carl Buechler
1981	rob_hedden	Rob Hedden
1982	rob_zombie	Rob Zombie
1983	rick-rosenthal	Rick Rosenthal
1984	tommy_lee_wallace	Tommy Lee Wallace
1985	dwight_h_little	Dwight H. Little
1986	dominique_otheningirard	Dominique Othenin-Girard
1987	nelson_mccormick	Nelson McCormick
1988	bruce_pittman	Bruce Pittman
1989	ron_oliver	Ron Oliver
1990	clay_borris	Clay Borris
1991	ronny_yu	Ronny Yu
1992	john_lafia	John Lafia
1993	jack_bender	Jack Bender
1994	tobe_hooper	Tobe Hooper
1995	brian_gibson	Brian Gibson
1996	gary_a_sherman	Gary A. Sherman
1997	william_friedkin	William Friedkin
1998	john_boorman	John Boorman
1999	william_peter_blatty	William Peter Blatty
2000	richard_donner	Richard Donner
2001	richard_donner	Richard Donner
2002	richard_donner	Richard Donner
2003	joe_dante	Joe Dante
2004	joe_dante	Joe Dante
2005	richard_donner	Richard Donner
2006	martin_campbell	Martin Campbell
2007	theresa_connelly	Theresa Connelly
2008	michael_oblowitz	Michael Oblowitz
2009	richard_fleischer	Richard Fleischer
2010	fritz_lang	Fritz Lang
2011	robert_zemeckis	Robert Zemeckis
2012	robert_zemeckis	Robert Zemeckis
2013	ronald_neame	Ronald Neame
2014	mark_waters_viii	Mark Waters (VIII)
2015	robert_stevenson	Robert Stevenson
2016	vincent_mceveety	Vincent McEveety
2017	charley_rogers	Charley Rogers
2018	david_hand	David Hand
2019	akira_kurosawa	Akira Kurosawa
2020	stephen_frears	Stephen Frears
2021	david_lynch	David Lynch
2022	martin_scorsese	Martin Scorsese
2023	francis_ford_coppola	Francis Ford Coppola
2024	michael_tolkin	Michael Tolkin
2025	stanley_kubrick	Stanley Kubrick
2026	david_nutter	David Nutter
2027	jim_abrahams	Jim Abrahams
2028	steven_spielberg	Steven Spielberg
2029	tommy_ohaver	Tommy O'Haver
2030	zhang_yuan	Zhang Yuan
2031	vincent_mceveety	Vincent McEveety
2032	robert_butler	Robert Butler
2033	ted-berman	Ted Berman
2034	gary_nelson	Gary Nelson
2035	robert_stevenson	Robert Stevenson
2036	rupert_wainwright	Rupert Wainwright
2037	norman_tokar	Norman Tokar
2038	norman_tokar	Norman Tokar
2039	jeff_blyth	Jeff Blyth
2040	robert_butler	Robert Butler
2041	charles_jarrott	Charles Jarrott
2042	sam_weisman	Sam Weisman
2043	robert_stevenson	Robert Stevenson
2044	steven_hilliard_stern	Steven Hilliard Stern
2045	mikael_salomon	Mikael Salomon
2046	randal_kleiser	Randal Kleiser
2047	robert_stevenson	Robert Stevenson
2048	ron_clements	Ron Clements
2049	norman_tokar	Norman Tokar
2050	vincent_mceveety	Vincent McEveety
2051	vincent_mceveety	Vincent McEveety
2052	kenny_ortega	Kenny Ortega
2053	randal_kleiser	Randal Kleiser
2054	joe_johnston	Joe Johnston
2055	robert_butler	Robert Butler
2056	robert_stevenson	Robert Stevenson
2057	duwayne_dunham	Duwayne Dunham
2058	katsuyuki_motohiro	Katsuyuki Motohiro
2059	nancy_meyers	Nancy Meyers
2060	david_zucker	David Zucker
2061	sarah_kelly	Sarah Kelly
2062	sandra_goldbacher	Sandra Goldbacher
2063	benoit_jacquot	Benoît Jacquot
2064	1055159-michael_moore	Michael Moore
2065	woody_allen	Woody Allen
2066	jacques_tourneur	Jacques Tourneur
2067	david_lean	David Lean
2068	ingmar_bergman	Ingmar Bergman
2069	peter_masterson	Peter Masterson
2070	bruce_beresford	Bruce Beresford
2071	roger_spottiswoode	Roger Spottiswoode
2072	joe_dante	Joe Dante
2073	kevin_reynolds	Kevin Reynolds
2074	liliana_cavani	Liliana Cavani
2075	istvan_szabo	István Szabó
2076	david_lynch	David Lynch
2077	jeremy_kagan	Jeremy Kagan
2078	wolfgang_reitherman	Wolfgang Reitherman
2079	sanjay-gadhavi	Sanjay Gadhvi
2080	clyde_geronimi	Clyde Geronimi
2081	john_musker	John Musker
2082	stephen_herek	Stephen Herek
2083	brian_henson	Brian Henson
2084	kenny_ortega	Kenny Ortega
2085	clyde_geronimi	Clyde Geronimi
2086	phillip_borsos	Phillip Borsos
2087	pj_hogan	P.J. Hogan
2088	robert_altman	Robert Altman
2089	mike-gabriel	Mike Gabriel
2090	john-lounsbery	John Lounsbery
2091	andy_fickman	Andy Fickman
2092	toby_shelton	Toby Shelton
2093	walter_murch	Walter Murch
2094	joe_johnston	Joe Johnston
2095	robert_stevenson	Robert Stevenson
2096	clyde_geronimi	Clyde Geronimi
2097	jack_clayton	Jack Clayton
2098	robert_stevenson	Robert Stevenson
2099	harve_foster	Harve Foster
2100	ron_howard	Ron Howard
2101	xavier_koller	Xavier Koller
2102	walt_disney	Walt Disney
2103	ernie_orsatti_ii	Ernie Orsatti (II)
2104	tim_hunter	Tim Hunter
2105	steven_lisberger	Steven Lisberger
2106	thomas_carter_ii	Thomas Carter (II)
2107	steve_miner	Steve Miner
2108	mick_jackson	Mick Jackson
2109	carl_reiner	Carl Reiner
2110	carl_reiner	Carl Reiner
2111	carl_reiner	Carl Reiner
2112	lawrence_kasdan	Lawrence Kasdan
2113	ralph_s_singleton	Ralph S. Singleton
2114	francis_ford_coppola	Francis Ford Coppola
2115	steven_spielberg	Steven Spielberg
2116	peter_jackson	Peter Jackson
2117	michael_radford	Michael Radford
2119	stephen_king	Stephen King
2120	fraser_heston	Fraser Clarke Heston
2121	lewis_teague	Lewis Teague
2122	fritz_kiersch	Fritz Kiersch
2124	barry_sonnenfeld	Barry Sonnenfeld
2125	andy_tennant	Andy Tennant
2126	brian_de_palma	Brian DePalma
2127	jesse_peretz	Jesse Peretz
2128	john_hamburg	John Hamburg
2129	ulrike_koch	Ulrike Koch
2130	louis_malle	Louis Malle
2131	ingmar_bergman	Ingmar Bergman
2132	mike_nichols	Mike Nichols
2133	chris_columbus	Chris Columbus
2134	1053315-john_hughes	John Hughes
2135	betty_thomas	Betty Thomas
2136	tom_shadyac	Tom Shadyac
2137	gary_winick	Gary Winick
2138	martin_rosen	Martin Rosen
2139	don_bluth	Don Bluth
2140	jim_henson	Jim Henson
2141	don_bluth	Don Bluth
2142	phil_nibbelink	Phil Nibbelink
2143	director-ridley-scott	Director Ridley Scott
2144	1053315-john_hughes	John Hughes
2145	howard_deutch	Howard Deutch
2146	joel_schumacher	Joel Schumacher
2147	michael_chapman	Michael Chapman
2148	peter_ofallon	Peter O'Fallon
2149	ethan_wiley	Ethan Wiley
2150	jamie_uys	Jamie Uys
2151	jamie_uys	Jamie Uys
2152	1080722-richard_martin	Richard Martin
2154	kevin_rodney_sullivan	Kevin Rodney Sullivan
2155	tamara_jenkins	Tamara Jenkins
2156	pupi_avati	Pupi Avati
2157	bigas_luna	Bigas Luna
2158	chuck_parello	Chuck Parello
2159	john_mcnaughton	John McNaughton
2160	don-hawks	Don Hawks
2161	peter_macdonald	Peter MacDonald
2162	1042523-george_miller	George Miller
2163	john_de_bello	John De Bello
2164	peter_george	Peter George
2165	neil_labute	Neil LaBute
2166	joseph_ruben	Joseph Ruben
2167	stephen_norrington	Stephen Norrington
2168	randa_haines	Randa Haines
2169	alan_cohn	Alan Cohn
2170	pat_proft	Pat Proft
2171	brad_anderson	Brad Anderson
2172	sarah_kernochan	Sarah Kernochan
2173	vincent_ward	Vincent Ward
2174	tim_burton	Tim Burton
2175	tony_scott	Tony Scott
2176	alfred_hitchcock	Alfred Hitchcock
2177	alfred_hitchcock	Alfred Hitchcock
2178	alfred_hitchcock	Alfred Hitchcock
2179	alfred_hitchcock	Alfred Hitchcock
2180	alfred_hitchcock	Alfred Hitchcock
2181	alfred_hitchcock	Alfred Hitchcock
2182	alfred_hitchcock	Alfred Hitchcock
2183	alfred_hitchcock	Alfred Hitchcock
2184	alfred_hitchcock	Alfred Hitchcock
2185	alfred_hitchcock	Alfred Hitchcock
2186	alfred_hitchcock	Alfred Hitchcock
2187	alfred_hitchcock	Alfred Hitchcock
2188	1105876-mark_christopher	Mark Christopher
2189	bill_plympton	Bill Plympton
2190	gregory_nava	Gregory Nava
2191	robert_bierman	Robert Bierman
2192	francois_ozon	François Ozon
2193	ron_howard	Ron Howard
2194	brian_de_palma	Brian DePalma
2195	bob_saget	Bob Saget
2196	tsui_hark	Hark Tsui
2197	william_nicholson	William Nicholson
2199	michael_akers	Michael Akers
2200	alfred_hitchcock	Alfred Hitchcock
2201	alfred_hitchcock	Alfred Hitchcock
2202	alfred_hitchcock	Alfred Hitchcock
2203	alfred_hitchcock	Alfred Hitchcock
2204	alfred_hitchcock	Alfred Hitchcock
2205	doug_liman	Doug Liman
2206	irwin_winkler	Irwin Winkler
2207	alfred_hitchcock	Alfred Hitchcock
2208	alfred_hitchcock	Alfred Hitchcock
2209	alfred_hitchcock	Alfred Hitchcock
2210	alfred_hitchcock	Alfred Hitchcock
2211	alfred_hitchcock	Alfred Hitchcock
2212	alfred_hitchcock	Alfred Hitchcock
2214	alfred_hitchcock	Alfred Hitchcock
2215	alfred_hitchcock	Alfred Hitchcock
2216	alfred_hitchcock	Alfred Hitchcock
[truncated: 8,156 more rows]
