# Supplementary material for: An improved memory-based collaborative filtering method based on the TOPSIS technique
Source: PLoS One. 2018 Oct 4;13(10):e0204434. doi: 10.1371/journal.pone.0204434 (PMC6171847; doi:10.1371/journal.pone.0204434)
Supplement: S1 File — (ZIP) [file pone.0204434.s001.zip › movie_genres.dat]

movieID	genre
1	Adventure
1	Animation
1	Children
1	Comedy
1	Fantasy
2	Adventure
2	Children
2	Fantasy
3	Comedy
3	Romance
4	Comedy
4	Drama
4	Romance
5	Comedy
6	Action
6	Crime
6	Thriller
7	Comedy
7	Romance
8	Adventure
8	Children
9	Action
10	Action
10	Adventure
10	Thriller
11	Comedy
11	Drama
11	Romance
12	Comedy
12	Horror
13	Animation
13	Children
14	Drama
15	Action
15	Adventure
15	Romance
16	Crime
16	Drama
17	Comedy
17	Drama
17	Romance
18	Comedy
18	Drama
18	Thriller
19	Comedy
20	Action
20	Comedy
20	Crime
20	Drama
20	Thriller
21	Action
21	Comedy
21	Drama
22	Crime
22	Drama
22	Horror
22	Mystery
22	Thriller
23	Action
23	Crime
23	Thriller
24	Drama
24	Sci-Fi
25	Drama
25	Romance
26	Drama
27	Drama
28	Drama
28	Romance
29	Adventure
29	Drama
29	Fantasy
29	Mystery
29	Sci-Fi
30	Crime
30	Drama
31	Drama
32	Sci-Fi
32	Thriller
33	Adventure
33	IMAX
33	Romance
34	Children
34	Comedy
34	Drama
34	Fantasy
35	Drama
35	Romance
36	Crime
36	Drama
37	Documentary
37	IMAX
38	Comedy
39	Comedy
39	Romance
40	Drama
41	Drama
41	War
42	Action
42	Crime
42	Drama
43	Drama
44	Action
44	Adventure
44	Fantasy
45	Comedy
45	Drama
45	Thriller
46	Drama
46	Romance
47	Crime
47	Horror
47	Mystery
47	Thriller
48	Animation
48	Children
48	Musical
48	Romance
49	Drama
49	Romance
50	Crime
50	Mystery
50	Thriller
52	Comedy
52	Drama
52	Romance
53	Adventure
53	Drama
54	Children
54	Comedy
55	Drama
56	Adventure
56	Children
56	Fantasy
57	Drama
58	Comedy
58	Drama
58	Romance
59	Drama
59	Mystery
60	Adventure
60	Children
60	Fantasy
61	Drama
61	Thriller
62	Drama
63	Comedy
63	Crime
64	Comedy
64	Romance
65	Comedy
66	Action
66	Sci-Fi
66	Thriller
67	Drama
68	Comedy
68	Romance
69	Comedy
70	Action
70	Comedy
70	Horror
70	Thriller
71	Action
72	Comedy
72	Drama
73	Drama
73	War
74	Drama
74	Romance
75	Comedy
75	Drama
76	Action
76	Sci-Fi
76	Thriller
77	Documentary
78	Drama
79	Drama
79	Thriller
80	Children
80	Drama
81	Crime
81	Drama
81	Romance
82	Comedy
82	Drama
83	Drama
84	Comedy
84	Drama
85	Drama
85	Romance
86	Adventure
86	Drama
87	Children
87	Comedy
88	Comedy
89	Action
89	Thriller
90	Drama
92	Drama
92	Horror
92	Thriller
93	Comedy
93	Romance
94	Comedy
94	Drama
94	Romance
95	Action
95	Adventure
95	Thriller
96	Comedy
96	Drama
97	Drama
98	Action
98	Thriller
99	Documentary
100	Drama
100	Thriller
101	Adventure
101	Comedy
101	Crime
101	Romance
102	Comedy
103	Mystery
103	Sci-Fi
103	Thriller
104	Comedy
105	Drama
105	Romance
106	Comedy
106	Drama
107	Adventure
107	Children
107	Comedy
107	Musical
110	Action
110	Drama
110	War
111	Crime
111	Drama
111	Thriller
112	Action
112	Adventure
112	Comedy
112	Crime
113	Drama
113	Mystery
114	Drama
115	Comedy
116	Documentary
117	Crime
117	Drama
118	Comedy
118	Romance
119	Comedy
120	Drama
121	Drama
122	Comedy
122	Romance
123	Drama
123	Mystery
123	Romance
124	Drama
125	Comedy
126	Adventure
126	Children
126	Fantasy
128	Documentary
129	Comedy
129	Romance
130	Drama
131	Drama
131	Romance
132	Thriller
134	Documentary
135	Comedy
136	Documentary
137	Documentary
139	Action
139	Drama
140	Drama
140	Romance
141	Comedy
143	Drama
144	Comedy
145	Action
146	Adventure
146	Children
147	Drama
148	Drama
149	Crime
149	Drama
149	Thriller
150	Adventure
150	Drama
151	Action
151	Drama
151	Romance
151	War
152	Drama
152	Horror
153	Action
153	Adventure
153	Comedy
153	Crime
154	Drama
155	Adventure
155	Drama
155	War
156	Comedy
156	Drama
157	Comedy
157	War
158	Adventure
158	Children
159	Crime
159	Drama
159	Mystery
160	Action
160	Adventure
160	Mystery
160	Sci-Fi
161	Drama
161	Thriller
161	War
162	Documentary
163	Action
163	Romance
163	Thriller
164	Crime
164	Film-Noir
164	Mystery
164	Thriller
165	Action
165	Crime
165	Thriller
166	Comedy
166	Crime
166	Drama
167	Drama
168	Action
168	Drama
168	Romance
169	Adventure
169	Children
169	Drama
170	Action
170	Adventure
170	Crime
170	Thriller
171	Comedy
171	Drama
172	Action
172	Sci-Fi
172	Thriller
173	Action
173	Crime
173	Sci-Fi
174	Comedy
175	Drama
176	Comedy
177	Horror
178	Comedy
178	Drama
179	Drama
179	Romance
180	Comedy
181	Action
181	Children
182	Drama
182	Romance
183	Comedy
183	Horror
183	Thriller
184	Drama
185	Action
185	Crime
185	Thriller
186	Comedy
186	Romance
187	Comedy
188	Fantasy
188	Horror
188	Mystery
189	Comedy
189	Fantasy
190	Thriller
191	Drama
191	Romance
193	Drama
194	Comedy
194	Drama
195	Comedy
195	Drama
195	Romance
196	Horror
196	Sci-Fi
197	Drama
198	Action
198	Crime
198	Drama
198	Mystery
198	Sci-Fi
198	Thriller
199	Drama
199	Musical
200	Thriller
201	Drama
202	Drama
202	Romance
203	Comedy
204	Action
205	Comedy
205	Drama
206	Documentary
207	Drama
207	Romance
208	Action
208	Adventure
208	Sci-Fi
209	Drama
210	Western
211	Drama
212	Adventure
212	Comedy
212	Crime
212	Mystery
213	Drama
214	Drama
214	War
215	Drama
215	Romance
216	Comedy
217	Drama
217	Thriller
218	Comedy
218	Drama
219	Drama
220	Horror
222	Drama
222	Romance
223	Comedy
224	Comedy
224	Drama
224	Romance
225	Drama
225	Thriller
226	Thriller
227	Action
227	Thriller
228	Comedy
229	Drama
229	Thriller
230	Drama
230	Thriller
231	Comedy
232	Comedy
232	Drama
232	Romance
233	Drama
234	Comedy
235	Comedy
235	Drama
236	Action
236	Comedy
236	Romance
237	Comedy
237	Romance
238	Adventure
238	Children
239	Animation
239	Children
239	Comedy
239	Romance
240	Thriller
241	Children
241	Drama
242	Drama
242	Musical
243	Comedy
244	Animation
244	Children
245	Crime
245	Drama
246	Documentary
247	Crime
247	Drama
247	Fantasy
247	Romance
247	Thriller
248	Comedy
249	Drama
249	Romance
250	Children
250	Comedy
251	Action
252	Comedy
252	Romance
253	Drama
253	Horror
254	Drama
255	Comedy
256	Comedy
256	Sci-Fi
257	Mystery
257	Thriller
258	Adventure
258	Children
258	Comedy
258	Fantasy
258	Romance
259	Crime
259	Drama
259	Thriller
260	Action
260	Adventure
260	Sci-Fi
261	Drama
262	Children
262	Drama
263	Drama
264	Drama
265	Drama
265	Romance
266	Drama
266	Romance
266	War
266	Western
267	Comedy
268	Drama
269	Drama
270	Drama
270	Romance
271	Drama
272	Comedy
272	Drama
273	Drama
273	Horror
274	Comedy
275	Comedy
276	Comedy
276	Romance
277	Drama
278	Comedy
279	Drama
280	Drama
280	Thriller
281	Comedy
281	Drama
281	Romance
282	Drama
283	Crime
283	Drama
284	Action
284	Crime
285	Drama
285	Horror
286	Action
286	Sci-Fi
286	Thriller
287	Comedy
287	Romance
288	Action
288	Crime
288	Thriller
289	Comedy
289	Romance
290	Crime
290	Drama
291	Drama
291	Thriller
292	Action
292	Drama
292	Sci-Fi
292	Thriller
293	Crime
293	Drama
293	Romance
293	Thriller
294	Comedy
294	Romance
295	Comedy
295	Romance
296	Comedy
296	Crime
296	Drama
297	Drama
298	Comedy
298	Drama
299	Drama
300	Drama
301	Drama
301	Romance
302	Drama
302	Romance
303	Action
303	Adventure
303	Western
304	Comedy
304	Drama
305	Comedy
306	Drama
307	Drama
308	Comedy
308	Drama
309	Drama
310	Comedy
312	Comedy
313	Animation
313	Children
314	Children
314	Drama
314	Fantasy
314	Mystery
315	Action
315	Drama
315	Thriller
316	Action
316	Adventure
316	Sci-Fi
317	Comedy
317	Drama
317	Fantasy
318	Drama
319	Comedy
319	Drama
319	Thriller
320	Film-Noir
320	Thriller
321	Drama
322	Comedy
322	Drama
324	Comedy
324	Drama
325	Comedy
326	Drama
327	Action
327	Comedy
327	Musical
327	Sci-Fi
328	Horror
328	Thriller
329	Action
329	Adventure
329	Drama
329	Sci-Fi
330	Action
330	Crime
330	Horror
331	Drama
332	Horror
332	Sci-Fi
333	Comedy
334	Drama
335	Mystery
335	Thriller
336	Drama
336	War
337	Drama
338	Action
338	Sci-Fi
338	Thriller
339	Comedy
339	Romance
340	Adventure
340	Drama
340	War
341	Drama
342	Comedy
343	Children
344	Comedy
345	Comedy
345	Drama
346	Drama
346	Musical
347	Drama
347	Film-Noir
348	Comedy
349	Action
349	Adventure
349	Thriller
350	Drama
350	Mystery
350	Thriller
351	Comedy
351	Drama
351	Romance
352	Comedy
353	Action
353	Crime
353	Fantasy
353	Thriller
354	Drama
355	Children
355	Comedy
355	Fantasy
356	Comedy
356	Drama
356	Romance
356	War
357	Comedy
357	Romance
358	Drama
359	Comedy
359	Drama
359	Romance
360	Action
360	Comedy
361	Comedy
361	Drama
361	Romance
362	Adventure
362	Children
362	Romance
363	Documentary
364	Adventure
364	Animation
364	Children
364	Drama
364	Musical
365	Drama
366	Fantasy
366	Horror
367	Action
367	Comedy
367	Crime
367	Fantasy
368	Adventure
368	Comedy
368	Western
369	Drama
370	Action
370	Comedy
371	Comedy
371	Drama
372	Comedy
372	Drama
372	Romance
373	Thriller
374	Children
374	Comedy
375	Drama
376	Action
376	Thriller
377	Action
377	Romance
377	Thriller
378	Comedy
378	Romance
379	Action
379	Sci-Fi
379	Thriller
380	Action
380	Adventure
380	Comedy
380	Romance
380	Thriller
381	Drama
382	Drama
382	Horror
382	Romance
382	Thriller
383	Western
384	Action
384	Crime
384	Drama
385	Drama
386	Drama
387	Action
387	Comedy
388	Drama
389	Drama
389	Romance
389	War
390	Action
390	Comedy
390	Crime
390	Drama
391	Crime
391	Drama
392	Adventure
392	Animation
393	Action
393	Adventure
393	Fantasy
394	Comedy
395	Drama
395	Fantasy
395	Romance
396	Drama
397	Horror
398	Documentary
401	Action
401	Thriller
402	Comedy
404	Documentary
405	Action
405	Sci-Fi
406	Drama
407	Horror
407	Thriller
408	Drama
409	Drama
410	Comedy
412	Drama
413	Comedy
414	Comedy
415	Comedy
415	Thriller
416	Western
417	Comedy
417	Romance
418	Drama
419	Comedy
420	Action
420	Comedy
420	Crime
420	Thriller
421	Adventure
421	Children
423	Action
423	Thriller
424	Drama
425	Drama
425	Romance
426	Horror
426	Sci-Fi
426	Thriller
427	Drama
427	Mystery
427	Romance
427	Thriller
428	Drama
429	Comedy
430	Drama
431	Crime
431	Drama
432	Adventure
432	Comedy
432	Western
433	Comedy
434	Action
434	Adventure
434	Thriller
435	Comedy
435	Sci-Fi
436	Drama
436	Thriller
437	Comedy
438	Action
438	Comedy
438	Drama
440	Comedy
440	Romance
441	Comedy
442	Action
442	Adventure
442	Sci-Fi
443	Documentary
444	Comedy
444	Romance
445	Comedy
446	Drama
446	Romance
447	Comedy
447	Romance
448	Drama
449	Comedy
450	Comedy
450	Drama
451	Drama
451	Mystery
451	Romance
452	Drama
453	Comedy
454	Drama
454	Thriller
455	Adventure
455	Children
455	Drama
456	Crime
456	Drama
456	Thriller
457	Thriller
458	Drama
458	Western
459	Action
459	Adventure
459	Crime
459	Drama
459	Romance
459	Thriller
460	Comedy
461	Drama
461	Romance
462	Action
462	Adventure
463	Crime
463	Drama
463	Thriller
464	Action
464	Adventure
464	Crime
464	Thriller
465	Action
465	Drama
465	War
466	Action
466	Comedy
466	War
467	Comedy
468	Comedy
468	Romance
469	Drama
469	Romance
470	Comedy
471	Comedy
471	Drama
471	Fantasy
471	Romance
472	Comedy
472	Drama
473	Comedy
473	War
474	Action
474	Thriller
475	Drama
476	Comedy
476	Drama
477	Drama
477	Musical
478	Comedy
478	Crime
478	Drama
479	Action
479	Crime
479	Thriller
480	Action
480	Adventure
480	Sci-Fi
480	Thriller
481	Drama
481	Thriller
482	Action
482	Crime
483	Drama
484	Adventure
484	Children
485	Action
485	Adventure
485	Comedy
485	Fantasy
486	Comedy
487	Comedy
487	Western
488	Drama
489	Comedy
490	Thriller
491	Drama
492	Comedy
492	Mystery
493	Action
493	Crime
493	Drama
494	Action
494	Adventure
494	Thriller
495	Drama
496	Comedy
496	Drama
496	Romance
497	Comedy
497	Romance
498	Drama
498	Romance
499	Comedy
499	Romance
500	Comedy
500	Drama
501	Drama
502	Action
502	Children
503	Drama
504	Action
504	Sci-Fi
505	Comedy
506	Drama
507	Crime
507	Drama
507	Thriller
508	Drama
509	Drama
509	Romance
510	Drama
511	Action
511	Drama
512	Horror
512	Sci-Fi
513	Comedy
513	Mystery
513	Romance
514	Comedy
515	Drama
515	Romance
516	Comedy
516	Drama
517	Action
517	Drama
517	Mystery
518	Comedy
519	Crime
519	Sci-Fi
519	Thriller
520	Comedy
521	Crime
521	Thriller
522	Action
522	Drama
523	Drama
524	Drama
525	Drama
526	Drama
527	Drama
527	War
528	Comedy
529	Drama
530	Drama
531	Children
531	Drama
532	Comedy
532	Crime
532	Horror
533	Action
533	Adventure
533	Fantasy
533	Mystery
534	Drama
534	Romance
535	Drama
536	Drama
537	Drama
538	Drama
539	Comedy
539	Drama
539	Romance
540	Thriller
541	Adventure
541	Drama
541	Film-Noir
541	Sci-Fi
541	Thriller
542	Comedy
543	Comedy
543	Romance
543	Thriller
544	Action
544	Crime
545	Drama
546	Action
546	Adventure
546	Children
546	Comedy
546	Fantasy
546	Sci-Fi
547	Action
547	Adventure
547	Thriller
548	Action
548	Mystery
548	Thriller
549	Drama
549	Musical
550	Comedy
550	Romance
551	Animation
551	Children
551	Fantasy
551	Musical
552	Action
552	Adventure
552	Comedy
553	Action
553	Drama
553	Western
554	Crime
554	Drama
554	Thriller
555	Action
555	Crime
555	Romance
556	Documentary
558	Action
558	Adventure
558	Animation
558	Children
558	Fantasy
559	Comedy
560	Drama
561	Drama
561	Thriller
562	Comedy
562	Drama
563	Drama
564	Comedy
565	Action
565	Drama
565	Horror
566	Comedy
566	Romance
567	Comedy
567	Drama
568	Comedy
568	Drama
569	Comedy
569	Drama
570	Comedy
570	Drama
571	Drama
571	Romance
572	Drama
573	Drama
574	Comedy
574	Drama
575	Children
575	Comedy
577	Adventure
577	Children
579	Crime
579	Thriller
580	Drama
581	Documentary
582	Comedy
582	Drama
583	Comedy
583	Drama
585	Comedy
586	Children
586	Comedy
587	Comedy
587	Drama
587	Fantasy
587	Romance
587	Thriller
588	Adventure
588	Animation
588	Children
588	Comedy
588	Musical
589	Action
589	Sci-Fi
590	Adventure
590	Drama
590	Western
591	Action
591	Drama
591	Thriller
592	Action
592	Crime
592	Sci-Fi
592	Thriller
593	Crime
593	Horror
593	Thriller
594	Animation
594	Children
594	Drama
594	Fantasy
594	Musical
595	Animation
595	Children
595	Fantasy
595	Musical
595	Romance
596	Animation
596	Children
596	Fantasy
596	Musical
597	Comedy
597	Romance
598	Comedy
598	Fantasy
599	Adventure
599	Western
600	Thriller
602	Documentary
603	Comedy
605	Drama
605	Romance
606	Fantasy
606	Horror
608	Comedy
608	Crime
608	Drama
608	Thriller
609	Adventure
609	Children
610	Action
610	Adventure
610	Animation
610	Horror
610	Sci-Fi
611	Action
611	Horror
611	Sci-Fi
612	Comedy
613	Drama
613	Romance
614	Drama
614	Thriller
615	Comedy
615	Drama
616	Animation
616	Children
617	Comedy
617	Drama
618	Comedy
618	Romance
619	Comedy
620	Drama
621	Drama
623	Romance
624	Action
624	Drama
624	Thriller
625	Drama
626	Comedy
627	Drama
627	Thriller
628	Crime
628	Drama
628	Thriller
629	Drama
630	Drama
630	Romance
631	Animation
631	Children
631	Musical
632	Drama
632	War
633	Comedy
634	Comedy
635	Comedy
635	Drama
636	Drama
637	Comedy
638	Romance
639	Comedy
639	Drama
640	Drama
640	Thriller
641	Adventure
641	Children
641	Comedy
643	Comedy
645	Drama
647	Drama
647	War
648	Action
648	Adventure
648	Mystery
648	Thriller
649	Comedy
649	Drama
650	Drama
651	Comedy
652	Horror
652	Mystery
652	Thriller
653	Action
653	Adventure
653	Fantasy
655	Comedy
656	Comedy
658	Drama
658	Musical
659	Crime
659	Drama
659	Thriller
660	Drama
661	Animation
661	Children
661	Fantasy
661	Musical
662	Thriller
663	Comedy
664	Comedy
665	Comedy
665	Drama
665	War
666	Drama
666	Romance
666	War
667	Action
668	Drama
670	Drama
671	Comedy
671	Sci-Fi
673	Adventure
673	Animation
673	Children
673	Comedy
673	Fantasy
673	Sci-Fi
674	Adventure
674	Sci-Fi
678	Drama
678	Thriller
679	Drama
680	Drama
680	Mystery
680	Romance
680	Sci-Fi
680	Thriller
681	Crime
682	Documentary
682	Drama
683	Documentary
685	Drama
687	Drama
687	Romance
688	Action
688	Adventure
688	Comedy
688	War
690	Drama
690	Romance
691	Comedy
691	Romance
692	Action
692	Sci-Fi
692	Thriller
693	Drama
694	Action
694	Crime
694	Drama
695	Mystery
695	Thriller
696	Drama
696	Thriller
697	Drama
697	Romance
698	Drama
700	Comedy
701	Drama
702	Drama
703	Drama
704	Action
704	Adventure
705	Comedy
706	Drama
707	Crime
707	Drama
707	Thriller
708	Comedy
708	Romance
709	Adventure
709	Animation
709	Children
709	Comedy
709	Musical
710	Comedy
711	Adventure
711	Children
712	Crime
712	Drama
712	Romance
712	Thriller
713	Drama
714	Drama
714	Mystery
714	Western
715	Drama
715	Romance
716	Crime
717	Comedy
718	Comedy
718	Fantasy
719	Comedy
720	Adventure
720	Animation
720	Comedy
722	Documentary
724	Comedy
724	Drama
724	Fantasy
724	Horror
724	Thriller
725	Comedy
726	Drama
727	Documentary
728	Comedy
729	Drama
730	Drama
731	Crime
731	Thriller
733	Action
733	Adventure
733	Thriller
734	Comedy
735	Comedy
735	Horror
736	Action
736	Adventure
736	Romance
736	Thriller
737	Action
737	Sci-Fi
738	Drama
741	Animation
741	Sci-Fi
742	Horror
742	Thriller
743	Comedy
744	Drama
745	Animation
745	Children
745	Comedy
746	Film-Noir
747	Comedy
748	Action
748	Sci-Fi
748	Thriller
750	Comedy
750	War
751	Comedy
751	Horror
753	Comedy
753	Drama
754	Adventure
754	Children
755	Children
755	Drama
756	Documentary
757	Drama
759	Documentary
760	Drama
760	War
761	Action
761	Adventure
762	Comedy
762	Crime
763	Comedy
763	Drama
764	Drama
764	Romance
765	Comedy
765	Drama
766	Drama
767	Comedy
767	Drama
769	Documentary
771	Comedy
771	Drama
774	Drama
775	Horror
775	Mystery
778	Comedy
778	Crime
778	Drama
779	Drama
779	Romance
780	Action
780	Adventure
780	Sci-Fi
780	War
781	Drama
782	Drama
782	Thriller
783	Animation
783	Children
783	Musical
784	Comedy
784	Thriller
785	Comedy
786	Action
786	Drama
786	Thriller
787	Documentary
788	Comedy
788	Fantasy
788	Romance
788	Sci-Fi
789	Drama
791	Documentary
792	Fantasy
793	Drama
795	Drama
796	Drama
798	Action
798	Adventure
798	Drama
798	Thriller
799	Comedy
799	Horror
799	Thriller
800	Drama
801	Children
801	Comedy
802	Drama
802	Romance
803	Comedy
803	Drama
803	Romance
804	Comedy
804	Romance
805	Drama
805	Thriller
806	Crime
806	Drama
807	Comedy
807	Romance
808	Adventure
808	Children
809	Action
809	Adventure
810	Children
810	Comedy
810	Fantasy
813	Comedy
814	Drama
815	Action
815	Mystery
815	Thriller
818	Comedy
820	Drama
821	Romance
823	Drama
824	Drama
827	Drama
828	Adventure
828	Children
829	Comedy
829	Fantasy
829	Musical
830	Comedy
831	Drama
832	Action
832	Crime
832	Drama
832	Thriller
833	Comedy
834	Comedy
835	Drama
836	Action
836	Adventure
836	Thriller
837	Children
837	Comedy
837	Fantasy
838	Comedy
838	Drama
838	Romance
839	Action
839	Thriller
840	Children
840	Comedy
841	Horror
842	Comedy
842	Horror
844	Drama
845	Drama
846	Drama
847	Comedy
847	Drama
848	Drama
849	Action
849	Adventure
849	Sci-Fi
849	Thriller
850	Crime
850	Drama
851	Drama
852	Comedy
852	Drama
852	Romance
853	Drama
858	Crime
858	Drama
860	Comedy
861	Action
861	Comedy
861	Crime
861	Thriller
862	Drama
864	Comedy
864	Drama
865	Drama
866	Crime
866	Drama
866	Romance
866	Thriller
867	Comedy
867	Crime
868	Comedy
869	Crime
870	Comedy
872	Drama
875	Drama
876	Action
876	Comedy
876	Crime
876	Thriller
877	Drama
879	Horror
879	Thriller
880	Sci-Fi
880	Thriller
881	Children
881	Comedy
882	Drama
882	Thriller
884	Drama
885	Children
885	Drama
885	Fantasy
886	Action
887	Drama
888	Adventure
888	Animation
888	Children
888	Drama
888	Musical
889	Drama
889	Romance
891	Horror
891	Thriller
892	Comedy
892	Drama
892	Romance
893	Drama
896	Drama
897	Adventure
897	Drama
897	Romance
897	War
898	Comedy
898	Romance
899	Comedy
899	Musical
899	Romance
900	Musical
900	Romance
901	Comedy
901	Musical
902	Drama
902	Romance
903	Drama
903	Mystery
903	Romance
903	Thriller
904	Mystery
904	Thriller
905	Comedy
905	Romance
906	Drama
906	Thriller
907	Comedy
907	Musical
907	Romance
908	Adventure
908	Mystery
908	Thriller
909	Comedy
909	Drama
909	Romance
910	Comedy
910	Crime
911	Comedy
911	Crime
911	Mystery
911	Romance
911	Thriller
912	Drama
912	Romance
913	Film-Noir
913	Mystery
914	Comedy
914	Drama
914	Musical
914	Romance
915	Comedy
915	Romance
916	Comedy
916	Romance
917	Children
917	Drama
918	Musical
919	Adventure
919	Children
919	Fantasy
919	Musical
920	Drama
920	Romance
920	War
921	Comedy
922	Drama
922	Film-Noir
922	Romance
923	Drama
923	Mystery
924	Adventure
924	Sci-Fi
925	Adventure
925	Romance
926	Drama
927	Comedy
928	Drama
928	Mystery
928	Romance
928	Thriller
929	Drama
929	Film-Noir
929	Mystery
929	Thriller
930	Film-Noir
930	Romance
930	Thriller
931	Mystery
931	Romance
931	Thriller
932	Romance
933	Crime
933	Mystery
933	Romance
933	Thriller
934	Comedy
935	Comedy
935	Musical
936	Comedy
936	Romance
937	Comedy
937	Romance
938	Musical
939	Comedy
939	Drama
940	Action
940	Adventure
940	Romance
941	Adventure
942	Crime
942	Film-Noir
942	Mystery
943	Drama
943	Fantasy
943	Romance
944	Drama
945	Comedy
945	Musical
945	Romance
946	Comedy
946	Drama
946	War
947	Comedy
948	Drama
949	Drama
950	Comedy
950	Mystery
951	Comedy
951	Romance
952	Adventure
952	Comedy
953	Drama
953	Fantasy
953	Romance
954	Drama
955	Comedy
956	Drama
956	Romance
957	Drama
958	Comedy
958	Mystery
959	Drama
960	Crime
960	Drama
961	Drama
963	Musical
964	Romance
964	Western
965	Drama
965	Mystery
965	Thriller
966	War
967	Western
968	Horror
968	Sci-Fi
968	Thriller
969	Adventure
969	Comedy
969	Romance
969	War
970	Adventure
970	Comedy
970	Crime
970	Drama
970	Romance
971	Drama
972	Drama
973	Comedy
973	Drama
974	Drama
974	Romance
976	Romance
976	War
980	Action
981	Drama
982	Drama
983	Romance
984	Comedy
984	Drama
985	Documentary
986	Adventure
986	Children
987	Drama
987	Romance
988	Comedy
988	Drama
989	Drama
990	Action
990	Adventure
990	Thriller
991	Drama
992	Thriller
993	Drama
994	Comedy
994	Drama
996	Action
996	Crime
996	Drama
996	Thriller
997	Drama
997	Thriller
998	Action
998	Crime
999	Crime
999	Film-Noir
1000	Crime
1001	Comedy
1002	Comedy
1003	Drama
1003	Thriller
1004	Action
1004	Thriller
1005	Children
1005	Comedy
1006	Drama
1007	Children
1007	Comedy
1007	Western
1008	Adventure
1008	Western
1009	Adventure
1009	Children
1009	Fantasy
1010	Children
1010	Comedy
1011	Adventure
1011	Children
1011	Comedy
1012	Children
1012	Drama
1013	Children
1013	Comedy
1013	Romance
1014	Children
1014	Comedy
1014	Drama
1015	Adventure
1015	Children
1015	Drama
1016	Children
1016	Comedy
1017	Adventure
1017	Children
1018	Children
1018	Comedy
1018	Mystery
1019	Adventure
1019	Children
1019	Fantasy
1019	Sci-Fi
1020	Comedy
1021	Children
1021	Comedy
1022	Animation
1022	Children
1022	Fantasy
1022	Musical
1022	Romance
1023	Animation
1023	Children
1023	Musical
1024	Animation
1024	Children
1024	Musical
1025	Animation
1025	Children
1025	Fantasy
1025	Musical
1026	Children
1026	Drama
1027	Adventure
1027	Drama
1028	Children
1028	Comedy
1028	Fantasy
1028	Musical
1029	Animation
1029	Children
1029	Drama
1029	Musical
1030	Adventure
1030	Animation
1030	Children
1030	Musical
1031	Adventure
1031	Children
1031	Musical
1032	Adventure
1032	Animation
1032	Children
1032	Musical
1033	Animation
1033	Children
1033	Drama
1034	Comedy
1034	Crime
1034	Drama
1034	Thriller
1035	Musical
1035	Romance
1036	Action
1036	Crime
1036	Thriller
1037	Action
1037	Horror
1037	Sci-Fi
1037	Thriller
1038	Drama
1039	Documentary
1040	Drama
1041	Drama
1042	Comedy
1042	Drama
1043	Drama
1043	Romance
1044	Drama
1045	Comedy
1045	Drama
1046	Drama
1046	Romance
1047	Action
1047	Drama
1047	Thriller
1049	Action
1049	Adventure
1050	Documentary
1050	Drama
1051	Drama
1053	Crime
1053	Drama
1053	Romance
1054	Drama
1055	Thriller
1056	Drama
1057	Comedy
1057	Musical
1057	Romance
1058	Drama
1059	Drama
1059	Romance
1060	Comedy
1060	Drama
1061	Thriller
1062	Drama
1063	Drama
1064	Animation
1064	Children
1064	Comedy
1066	Comedy
1066	Musical
1066	Romance
1067	Comedy
1067	Musical
1067	Romance
1068	Crime
1068	Film-Noir
1069	Film-Noir
1069	Thriller
1070	Adventure
1071	Romance
1071	War
1073	Children
1073	Comedy
1073	Fantasy
1073	Musical
1076	Drama
1076	Horror
1076	Thriller
1077	Comedy
1077	Sci-Fi
[truncated: 18,810 more rows]
