# Supplementary material for: An improved memory-based collaborative filtering method based on the TOPSIS technique
Source: PLoS One. 2018 Oct 4;13(10):e0204434. doi: 10.1371/journal.pone.0204434 (PMC6171847; doi:10.1371/journal.pone.0204434)
Supplement: S1 File — (ZIP) [file pone.0204434.s001.zip › movie_locations.dat]

movieID	location1	location2	location3	location4
1
2	Canada	British Columbia
2	Canada	British Columbia	Delta
2	Canada	British Columbia	Delta	Tsawwassen
2	Canada	British Columbia	Maple Ridge
2	Canada	British Columbia	Vancouver
2	USA	Maine
2	USA	Maine	Kennebunk
2	USA	Maine	North Berwick
2	USA	New Hampshire
2	USA	New Hampshire	Keene
2	USA	New Hampshire	Keene	Main Street
2	USA	New Hampshire	Swanzey
3	USA	California	Burbank	Stage 16, Warner Brothers Burbank Studios - 4000 Warner Boulevard
3	USA	Minnesota	Center City
3	USA	Minnesota	Chanhassen	Paisley Park
3	USA	Minnesota	Chanhassen	Paisley Park Studios - 7801 Audubon Road
3	USA	Minnesota	Faribault
3	USA	Minnesota	Red Wing
3	USA	Minnesota	Rockford	Lake Rebecca
3	USA	Minnesota	South St. Paul	Divine Redeemer Hospital - 724 19th Avenue N.
3	USA	Minnesota	St. Paul	Hyacinth Avenue E & Frank Street
3	USA	Minnesota	Stillwater
4	USA	Arizona	Chandler
4	USA	Arizona	Fountain Hills
4	USA	Arizona	Paradise Valley	Hermosa Inn - 5532 N. Palo Cristi Road
4	USA	Arizona	Phoenix
4	USA	Utah	Monument Valley
5	USA	California	Altadena
5	USA	California	Pasadena
5	USA	California	Pasadena	843 S. El Molino Avenue
5	USA	California	Whittier
6	USA	California	Beverly Hills	Kate Mantilini - 9101 Wilshire Boulevard
6	USA	California	El Segundo	Interstate 105
6	USA	California	Gardena	Metro Green Line, Marine/Redondo Station - 2406 Marine Avenue
6	USA	California	Long Beach	Harbor Place Tower - 525 E. Seaside Way
6	USA	California	Los Angeles
6	USA	California	Los Angeles	444 S. Flower Street, Downtown
6	USA	California	Los Angeles	5th Street, Flower Street and Figueroa Street.
6	USA	California	Los Angeles	Angeleno Hotel - 170 N. Church Lane
6	USA	California	Los Angeles	Centinela Drive-In Theater - 5700 Centinela Avenue, Westchester
6	USA	California	Los Angeles	Far East Bank - 350 S. Grand Avenue
6	USA	California	Los Angeles	Los Angeles Airport Hilton and Towers - 5711 W. Century Blvd., Westchester
6	USA	California	Los Angeles	Los Angeles Harbor, San Pedro
6	USA	California	Los Angeles	Los Angeles International Airport - 1 World Way
6	USA	California	Los Angeles	San Pedro
6	USA	California	Los Angeles	Venice
6	USA	California	Los Angeles	Venice Blvd. and Interstate 110
6	USA	California	Los Angeles	Westin Bonaventure Hotel & Suites - 404 S. Figueroa Street, Downtown
6	USA	California	Malibu
6	USA	California	Santa Monica	Pacific Ocean Park
6	USA	California	Santa Monica	Zenzero Restaurant - 1535 Ocean Avenue
7	USA	New York	Long Island
7	USA	New York	Long Island	Glen Cove
8	USA	Alabama
8	USA	Alabama	Decatur
8	USA	Alabama	Huntsville
8	USA	Alabama	Mooresville
9	USA	New York	Middletown	Galleria Mall
9	USA	Pennsylvania	Pittsburgh
9	USA	Pennsylvania	Pittsburgh	600 Grant Street
9	USA	Pennsylvania	Pittsburgh	Mellon Arena - 66 Mario Lemieux Place
9	USA	Pennsylvania	Pittsburgh	Mount Washington
9	USA	Pennsylvania	Pittsburgh	Station Square - 100 W. Station Square Drive
10	France
10	France	Alpes-Maritimes
10	France	Alpes-Maritimes	French Riviera
10	France	Alpes-Maritimes	Grand Corniche
10	France	Alpes-Maritimes	Grasse
10	France	Alpes-Maritimes	Greolieres
10	France	Alpes-Maritimes	Greolieres-les-neiges
10	France	Bouches-du-Rhône
10	France	Bouches-du-Rhône	Thorenc
10	Monaco
10	Monaco	Monte Carlo
10	Monaco	Monte Carlo	Casino Square
10	Monaco	Monte Carlo	Casino de Monte Carlo
10	Monaco	Monte Carlo	Monaco-Ville
10	Monaco	Monte Carlo	Monaco-Ville	Fort Antoine
10	Monaco	Monte Carlo	Monaco-Ville	Rooftop Theatre, Fort Antoine
10	Monaco	Monte Carlo	Monte Carlo Bay
10	Monaco	Monte Carlo	Monte Carlo Bay Hotel and Resort - 40 Avenue Princesse Grace
10	Monaco	Monte Carlo	Place du Casino	Hotel de Paris
10	Puerto Rico
10	Puerto Rico	Arecibo
10	Puerto Rico	Arecibo	Arecibo Observatory
10	Puerto Rico	Coast
10	Puerto Rico	Manatí
10	Puerto Rico	Manatí	Laguna Tortuguero Beach
10	Puerto Rico	Vega Baja
10	Puerto Rico	Vega Baja	Ciénaga de Cibuco Farm
10	Russia
10	Russia	St. Petersburg
10	Russia	St. Petersburg	Admiralteysky
10	Russia	St. Petersburg	Admiralteysky	Bronze Horseman
10	Russia	St. Petersburg	Decembrists Square
10	Russia	St. Petersburg	Dvortsovaya Square
10	Russia	St. Petersburg	Hermitage
10	Russia	St. Petersburg	Moika Canal
10	Russia	St. Petersburg	Moika Embankment
10	Russia	St. Petersburg	Neva Embankment
10	Russia	St. Petersburg	Neva River
10	Russia	St. Petersburg	Nevsky Prospekt
10	Russia	St. Petersburg	St. Isaacs Cathedral
10	Russia	St. Petersburg	The General Staff Building
10	Russia	St. Petersburg	Vasilevsky Island
10	Russia	St. Petersburg	Zoological Museum
10	Switzerland
10	Switzerland	Cantone Ticino
10	Switzerland	Cantone Ticino	Verzasca Dam
10	Switzerland	Kanton Zürich	Hittnau	Tusker Dam, Lake Verzasca
10	Switzerland	Swiss Alps
10	UK
10	UK	England
10	UK	England	Cambridgeshire	British Sugar Factory, Peterborough
10	UK	England	Cambridgeshire	Nene Valley Railway, Peterborough
10	UK	England	Hertfordshire	Kings Langley
10	UK	England	Hertfordshire	Leavesden Aerodrome, Leavesden
10	UK	England	Hertfordshire	Leavesden Studios, Leavesden
10	UK	England	London
10	UK	England	London	Art Deco Palm Court, Park Lane Hotel, Piccadilly
10	UK	England	London	Brompton Cemetery, Fulham Road, West Brompton
10	UK	England	London	Courtyard, Somerset House, Strand
10	UK	England	London	Langham Hotel - 1c Portland Place
10	UK	England	London	Park Lane Hotel, Piccadilly
10	UK	England	London	River Thames
10	UK	England	London	SIS Headquarters - 85 Albert Embankment, Vauxhall
10	UK	England	London	Somerset House, Strand
10	UK	England	London	Vauxhall Cross - 85 Albert Embankment, Vauxhall
10	UK	England	Northamptonshire	Nene Valley Railway
10	UK	England	Surrey	Epsom Race Course, Epsom Downs, Epsom
10	UK	England	Wiltshire	Salisbury Plain
11	USA	California	Arcadia	Los Angeles County Arboretum & Botanic Garden - 301 N. Baldwin Avenue
11	USA	California	Big Bear Lake
11	USA	California	Culver City	Culver Studios - 9336 W. Washington Blvd.
11	USA	California	Culver City	Sony Pictures Studios - 10202 W. Washington Blvd.
11	USA	California	Lake Tahoe
11	USA	California	Los Angeles	Kenneth Hahn State Recreational Area - 4100 S. La Cienega Blvd., Ladera Heights
11	USA	California	San Bernardino National Forest	Lake Arrowhead
11	USA	California	Universal City	Stage 28, Universal Studios - 100 Universal City Plaza
11	USA	District of Columbia	Washington
12	USA	California	Culver City	Culver City Studios - 9336 W. Washington Blvd.
13	USA	New York	New York City	Central Park, Manhattan
14	USA	California	Arcadia	Santa Anita Park & Racetrack - 285 West Huntington Drive
14	USA	California	Beverly Hills	Greystone Park & Mansion - 905 Loma Vista Drive
14	USA	California	Culver City	Culver Studios - 9336 W. Washington Blvd.
14	USA	California	Culver City	Sony Pictures Studios - 10202 W. Washington Blvd.
14	USA	California	Long Beach	El Dorado Regional Park - 7550 E. Spring Street
14	USA	California	Redlands
14	USA	California	Riverside	Mission Inn - 3649 Mission Inn Avenue
14	USA	California	Santa Monica	Santa Monica Civic Auditorium - 1855 Main Street
14	USA	District of Columbia	Washington
15	Malta
15	Malta	Kalkara	Mediterranean Film Studios
15	Thailand
15	UK	England	Buckinghamshire	Pinewood Studios, Iver Heath
16	USA	California	Hanford
16	USA	California	Mojave Desert
16	USA	California	Mojave Desert	Baker
16	USA	Nevada	Henderson	Henderson Sky Harbor Airport
16	USA	Nevada	Jean	Jean Dry Lake Bed
16	USA	Nevada	Las Vegas
16	USA	Nevada	Las Vegas	357 Desert Inn Road
16	USA	Nevada	Las Vegas	520 S. Fourth St.
16	USA	Nevada	Las Vegas	721 N. Main St #3.
16	USA	Nevada	Las Vegas	Ballys Las Vegas - 3645 Las Vegas Blvd S
16	USA	Nevada	Las Vegas	Cochise Lane
16	USA	Nevada	Las Vegas	Glass Pool Inn, Las Vegas Blvd.
16	USA	Nevada	Las Vegas	Kawasaki Dealership, West Sahara
16	USA	Nevada	Las Vegas	La Concha Motel - 2955 Las Vegas Boulevard South
16	USA	Nevada	Las Vegas	Landmark Hotel - Convention Center Drive and Paradise Road
16	USA	Nevada	Las Vegas	Las Vegas Boulevard South
16	USA	Nevada	Las Vegas	Las Vegas National Golf Club
16	USA	Nevada	Las Vegas	Le Bistro Lounge, Riviera Hotel & Casino - 2901 Las Vegas Boulevard South
16	USA	Nevada	Las Vegas	McCarran International Airport - 5757 Wayne Newton Boulevard
16	USA	Nevada	Las Vegas	Mighty Mart - 515 E Oakey Blvd
16	USA	Nevada	Las Vegas	Moulin Rouge - 800 W Bonanza
16	USA	Nevada	Las Vegas	Our Lady of Las Vegas
16	USA	Nevada	Las Vegas	Park Paseo
16	USA	Nevada	Las Vegas	Regency Motel - 784 N. Main Street
16	USA	Nevada	Las Vegas	Riviera Hotel & Casino - 2901 Las Vegas Boulevard South
16	USA	Nevada	Las Vegas	Rocking K Ranch
16	USA	Nevada	Las Vegas	The Jockey Club
16	USA	Nevada	Overton
16	USA	Nevada	Overton	Valley of Fire State Park - Route 169
16	USA	Nevada	Sandy Valley	Idle Spurs
17	UK	England	Cornwall
17	UK	England	Devon	Berry Pomeroy Church, Berry Pomeroy
17	UK	England	Devon	Compton Castle, Marldon, Paignton
17	UK	England	Devon	Efford House, Plymouth
17	UK	England	Devon	Flete Estate, Plymouth
17	UK	England	Devon	Mothecombe House, Holbeton
17	UK	England	Devon	Saltram House, Plympton, Plymouth
17	UK	England	London	National Maritime Museum, Greenwich
17	UK	England	London	Old Royal Naval College, Greenwich
17	UK	England	London	Somerset House, Strand
17	UK	England	Norfolk	Blickling Hall, Blickling
17	UK	England	Somerset	Montacute House, Montacute
17	UK	England	Surrey	Shepperton Studios, Shepperton
17	UK	England	Wiltshire	Cathedral Close, Salisbury
17	UK	England	Wiltshire	Mompesson House, Salisbury
17	UK	England	Wiltshire	Trafalgar Park, North Salisbury
17	UK	England	Wiltshire	Wilton House, Wilton, Salisbury
18	USA	California	Los Angeles
18	USA	California	Los Angeles	Chateau Marmont - 8221 Sunset Blvd., Hollywood
18	USA	California	Los Angeles	Hollywood
18	USA	California	Los Angeles	Sunset Blvd., Hollywood
19	Canada	British Columbia
19	Canada	British Columbia	Panorama	Panorama Ski Resort
19	USA	South Carolina
19	USA	South Carolina	Berkeley County
19	USA	South Carolina	Charleston
19	USA	South Carolina	Colleton County
19	USA	South Carolina	Edisto Island	Botany Bay Plantation - 7510 Botany Bay Road
19	USA	South Carolina	Yemassee
19	USA	South Carolina	Yemassee	Cherokee Plantation - 5109 Combahee Rd
19	USA	Texas
19	USA	Texas	Hondo
19	USA	Texas	Hondo	777 Ranch - 1829 County Road 432
19	USA	Texas	Hunt	Camp Waldemar - 1005 Ranch Road 1340
19	USA	Texas	Kerrville
19	USA	Texas	San Antonio
20	USA	California	Culver City	Sony Pictures Studios - 10202 W. Washington Blvd.
20	USA	California	Los Angeles
20	USA	New York	New York City
20	USA	New York	New York City	John Street, Greenwich Village, Manhattan
21	USA	California	Beverly Hills
21	USA	California	Beverly Hills	1017 N Crescent Drive
21	USA	California	Culver City
21	USA	California	Culver City	Sony Pictures Studios - 10202 W. Washington Blvd.
21	USA	California	Los Angeles
21	USA	California	Los Angeles	Los Angeles International Airport - 1 World Way
21	USA	California	Los Angeles	Venice Beach, Venice
21	USA	California	Malibu
21	USA	California	Marina del Rey
21	USA	California	Santa Monica
21	USA	Florida	Miami
21	USA	Nevada	Las Vegas
22	USA	California	Los Angeles
22	USA	California	Los Angeles	Hollywood Center Studios - 1040 N. Las Palmas Avenue, Hollywood
22	USA	California	Los Angeles	University of Southern California
22	USA	California	San Francisco
22	USA	California	San Francisco	San Francisco Blues Festival
22	USA	California	San Francisco Bay	Treasure Island
23	Germany	Berlin
23	Germany	Brandenburg	Potsdam	Studio Babelsberg
24	USA	Texas	Houston
24	USA	Texas	Llano
24	USA	Texas	Texas City
24	USA	Texas	Wharton
25	Canada	Nova Scotia	Halifax
25	USA	California	Burbank
25	USA	California	Los Angeles
25	USA	California	Santa Monica
25	USA	California	Santa Monica	Cock & Bull Pub - 2947 Lincoln Blvd.
25	USA	Nevada	Las Vegas
25	USA	Nevada	Las Vegas	Circus Circus Casino - 2880 Las Vegas Boulevard South
25	USA	Nevada	Las Vegas	Excalibur Hotel & Casino - 3850 Las Vegas Boulevard South
25	USA	Nevada	Las Vegas	Flamingo Hotel - 3555 Las Vegas Boulevard South
25	USA	Nevada	Las Vegas	Las Vegas Boulevard South
25	USA	Nevada	Las Vegas	Mirage Hotel & Casino - 3400 Las Vegas Boulevard South
25	USA	Nevada	Las Vegas	The Strip
25	USA	Nevada	Laughlin
25	USA	Nevada	Laughlin	River Palms Resort Casino - 2700 South Casino Drive
25	USA	Nevada	Paradise
26	Italy	Lazio	Rome	Orsini Castle, Bracciano
26	Italy	Veneto	Venice
27	USA	Georgia	Savannah
27	USA	Georgia	Statesboro
28	UK	England	Dorset	Lyme Regis
28	UK	England	Dorset	Ozone Terrace, Lyme Regis
28	UK	England	Gloucestershire
28	UK	England	Gloucestershire	Barnsley Park, Barnsley
28	UK	England	Hampshire	Portsmouth
28	UK	England	Somerset
28	UK	England	Somerset	Abbey Green, Bath
28	UK	England	Somerset	Assembly Rooms, Bath
28	UK	England	Somerset	Bath
28	UK	England	Somerset	Bath Street, Bath
28	UK	England	Somerset	Pump Room, Roman Baths, Bath
28	UK	England	Wiltshire
28	UK	England	Wiltshire	Sheldon Manor, Chippenham
29	France	Essonne	Saint-Germain-les-Arpajon	Studios 91 Arpajon
30	China	Shanghai
31	USA	California	Burlingame
31	USA	California	Pasadena
31	USA	California	Pasadena	Washington Middle School - 1505 N Marengo Avenue
31	USA	California	San Mateo	San Mateo High School
31	USA	California	Santa Cruz
31	USA	California	Santa Cruz	Santa Cruz Beach Boardwalk
32	Canada	Québec	Montréal
32	USA	Maryland	Baltimore	Garrett-Jacobs Mansion - 11 W. Mount Vernon Place
32	USA	Maryland	Baltimore	Mount Vernon
32	USA	Maryland	Baltimore	Senator Theatre - 5904 York Road
32	USA	Maryland	Baltimore	Westport Power Plant
32	USA	Maryland	Baltimore-Washington International Airport
32	USA	Maryland	Upperco
32	USA	New Jersey	Camden
32	USA	Pennsylvania	Philadelphia
32	USA	Pennsylvania	Philadelphia	City Hall - Broad and 15th Streets
32	USA	Pennsylvania	Philadelphia	Delaware Generating Station
32	USA	Pennsylvania	Philadelphia	Eastern State Penitentiary - 2124 Fairmont Avenue
32	USA	Pennsylvania	Philadelphia	Girard College - 2101 S. College Avenue
32	USA	Pennsylvania	Philadelphia	Memorial Hall - 42nd and Parkside, Fairmount Park
32	USA	Pennsylvania	Philadelphia	Met Theatre - N. Broad Street and Poplar Streets
32	USA	Pennsylvania	Philadelphia	Philadelphia Convention Center - 1700 Market Street
32	USA	Pennsylvania	Philadelphia	Philadelphia Zoo - 3400 W. Girard Avenue
32	USA	Pennsylvania	Philadelphia	Renfrew Center - 475 Spring Avenue
32	USA	Pennsylvania	Philadelphia	Richmond Generating Station - 3901 N. Delaware Avenue
32	USA	Pennsylvania	Philadelphia	Ridgeway Library - 901 S. Broad Street
33	Canada	Alberta
33	Canada	British Columbia	Vancouver
34	Australia	New South Wales
34	Australia	New South Wales	Albion Park	Illawarra Highway
34	Australia	New South Wales	Robertson
34	Australia	New South Wales	Southern Highlands
34	Australia	New South Wales	Sydney
35	Italy	Veneto	Venice
35	Netherlands	Gelderland	Zutphen
35	UK	England
35	UK	England	Buckinghamshire	Cliveden House, Taplow
35	UK	England	Buckinghamshire	West Wycombe Park, West Wycombe
35	UK	England	London	Home House, Portman Square, Marylebone
35	UK	England	North Yorkshire	Goathland Station, Goathland
36	USA	Louisiana
36	USA	Louisiana	Angola
36	USA	Louisiana	Angola	Louisiana State Penitentiary
36	USA	Louisiana	Baton Rouge
36	USA	Louisiana	Baton Rouge	Louisiana State Capital - State Capitol Drive
36	USA	Louisiana	New Orleans
36	USA	Louisiana	Slidell
36	USA	New York	New York City
37	USA	New York	New York City
38	Canada	Ontario	Camp Mini-Yo-We
38	Canada	Ontario	Port Sydney
38	Canada	Ontario	Toronto
38	USA	New York	New York City
38	USA	Ohio	Cincinnati
39	USA	California	Beverly Hills
39	USA	California	Long Beach
39	USA	California	Long Beach	Shoreline Village - 407 Shoreline Drive
39	USA	California	Los Angeles	Circus Liquor - 5600 Vineland Avenue, North Hollywood
39	USA	California	Los Angeles	Grant High School - 13000 Oxnard Street, Valley Glen
39	USA	California	Los Angeles	North Hollywood
39	USA	California	Los Angeles	Occidental College -1600 Campus Road, Eagle Rock
39	USA	California	Los Angeles	Westside Pavilion - 10800 Pico Boulevard, West Los Angeles
40	South Africa	Drakensburg
40	South Africa	Gauteng
40	South Africa	Gauteng	Johannesburg
40	South Africa	Kliptown
40	South Africa	KwaZulu-Natal
40	South Africa	Munsueville
41	UK	England	East Sussex	Brighton Pavilion, Brighton
41	UK	England	Lancashire	Steamtown Railway Museum, Carnforth
41	UK	England	London
41	UK	England	London	Battersea Power Station, Battersea
41	UK	England	London	County Hall, South Bank
41	UK	England	London	Royal Horticultural Halls & Conference Centre, Vincent Square, Westminster
41	UK	England	London	Senate House, University College London, Malet Street, Bloomsbury
41	UK	England	London	St. Pancras Chambers, St. Pancras Station, St. Pancras
41	UK	England	London	Tate Modern, Bankside, Southwark
41	UK	England	Middlesex	Strawberry Hill House, Twickenham
41	UK	England	Middlesex	Syon House, Syon Park, Brentford
41	UK	England	Surrey	Shepperton Studios, Shepperton
41	UK	England	West Sussex	Shoreham Airport, Shoreham-by-Sea
42	USA	California	Los Angeles	Lacy Street Production Center - 2630 Lacy Street
42	USA	Florida
42	USA	New York	New York City
42	USA	New York	New York City	Empire Stages of New York, Long Island City, Queens
43	UK	England	Dorset
43	UK	England	Dorset	Mapperton, Beaminster
43	UK	England	Oxfordshire
43	UK	England	Oxfordshire	Blenheim Palace, Woodstock
43	UK	England	Somerset
43	UK	England	Somerset	Forde Abbey, Chard
43	UK	England	Surrey	Shepperton Studios, Shepperton
43	UK	Wales	Caerphilly	Caerphilly Castle
43	UK	Wales	Powys	Tretower Court
44	Hungary	Budapest
44	Thailand
44	UK	Wales	Anglesey	Parys Mountain, Amlwch
44	USA	California	Los Angeles
44	USA	Texas	Austin
45	USA	California	El Segundo	Imperial Highway
45	USA	California	Los Angeles	105 Freeway
45	USA	California	Los Angeles	20th Century Fox Studios - 10201 Pico Blvd., Century City
45	USA	California	Los Angeles	506 S Beaudry Ave
45	USA	California	Los Angeles	Hahn Plaza - Trousdale Parkway & Childs Way, University of Southern California
45	USA	California	Los Angeles	Los Angeles Center Studios - 450 S. Bixel Street, Downtown
45	USA	California	Los Angeles	Los Angeles International Airport - 1 World Way
45	USA	California	Los Angeles	Southwest Marine Studios, Terminal Island, Wilmington
45	USA	California	Pasadena
45	USA	California	Pomona	Diamond Ranch High School
45	USA	California	Pomona	Los Angeles County Fairgrounds - 1101 W. McKinley Avenue
45	USA	California	Redondo Beach
45	USA	California	Santa Clarita
45	USA	California	Universal City	Stage 12, Universal Studios - 100 Universal City Plaza
45	USA	District of Columbia	Washington
45	USA	Maryland	Baltimore
45	USA	Maryland	Baltimore	E Lexington St & N Holliday St
45	USA	Maryland	Baltimore	N Calvert St & E Fayette St
45	USA	New Jersey	Camden
45	USA	Pennsylvania	Philadelphia
46	USA	California	Banning
46	USA	California	Beaumont
46	USA	California	Fillmore
46	USA	California	Redlands
46	USA	California	Universal City	Stage 29, Universal Studios - 100 Universal City Plaza
47
48
49	Canada	Ontario	Toronto
50	USA	California	Los Angeles	San Pedro
50	USA	California	Malibu	Leo Carrillo State Beach - 35000 W. Pacific Coast Highway
50	USA	New York	New York City
50	USA	New York	New York City	Jackson Heights, Queens
52	Italy	Sicily	Messina	Taormina
52	Italy	Sicily	Messina	Teatro Greco, Taormina
52	USA	New York	Long Island
52	USA	New York	Long Island	Quogue
52	USA	New York	New York City	5th Avenue, Manhattan
52	USA	New York	New York City	Bowling Green, Lower Manhattan, Manhattan
52	USA	New York	New York City	Central Park, Manhattan
52	USA	New York	New York City	FAO Schwartz - 767 Fifth Avenue, Manhattan
52	USA	New York	North Tarrytown
53	Albania	Durres
53	Albania	Shkoder
53	Albania	Tirana
53	Italy
54	USA	Texas	Austin
54	USA	Texas	Dale
54	USA	Texas	Elgin
54	USA	Texas	Pflugerville
54	USA	Texas	Taylor
55	USA	California	Los Angeles
55	USA	California	Los Angeles	California State University Northridge - 18111 Nordhoff Street, Northridge
55	USA	California	Los Angeles	Columbia/Sunset Gower Studios - 1438 N. Gower Street, Hollywood
55	USA	California	Monrovia
55	USA	California	Pasadena
55	USA	California	Santa Clarita
55	USA	California	Santa Paula
56	Canada	Québec	Montréal
56	USA	California	Los Angeles
57	USA	California	Los Angeles
57	USA	California	Los Angeles	Warner Brothers Studios - 5800 Sunset Blvd., Hollywood
57	USA	Maryland	Baltimore
57	USA	Maryland	Baltimore	Baltimore Museum of Art - 10 Art Museum Drive
57	USA	Maryland	Baltimore-Washington International Airport
58	Italy	Campania	Naples	Procida Island
58	Italy	Sicily	Messina	Pollara, Salina Island, Aeolian Islands
59	Canada	Québec
59	Canada	Québec	Montréal
59	Canada	Québec	Québec	Aquarium - 1675 Avenue des Hôtels
59	Canada	Québec	Québec	Eglise Saint-Zéphirin de Stadacona, quartier Limoilou, 972 rue Saint-Jean
59	Canada	Québec	Québec	Hôtel Hilton - 1100 Boulevard René Levesque Est
59	Canada	Québec	Québec	Hôtel Le Château Frontenac - 1 Rue des Carrières
59	Canada	Québec	Québec	Pont Pierre Laporte
59	Canada	Québec	Québec	Théâtre Capitol
60	USA	California	Los Angeles
60	USA	New York
61	USA	California	Los Angeles	749 E. Temple Street, Downtown
61	USA	California	Los Angeles	City Hall - 200 N. Spring Street, Downtown
62	USA	Oregon	Gresham
62	USA	Oregon	Marylhurst	Christie School - Highway 43
62	USA	Oregon	Portland
62	USA	Oregon	Portland	Grant High School - 2245 NE 36th Avenue
62	USA	Oregon	Portland	University of Portland - 5000 N Willamette Boulevard
63	USA	California	Los Angeles	Occidental College -1600 Campus Road, Eagle Rock
64	Canada	Nova Scotia
64	Canada	Nova Scotia	Chester
64	Canada	Nova Scotia	Halifax
64	Canada	Nova Scotia	Hantsport
64	Canada	Nova Scotia	Hubbards
64	Canada	Nova Scotia	Lunenburg
64	Canada	Nova Scotia	Prospect
64	Canada	Nova Scotia	Windsor
64	Canada	Nova Scotia	Wolfville
64	USA	Massachusetts	Nantucket
65	USA	California	Los Angeles	Donald C. Tillman Water Reclamation Plant - 6100 Woodley Avenue, Van Nuys
65	USA	California	Valencia	Valencia High School - 27801 Dickason Drive
66
67	USA	Pennsylvania	Philadelphia
68	France	Vaucluse	Avignon
69	USA	California	Los Angeles
69	USA	California	Los Angeles	126th Street
70	Mexico	Chihuahua
70	USA	California	Barstow
70	USA	California	Lancaster
70	USA	California	Los Angeles
70	USA	Texas	Austin
70	USA	Washington	Redmond
70	USA	Washington	Seattle
71	USA	Florida	Coral Gables
71	USA	Florida	Dade County
71	USA	Florida	Florida Keys
71	USA	Florida	Fort Lauderdale	Las Olas Boulevard
71	USA	Florida	Key Biscayne
71	USA	Florida	Miami
71	USA	Florida	Miami Beach
72	USA	California	Arcadia
72	USA	California	Los Angeles
72	USA	California	Sierra Madre
72	USA	California	South Pasadena
72	USA	California	Universal City	Colonial Street, Backlot, Universal Studios - 100 Universal City Plaza
72	USA	California	Universal City	Freeway Park, Backlot, Universal Studios - 100 Universal City Plaza
73	Czech Republic	Prague
73	Czech Republic	Prague	Barrandov Studios
73	Czech Republic	Stredoceský	Kutná Hora
73	Czech Republic	Tousen
73	Czech Republic	Vrbno
73	Czech Republic	Zatec
73	France	Paris
73	USA	California	Los Angeles	Griffith Park Observatory, Griffith Park - 4730 Crystal Springs Drive
74	USA	New York	New York City
75	Canada	British Columbia	Ladysmith
75	Canada	British Columbia	Vancouver
75	Canada	British Columbia	Vancouver	Kitsilano Secondary School
76	Canada	Québec	Joliette
76	Canada	Québec	Montréal
76	Canada	Québec	Montréal	Olympic Stadium
77	France	Paris
77	Germany	Bavaria	Munich
77	Germany	Berlin
77	Germany	Brandenburg	Lübbenau
77	Germany	North Rhine - Westphalia	Cologne
77	UK	England	Greater Manchester	Manchester
77	USA	New York	New York City
78	USA	California	Long Beach	Long Beach Harbor
78	USA	California	Los Angeles
78	USA	California	Los Angeles	San Pedro
79	Mexico	Morelos	Metepec
79	USA	New Jersey	Fort Lee	Palisades Interstate Park
79	USA	New York	Bear Mountain	Harriman State Park
79	USA	New York	New York City
79	USA	New York	Nyack
79	USA	New York	Stony Point
80	Iran	Tehran
81	USA	California	Los Angeles
81	USA	California	Norwalk
81	USA	California	Norwalk	Imperial Highway
81	USA	California	Norwalk	Keystone Lanes - 11459 Imperial Highway
81	USA	Colorado	Denver
82	Belgium
83	USA	North Carolina	Wilmington
84	USA	New York	Long Island	East Hampton
84	USA	New York	Long Island	Montauk
84	USA	New York	Long Island	Sag Harbor
85	UK	England	Warwickshire	Arbury Hall, Nuneaton
86	Bermuda
86	Grenada
86	Malta
86	Malta	Kalkara	Mediterranean Film Studios
86	South Africa
86	St Lucia
86	St Vincent and the Grenadines	St Vincent
86	St Vincent and the Grenadines	Young Island
86	UK	England	London
86	USA	Georgia	Savannah
86	USA	South Carolina	Beaufort
86	USA	South Carolina	Charleston
87
88	New Zealand	Wairarapa
88	New Zealand	Wellington
89	Canada	Ontario	Toronto
89	USA	California	Los Angeles
89	USA	California	Los Angeles	Westin Bonaventure Hotel & Suites - 404 S. Figueroa Street, Downtown
90	USA	North Carolina
92	UK	England	Buckinghamshire	Pinewood Studios, Iver Heath
92	UK	England	London
92	UK	England	West Yorkshire	Bradford
92	UK	Scotland	Edinburgh
92	UK	Scotland	Edinburgh	Calton Road
92	UK	Scotland	Edinburgh	Carrubbers Close
92	UK	Scotland	Edinburgh	The Cowgate
93	USA	New York	New York City	Brooklyn
94	USA	Minnesota	Edina
94	USA	Minnesota	Hopkins
94	USA	Minnesota	Marine on St. Croix
94	USA	Minnesota	Minneapolis
94	USA	Minnesota	Minneapolis	Bryant-Lake Bowl - 810 W. Lake Street
94	USA	Minnesota	South St. Paul	Divine Redeemer Hospital - 724 19th Avenue N.
94	USA	Minnesota	Stillwater
94	USA	New York	New York City
95	South Africa	Gauteng	Johannesburg	Fourways
95	USA	Arizona	Page
95	USA	California	Barstow
95	USA	California	Beverly Hills
95	USA	California	Los Angeles	Stage 14, 20th Century Fox Studios - 10201 Pico Blvd., Century City
95	USA	California	Los Angeles	Stage 15, 20th Century Fox Studios - 10201 Pico Blvd., Century City
95	USA	California	San Bernardino
95	USA	California	Santa Clarita
95	USA	California	Victorville
95	USA	Montana	Denton
95	USA	Montana	Lewistown
95	USA	Montana	Livingston
95	USA	Utah	Glen Canyon
95	USA	Utah	Glen Canyon National Recreational Area
95	USA	Utah	Lake Powell
96	UK	England
96	UK	England	Surrey	Old Woking
97	France	Paris
97	France	Yvelines	Chanteloup-les-Vignes
98	USA	California	Los Angeles
99
100	USA	New Jersey	Teaneck
100	USA	New Jersey	Wayne
100	USA	New York	New York City
100	USA	New York	New York City	Belt Parkway, Brooklyn
101	USA	Texas	Dallas
101	USA	Texas	Fort Worth
101	USA	Texas	Hillsboro
102	USA	California	Los Angeles
102	USA	California	San Diego
103	Canada	British Columbia	Vancouver
103	USA	New York	New York City
103	USA	Washington	Seattle
103	USA	Washington	Seattle	Space Needle - 219 4th Avenue N, Seattle Center
104	Canada	British Columbia	Richmond
104	Canada	British Columbia	Surrey
104	Canada	British Columbia	Vancouver
104	USA	California	San Francisco
104	USA	Florida	Fort Lauderdale
104	USA	Ohio	Cleveland
104	USA	Texas	Dallas
105	USA	Iowa	Adel
105	USA	Iowa	Winterset
105	USA	Iowa	Winterset	Holliwell Bridge
105	USA	Iowa	Winterset	Roseman Bridge
106	Germany	North Rhine - Westphalia	Cologne
107	UK	England	London
107	UK	England	Surrey	Shepperton Studios, Shepperton
110	Ireland	County Dublin	Dublin	St Margarets
110	Ireland	County Dublin	Dunsoghly Castle
110	Ireland	County Kildare	Ballymore Eustace
110	Ireland	County Kildare	Curragh Plains
110	Ireland	County Kildare	The Curragh
110	Ireland	County Meath	Bective Abbey
110	Ireland	County Meath	Dunsany Castle
110	Ireland	County Meath	Trim
110	Ireland	County Meath	Trim	Trim Castle
110	Ireland	County Wicklow	Bray	Ardmore Studios - Herbert Road
110	Ireland	County Wicklow	Coronation Plantation
110	Ireland	County Wicklow	Luggala Estate
110	UK	Scotland	Highland	Aonach Eagach
110	UK	Scotland	Highland	Fort William, Glen Coe
110	UK	Scotland	Highland	Glen Coe
110	UK	Scotland	Highland	Glen Nevis, Fort William
110	UK	Scotland	Highland	Loch Leven, Onich
111	USA	New York	New York City
111	USA	New York	New York City	13 St between 2nd & 3rd Avenues, Manhattan
111	USA	New York	New York City	202 East 13th Street, Manhattan
111	USA	New York	New York City	226 East 13th Street, Manhattan
111	USA	New York	New York City	3rd Ave between 13th and 14th Street, Manhattan
111	USA	New York	New York City	Ed Sullivan Theatre - 1697 Broadway, Manhattan
112	Canada	British Columbia	Vancouver
113	USA	Massachusetts	Egremont
113	USA	Massachusetts	Great Barrington
113	USA	Massachusetts	Lee
113	USA	Massachusetts	Lenox
113	USA	Massachusetts	Pittsfield
113	USA	Massachusetts	Springfield
113	USA	New Jersey	Hackensack	Bergen County Court House - 10 Main Street
114	Canada	Nova Scotia
114	Canada	Nova Scotia	Cape Breton	Glace Bay
114	Canada	Nova Scotia	Dominion
114	Canada	Nova Scotia	North Sydney
114	Canada	Nova Scotia	Sydney
114	UK	Scotland	Edinburgh	Napier University
114	UK	Scotland	Midlothian	Scottish Mining Museum, Newtongrange
115	France	Gers	Auch
115	France	Gers	Condom
115	France	Jura
115	France	Loire	Roanne
115	France	Paris
115	France	Rhône-Alpes	Rhône	Lyon
115	France	Rhône-Alpes	Rhône	Tarare
116
117
118	USA	New York	New York City
118	USA	New York	New York City	Brooklyn Bridge
119	USA	California	Santa Barbara
120	Australia	New South Wales
120	Australia	New South Wales	Broken Hill
120	Australia	New South Wales	Broken Hill	Argent Street
120	Australia	New South Wales	Sydney
120	Australia	New South Wales	Sydney	Maroubra
120	Australia	South Australia
120	Australia	South Australia	Adelaide
120	Australia	South Australia	Adelaide	Adelaide Town Hall, King William Street
120	USA	Hawaii
121	Canada	Québec	Montréal
122	USA	District of Columbia	Washington
122	USA	New York
123	China	Hong Kong
124	Italy	Basilicata	Matera
124	Italy	Sicily	Ragusa
125	USA	Arizona	Cave Creek
125	USA	California	San Diego
125	USA	Michigan	Battle Creek
125	USA	Michigan	Kalamazoo
125	USA	New Jersey	Hudson County
125	USA	New York	New York City
126	Canada	British Columbia	Vancouver
126	Canada	Yukon
126	Germany	Berlin
126	Germany	Brandenburg	Potsdam	Studio Babelsberg
126	USA	South Dakota	Keystone	Mount Rushmore National Memorial - Highway 244
128	USA	New York	New York City	Central Park, Manhattan
129	USA	California	Los Angeles
130	Ireland
130	Ireland	County Cork
130	Ireland	County Cork	Cobh
130	Ireland	County Cork	Cobh	Cobh Harbour
130	Ireland	County Cork	Cork
130	Ireland	County Dublin
130	Ireland	County Dublin	Dublin
130	Ireland	County Limerick
130	Ireland	County Wicklow
130	Ireland	County Wicklow	Arklow
130	Ireland	County Wicklow	Bray
130	Ireland	County Wicklow	Bray	Ardmore Studios - Herbert Road
130	Ireland	Limerick
131	Ireland	County Dublin	Dublin
131	UK	England	London
131	USA	Texas
131	USA	Texas	Kingsville
132	USA	California	Los Angeles
132	USA	New York	Long Island	Old Westbury Gardens - 71 Old Westbury Road, Old Westbury
132	USA	New York	New York City
134
135	USA	California	Alameda	Alameda Naval Air Station
135	USA	California	Benicia
135	USA	California	Oakland
135	USA	California	San Francisco
135	USA	Connecticut	New London	U.S. Navy Submarine Base
136
137	Canada	Ontario	Cambridge
137	Canada	Ontario	Dundas
137	Canada	Ontario	Hamilton
137	Canada	Ontario	Richmond Hill
137	Canada	Ontario	Toronto
137	Canada	Ontario	Toronto	Toronto Film Studios
137	Canada	Ontario	Uxbridge
137	USA	District of Columbia	Washington
137	USA	Maryland	Silver Spring
137	USA	New York	New York City
139	USA	Alabama	Mobile
139	USA	Louisiana	Baton Rouge
139	USA	Louisiana	New Orleans
139	USA	Louisiana	New Orleans	2100 Chartres St
139	USA	Louisiana	New Orleans	French Quarter
140	USA	California	Los Angeles
140	USA	California	Santa Ana	John Wayne Airport - 18601 Airport Way
140	USA	Florida	Belle Glade
140	USA	Florida	Florida Keys	Seven Mile Bridge
140	USA	Florida	Fort Lauderdale
140	USA	Florida	Miami
140	USA	Nevada	Reno
140	USA	Pennsylvania	Philadelphia
141	USA	California	Los Angeles
141	USA	California	Los Angeles	First Christian Church of North Hollywood - 4390 Colfax Avenue, Studio City
141	USA	California	Los Angeles	Paramount Studios - 5555 Melrose Avenue, Hollywood
141	USA	California	Los Angeles	Ren-Mar Studios - 846 N. Cahuenga Blvd., Hollywood
141	USA	California	Palos Verdes Peninsula
141	USA	Florida	Fort Lauderdale
141	USA	Florida	Miami
141	USA	Florida	Miami	Greenwich Studios - 12100 Ivan Tors Boulevard
141	USA	Florida	Miami Beach
141	USA	Florida	Miami Beach	Art Deco District
141	USA	Florida	Miami Beach	Carlyle Hotel - 1250 Ocean Drive
141	USA	Florida	Miami Beach	South Beach
141	USA	New York	Orange County
143
144	USA	New York	Long Island	Valley Stream
144	USA	New York	New York City
144	USA	New York	New York City	Central Park, Manhattan
145	USA	Florida	Coral Gables
145	USA	Florida	Coral Gables	Anastasia Avenue
145	USA	Florida	Coral Gables	Biltmore Hotel - 1200 Anastasia Avenue
145	USA	Florida	Miami
145	USA	Florida	Miami Beach
145	USA	Florida	Miami Beach	Art Deco District, South Beach
145	USA	Florida	Miami Beach	Park Avenue
145	USA	Florida	Miami Beach	South Beach
145	USA	Florida	Miami Beach	Tyler-Adams Hotel & Apartments - 2030 Park Avenue
145	USA	Florida	South Miami
146	Canada	British Columbia	Vancouver
146	China	Chengdu
147	USA	New York	New York City
147	USA	New York	New York City	Forest Hills High School, Forest Hills, Queens
148	Ireland	County Dublin	Dublin
148	Ireland	County Dublin	Dublin	Dame Street
148	Ireland	County Dublin	Dublin	Dame Theatre - 72 Dame Street
148	Ireland	County Dublin	Dublin	Dublin Docks
148	Ireland	County Dublin	Dublin	Four Courts
148	Ireland	County Dublin	Dublin	Grafton Street
148	Ireland	County Dublin	Dublin	Green Street
148	Ireland	County Dublin	Dublin	Henrietta Street
148	Ireland	County Dublin	Dublin	Lower Camden Street
148	Ireland	County Dublin	Dublin	Olympia Theatre, Dame Street
148	Ireland	County Dublin	Dublin	Richmond Hospital, Four Courts
148	Ireland	County Dublin	Dublin	Temple Bar
148	UK	England	Merseyside
148	UK	England	Merseyside	River Mersey, Liverpool
149	USA	California	Arcadia
149	USA	California	Los Angeles
149	USA	California	Lynwood
149	USA	California	Piru
149	USA	California	Santa Paula
150	USA	California	Burbank	Safari Inn - 1911 W. Olive Avenue
150	USA	California	Los Angeles	Ambassador Hotel - 3400 Wilshire Boulevard
150	USA	California	San Diego
150	USA	California	Universal City	Falls Lake, Backlot, Universal Studios - 100 Universal City Plaza
150	USA	California	Universal City	Stage 27, Universal Studios - 100 Universal City Plaza
150	USA	Florida	Merritt Island
150	USA	Florida	Titusville	Kennedy Space Center
150	USA	Texas	Ellington Field
150	USA	Texas	Houston	Johnson Space Center - 2101 NASA Rd.
151	UK	Scotland
151	UK	Scotland	Highland	Caig Falls Bridge, Loch Arkaig
151	UK	Scotland	Highland	Castle Tioram, Moidart
151	UK	Scotland	Highland	Eilean Donan Castle, Kyle of Lochalsh
151	UK	Scotland	Highland	Glen Coe
151	UK	Scotland	Highland	Glen Nevis, Fort William
151	UK	Scotland	Highland	Glen Tarbert
151	UK	Scotland	Highland	Loch Leven, Onich
151	UK	Scotland	Highland	Loch Morar
151	UK	Scotland	Highland	Rannoch Moor
151	UK	Scotland	Midlothian	Crichton Castle, Crichton
151	UK	Scotland	Perth and Kinross	Drummond Castle, Crieff
151	UK	Scotland	Perth and Kinross	Megginch Castle, Errol
151	UK	Scotland	Stirling	Loch Earn
152	UK	England
152	UK	England	Buckinghamshire	Pinewood Studios, Iver Heath
152	UK	England	London
152	UK	England	London	Berwick Street, Soho
152	UK	England	London	Broadgate
152	UK	England	London	Canary Wharf, Isle of Dogs
152	UK	England	London	Heron Quays, Canary Wharf, Isle of Dogs
152	UK	England	London	Limehouse Link Tunnel, Limehouse
152	UK	England	London	Natural History Museum, South Kensington
152	UK	England	London	Swiss Re Tower - The Gherkin, St. Mary Axe, Broadgate
152	UK	England	Surrey	Royal Holloway College, Egham
153	Israel	Tel Aviv
153	USA	California	Burbank	Hennesy Street, Warner Brothers Burbank Studios - 4000 Warner Boulevard
153	USA	California	Burbank	Stage 15, Warner Brothers Burbank Studios - 4000 Warner Boulevard
153	USA	California	Burbank	Stage 16, Warner Brothers Burbank Studios - 4000 Warner Boulevard
153	USA	California	Burbank	Stage 20, Warner Brothers Burbank Studios - 4000 Warner Boulevard
153	USA	California	Burbank	Stage 21, Warner Brothers Burbank Studios - 4000 Warner Boulevard
153	USA	California	Burbank	Stage 22, Warner Brothers Burbank Studios - 4000 Warner Boulevard
153	USA	California	Burbank	Stage 25, Warner Brothers Burbank Studios - 4000 Warner Boulevard
153	USA	California	Burbank	Stage 27, Warner Brothers Burbank Studios - 4000 Warner Boulevard
153	USA	California	Burbank	Stage 27A, Warner Brothers Burbank Studios - 4000 Warner Boulevard
153	USA	California	Carson	ARCO Refinery
153	USA	California	Long Beach	Queen Mary Dome - 1126 Queens Highway
153	USA	California	Long Beach	RMS Queen Mary - 1126 Queens Highway
153	USA	California	Los Angeles	Figueroa Street, Downtown
153	USA	California	Los Angeles	Los Angeles Theatre - 615 S. Broadway, Downtown
153	USA	California	Los Angeles	Pantages Theater - 6233 Hollywood Blvd., Hollywood
153	USA	California	San Francisco Bay	Alcatraz Island
153	USA	New York	Long Island	Crescent Beach, Glen Cove
153	USA	New York	Long Island	Webb Institute of Naval Architecture, Glen Cove
153	USA	New York	New York City	Bowling Green, Lower Manhattan, Manhattan
153	USA	New York	New York City	Exchange Place, Lower Manhattan, Manhattan
153	USA	New York	New York City	Manhattan Bridge
153	USA	New York	New York City	Smithsonian National Museum of the American Indian, Broadway, Manhattan
153	USA	New York	New York City	U.S. Customs House
153	USA	Oregon	Portland	Corbett Hill Circle
154	France	Paris
154	France	Paris	Paris 13	1 Square Albin-Cachot
154	France	Paris	Paris 16
154	France	Paris	Paris 16	Bois de Boulogne
154	France	Paris	Paris 16	Chalet de la Grande Cascade, Bois de Boulogne
154	France	Paris	Paris 8	79 Champs Elysées
154	France	Paris	Paris 8	Champs Elysées
155	Malaysia	Perak
155	Thailand
156	USA	New York	New York City	Brooklyn
157	Canada	British Columbia	Colwood	Hatley Castle, Royal Roads
157	Canada	Ontario	Hamilton
157	Canada	Ontario	Niagara Falls
157	Canada	Ontario	Niagara-on-the-Lake
157	Canada	Ontario	Oshawa
157	Canada	Ontario	Oshawa	Parkwood Estate
157	Canada	Ontario	St. Catharines
157	Canada	Ontario	Toronto
157	Canada	Ontario	Toronto	CN Tower - 301 Front Street West
157	Canada	Ontario	Toronto	Scarborough
157	USA	New York	Buffalo
157	USA	New York	Niagara Falls
158	USA	California	Los Angeles
158	USA	California	Universal City	Colonial Mansion, Backlot, Universal Studios - 100 Universal City Plaza
158	USA	California	Universal City	Singapore Lake, Backlot, Universal Studios - 100 Universal City Plaza
158	USA	California	Universal City	Stage 12, Universal Studios - 100 Universal City Plaza
158	USA	California	Universal City	Stage 28, Universal Studios - 100 Universal City Plaza
158	USA	Maine	Rockport
159	USA	New Mexico	Albuquerque
159	USA	New Mexico	Albuquerque	Sandia Mountains
159	USA	New Mexico	Grants
159	USA	New York	New York City
159	USA	New York	New York City	88th Precinct - 298 Classon Avenue, Fort Greene, Brooklyn
159	USA	New York	New York City	Boerum Hill, Brooklyn
159	USA	New York	New York City	Brooklyn
159	USA	New York	New York City	Brooklyn Bridge
159	USA	New York	New York City	Fort Greene, Brooklyn
159	USA	New York	New York City	Gowanus Housing Projects, Boerum Hill, Brooklyn
159	USA	New York	New York City	Lotts Avenue, Brooklyn
159	USA	New York	New York City	Wyckoff Street, Boerum Hill, Brooklyn
160	Costa Rica
160	Kenya
160	Tanzania
160	USA	California	Arcadia	Los Angeles County Arboretum & Botanic Garden - 301 N. Baldwin Avenue
160	USA	California	Baldwin Park	Kaiser Permanente Medical Center/Hospital
160	USA	California	Los Angeles	Royce Hall - 340 Royce Drive, UCLA, Westwood
160	USA	California	San Bernardino	San Bernardino International Airport - 294 S. Leland Norton Way
160	Uganda
161	USA	California	Orange	Chapman University - One University Drive
162	USA	California	San Francisco
162	USA	California	Winters
162	USA	New York	New York City
162	USA	Pennsylvania	Philadelphia
163	Mexico	Coahuíla	Ciudad Acuña
164	USA	California	Los Angeles
164	USA	California	Los Angeles	Ambassador Hotel - 3400 Wilshire Boulevard
164	USA	California	Los Angeles	Downtown
164	USA	California	Los Angeles	Griffith Park - 4730 Crystal Springs Drive
164	USA	California	Los Angeles	Griffith Park Observatory, Griffith Park - 4730 Crystal Springs Drive
164	USA	California	Los Angeles	Main Street, Downtown
164	USA	California	Los Angeles	Regent Theater - 448 S. Main Street, Downtown
164	USA	California	Los Angeles	S. Main Street, Downtown
164	USA	California	Malibu
164	USA	California	Pasadena
164	USA	California	Pasadena	Mayfield Senior School - 500 Bellefontaine Street
164	USA	California	Piru
165	USA	Connecticut	Fairfield County
165	USA	Maryland
165	USA	Maryland	Jessup
165	USA	Maryland	Jessup	Truckers Inn - I-95 and Route 175
165	USA	New York	New York City
165	USA	New York	New York City	72nd Street, Broadway, Manhattan
165	USA	New York	New York City	9th Avenue, Manhattan
165	USA	New York	New York City	Broadway, Manhattan
165	USA	New York	New York City	Bronx
165	USA	New York	New York City	Brooklyn
165	USA	New York	New York City	Central Park, Manhattan
165	USA	New York	New York City	East Village, Manhattan
165	USA	New York	New York City	Federal Reserve Bank - 33 Liberty Street, Financial District, Manhattan
165	USA	New York	New York City	Financial District, Manhattan
165	USA	New York	New York City	Greenwich Village, Manhattan
165	USA	New York	New York City	Manhattan
165	USA	New York	New York City	Yankee Stadium - E. 161st Street & River Avenue, Bronx
165	USA	New York	Westchester County
165	USA	South Carolina
165	USA	South Carolina	Beaufort
165	USA	South Carolina	Berkeley County
165	USA	South Carolina	Charleston
165	USA	South Carolina	Dorchester
166
167	UK	England	Shropshire	Blists Hill Open Air Museum, Ironbridge
167	UK	England	West Midlands	Black Country Museum, Dudley
168	Mexico	Durango
168	UK	England	Buckinghamshire	Black Park Country Park, Wexham
168	UK	England	Buckinghamshire	Burnham Beeches
168	UK	England	Buckinghamshire	Ivinghoe Beacon, The Ridgeway
168	UK	England	Buckinghamshire	Marlow
168	UK	England	Buckinghamshire	Medmenham
168	UK	England	Buckinghamshire	Pinewood Studios, Iver Heath
168	UK	England	Buckinghamshire	Rasslers Wood, Medmenham
168	UK	England	Hampshire	Stratfield Saye
168	UK	England	Hampshire	Stratfield Saye House, Stratfield Saye
168	UK	England	Hertfordshire	Ashridge Park, Little Gaddesden
168	UK	England	Hertfordshire	Berkhamsted
168	UK	England	Hertfordshire	Little Gaddesden
168	UK	England	Hertfordshire	St Albans
168	UK	England	Hertfordshire	St Albans Cathedral, St Albans
168	UK	England	Hertfordshire	Tring
168	UK	England	London
168	UK	Wales	Gwynedd
168	UK	Wales	Gwynedd	Blaenau Ffestiniog
168	UK	Wales	Gwynedd	Gloddfa Ganol, Blaenau Ffestiniog
168	UK	Wales	Gwynedd	Harlech
168	UK	Wales	Gwynedd	Llanfair Slate Mine, Harlech
168	UK	Wales	Gwynedd	Trawsfynydd
169	USA	California	Burbank	Stage 9, Warner Brothers Burbank Studios - 4000 Warner Boulevard
169	USA	California	San Diego
169	USA	Oregon	Astoria
169	USA	Washington	San Juan Islands
170	UK	England	Buckinghamshire	Pinewood Studios, Iver Heath
170	UK	England	London
170	USA	New Jersey	Hackensack	Bergen County Court House - 10 Main Street
170	USA	New York	New York City
170	USA	New York	New York City	Battery Park City, Manhattan
170	USA	New York	New York City	East Village, Manhattan
170	USA	New York	New York City	Grand Central Station, Manhattan
170	USA	New York	New York City	Manhattan
170	USA	New York	New York City	Manhattan Bridge
170	USA	New York	New York City	Stuyvesant High School - 345 Chambers Street, Battery Park City, Manhattan
171	USA	New York	New York City
171	USA	New York	New York City	Central Park, Manhattan
172	Canada	Ontario	Mississauga
172	Canada	Ontario	Toronto
172	Canada	Ontario	Toronto	Casa Loma
172	Canada	Ontario	Toronto	Casa Loma - 1 Austin Terrace, Casa Loma
172	Canada	Ontario	Toronto	Lower Bay Station
172	Canada	Ontario	Toronto	Opera House - 735 Queen Street East
172	Canada	Ontario	Toronto	Riverdale Presbyterian Church - 662 Pape Street
172	Canada	Ontario	Toronto	Spadina House - 285 Spadina Road
172	Canada	Ontario	Toronto	Union Station
172	Canada	Québec	Montréal
172	USA	New Jersey	Newark
173	Iceland	Öræfi
173	UK	England	Surrey	Shepperton Studios, Shepperton
174	USA	California	Los Angeles
175	USA	New York	New York City
176	USA	New York	New York City
177	USA	California	Los Angeles	Lacy Street Production Center - 2630 Lacy Street
177	USA	California	Los Angeles County
178	Canada	Québec	Montréal
179	USA	New Mexico	Alamogordo
179	USA	New Mexico	Alamogordo	White Sands National Monument
179	USA	New Mexico	Carrizozo
179	USA	New Mexico	Las Cruces
179	USA	New Mexico	Truth or Consequences
179	USA	Washington	Bellevue	Sammamish High School - 100 140th Avenue SE
179	USA	Washington	Leavenworth
179	USA	Washington	Mercer Island
179	USA	Washington	Seattle
179	USA	Washington	Wenatchee
180	USA	California	Los Angeles
180	USA	California	Palos Verdes Peninsula
180	USA	California	Universal City	Singapore Lake, Backlot, Universal Studios - 100 Universal City Plaza
180	USA	Minnesota	Eden Prairie	Eden Prairie Center Mall - 8251 Flying Cloud Drive
180	USA	Minnesota	Minneapolis	Minneapolis-Saint Paul International Airport
180	USA	New Jersey	New Brunswick	U.S. 1 Flea Market
181	Australia	New South Wales
181	Australia	New South Wales	Kiama
181	Australia	New South Wales	Kiama	Bombo Quarry
181	Australia	New South Wales	Sydney
181	Australia	New South Wales	Sydney	CentrePoint Tower
181	Australia	New South Wales	Sydney	Chinese Garden of Friendship, Darling Harbour
181	Australia	New South Wales	Sydney	Darling Harbour
181	Australia	New South Wales	Sydney	Fox Studios, Moore Park
181	Australia	New South Wales	Sydney	Meriton World Tower
181	Australia	New South Wales	Sydney	Queen Victoria Building
181	Australia	New South Wales	Sydney	Sydney Harbour Bridge
181	Australia	New South Wales	Sydney	Sydney Monorail
181	Australia	New South Wales	Sydney	Sydney Opera House - 2 Macquarie Street
181	Australia	New South Wales	Sydney	Tumbalong Park, Darling Harbour
181	Australia	Northern Territory
181	Australia	Queensland
182	Canada	Ontario	Toronto
183	Russia	Moscow
184
185	Spain	Castilla-La Mancha	Ciudad Real	Miguelturra
185	USA	California	Alameda
185	USA	California	Culver City	Sony Pictures Studios - 10202 W. Washington Blvd.
185	USA	California	Los Angeles
185	USA	California	Los Angeles	Golden State Highway
185	USA	California	Los Angeles	Venice
185	USA	California	San Francisco
185	USA	California	Santa Monica	Santa Monica Pier
185	USA	District of Columbia	Washington
186	USA	California	Pittsburg	Los Medanos Hospital
186	USA	California	San Francisco
186	USA	California	Tiburon
187	USA	New York	New York City
188	USA	Arizona	Superior
189
190
191	Canada	British Columbia	Oyster River
191	Canada	British Columbia	Strathcona Provincial Park
191	Canada	British Columbia	Vancouver Island
191	Canada	Nova Scotia	Shelburne
191	Canada	Nova Scotia	Yarmouth
193	USA	California	Los Angeles	Encino
193	USA	California	Los Angeles	Los Angeles Convention Center - 1201 S. Figueroa Street, Downtown
193	USA	California	Los Angeles	Raleigh Studios - 5300 Melrose Avenue, Hollywood
193	USA	Nevada	Carson City
193	USA	Nevada	Las Vegas
193	USA	Nevada	Las Vegas	Riviera Hotel & Casino - 2901 Las Vegas Boulevard South
193	USA	Nevada	Las Vegas	Stardust Hotel & Casino - 3000 Las Vegas Boulevard South
193	USA	Nevada	Stateline	Harveys Lake Tahoe Casino - Highway 50 and Stateline Avenue
194	USA	New York	Garrison
194	USA	New York	New York City	Brooklyn
194	USA	New York	New York City	Brooklyn Promenade, Brooklyn Bridge
194	USA	New York	New York City	Park Slope, Brooklyn
194	USA	New York	New York City	The Brooklyn Inn - 138 Bergen Street, Brooklyn
194	USA	New York	Peekskill
194	USA	New York	Phillipstown
194	USA	New York	Westchester County
195	USA	Georgia	Perry
195	USA	Georgia	Savannah
195	USA	Louisiana	Vacherie	Oak Alley Plantation - 3645 Highway 18
195	USA	South Carolina	Beaufort
195	USA	South Carolina	Jasper County
195	USA	South Carolina	Ridgeland	Davant Plantation - U.S. Rt. 278 at S.C. Rt. 462
196	Puerto Rico	Arecibo	Arecibo Observatory
196	USA	California	Los Angeles
196	USA	California	Los Angeles	Biltmore Hotel - 506 S. Grand Avenue, Downtown
196	USA	California	Los Angeles	Raleigh Studios - 5300 Melrose Avenue, Hollywood
196	USA	California	Los Angeles	Union Station - 800 N. Alameda Street, Downtown
196	USA	California	Los Angeles	University of Southern California
196	USA	California	Santa Monica	Santa Monica Pier
196	USA	Utah
196	USA	Utah	Brigham City
197	USA	Texas	Abilene
197	USA	Texas	Anson
197	USA	Texas	Austin
197	USA	Texas	Bartlett
197	USA	Texas	Temple
198	USA	California	Los Angeles
198	USA	California	Los Angeles	Downtown
198	USA	California	Los Angeles	Westin Bonaventure Hotel & Suites - 404 S. Figueroa Street, Downtown
199	France	Manche	Cherbourg
200	USA	California	Los Angeles
201	USA	California	Agua Dulce
201	USA	California	Los Angeles	San Pedro
201	USA	California	Simi Valley
201	USA	California	Universal City	Courthouse Square, Backlot, Universal Studios - 100 Universal City Plaza
202	Belgium	Blankenberge
202	Belgium	Flanders	Antwerp
202	Djibouti
202	France	Paris
203	USA	Nebraska	Lincoln
203	USA	Nebraska	Loma
203	USA	Nebraska	Omaha
203	USA	New Jersey	Jersey City
203	USA	New Jersey	Montclair
203	USA	New York	Cornwall
203	USA	New York	Highland Falls	Rt. 218
203	USA	New York	New York City
203	USA	New York	New York City	Woodside, Queens
203	USA	New York	West Point
203	USA	Utah	Mexican Hat	Valley of the Gods
203	USA	Utah	Monument Valley
204	USA	California	Los Angeles
204	USA	California	Los Angeles	Chatsworth
204	USA	California	Los Angeles	Stoney Point Park - Topanga Canyon Boulevard, Chatsworth
204	USA	Colorado	Glenwood Springs
204	USA	Colorado	Leadville
204	USA	Colorado	Pinecliffe
204	USA	Montana	Missoula
205	USA	California	Pasadena
205	USA	California	Sierra Madre	Alverno High School, 200 North Michillinda Avenue
206
207	USA	California	Los Angeles	San Pedro
207	USA	California	Napa Valley	Beringer Vineyards - 2000 Main Street, St. Helena
207	USA	California	Napa Valley	Duckhorn Vineyards - 1000 Lodi Lane, St. Helena
207	USA	California	Napa Valley	Mayacamas Vineyards - 1155 Lokoya Road, Napa
207	USA	California	Napa Valley	Mount Veeder Winery - 1999 Mount Veeder Road, Napa
207	USA	California	Napa Valley	Redwood Cellar, Charles Krug Winery - 2800 Main Street, St. Helena
207	USA	California	Pasadena	City Hall - 100 N. Garfield Avenue
207	USA	California	Pasadena	Courtyard, City Hall - 100 N. Garfield Avenue
207	USA	California	Sierra Madre	Alverno High School, 200 North Michillinda Avenue
207	USA	California	Sonoma	Haywood Vineyards - 18000 Old Winery Road
207	USA	North Carolina	Chapel Hill
208	USA	California	Channel Islands	Santa Catalina Island
208	USA	California	Huntington Beach
208	USA	California	Los Angeles
208	USA	Hawaii	Kawaihae	Kawaihae Harbor
208	USA	Hawaii	Kona
209	USA	California	Los Angeles	420-422 Avalon Boulevard, Wilmington
210	USA	California	Angeles National Forest
210	USA	California	Burbank	Laramie Street, Warner Brothers Burbank Studios - 4000 Warner Boulevard
210	USA	California	Burbank	Warner Brothers Burbank Studios - 4000 Warner Boulevard
210	USA	California	Newhall	Melody Ranch - 24715 Oak Creek Avenue
210	USA	California	Simi Valley	Big Sky Ranch - 4927 Bennett Road
210	USA	California	Universal City	Six Points Texas, Backlot, Universal Studios - 100 Universal City Plaza
211	UK	England	Buckinghamshire	Pinewood Studios, Iver Heath
211	UK	England	Dorset
211	UK	England	Dorset	Sherborne
211	UK	England	Dorset	Sherborne School, Sherborne
212	USA	California	Lake Tahoe
212	USA	California	Los Angeles
212	USA	California	Placerville	American River
213	Russia
213	Russia	Moscow
213	Russia	Moscow	Mosfilm Studios
213	Russia	Moscow province
214	Macedonia
214	UK	England	London
215	Austria	Vienna
215	Austria	Vienna	Prater	Riesenrad
216	Canada	Ontario	Oshawa
216	Canada	Ontario	Oshawa	Parkwood Estate
216	Canada	Ontario	Stouffville
216	Canada	Ontario	Toronto
217	USA	New York
217	USA	New York	New York City	Clinton Diner, Maspeth, Queens
217	USA	New York	Yonkers	Saunders Trades and Technical High School
218	USA	Arizona	Amado	Big Horn Restaurant
218	USA	Arizona	Tucson
218	USA	Arizona	Tumacacori
218	USA	New Jersey	Garfield
218	USA	New Jersey	Hasbrouck Heights	Bendix Diner - Route 17 and Williams Avenue
218	USA	New Jersey	Jersey City
218	USA	New Jersey	Kearny
218	USA	New York	New York City
218	USA	Pennsylvania	Pittsburgh
219	USA	Minnesota
219	USA	Minnesota	Edina
219	USA	Minnesota	Marine on St. Croix
219	USA	Minnesota	South St. Paul
219	USA	Minnesota	South St. Paul	Divine Redeemer Hospital - 724 19th Avenue N.
219	USA	Minnesota	Stillwater
220	Italy	Umbria	Terni	Giove
222	Ireland	County Dublin	Dublin
222	Ireland	County Kilkenny	Inistioge
222	Ireland	County Kilkenny	Kilkenny
222	Ireland	County Kilkenny	Thomastown
222	UK	England	Buckinghamshire	Burnham Beeches
223	USA	New Jersey
223	USA	New Jersey	Atlantic Highlands
223	USA	New Jersey	Atlantic Highlands	Postens Funeral Home - 59 East Lincoln Avenue
223	USA	New Jersey	Leonardo
223	USA	New Jersey	Leonardo	Leonard Avenue
223	USA	New Jersey	Leonardo	Quick Stop Groceries - 58 Leonard Avenue
223	USA	New Jersey	Leonardo	RST Video - 60 Leonard Avenue
223	USA	New Jersey	Middletown
223	USA	New Jersey	Mount Holly	Comic World - 1690 Route 38
223	USA	New Jersey	Red Bank
224	USA	California	Saugus	Mexican Town Movie Ranch
224	USA	New York
225	USA	California	Burbank	Stage 16, Warner Brothers Burbank Studios - 4000 Warner Boulevard
225	USA	California	Burbank	Stage 25, Warner Brothers Burbank Studios - 4000 Warner Boulevard
225	USA	Washington	Bainbridge Island
225	USA	Washington	Seattle	Four Seasons Hotel - 411 University Street
226	USA	California	Marin County	Mt. Tamalpais
226	USA	California	Novato	Hamilton Air Force Base
226	USA	California	Oakland
226	USA	California	Oakland	Fox Oakland Theatre - 1807 Telegraph Avenue
226	USA	California	Oakland	Paramount Theatre - 2025 Broadway
226	USA	California	Petaluma
226	USA	California	Richmond
226	USA	California	San Bruno
226	USA	California	San Francisco
226	USA	California	San Francisco	City Hall - 1 Dr. Carlton B. Goodlett Place
226	USA	California	San Francisco	Civic Center Plaza, Civic Center
226	USA	California	San Rafael
226	USA	California	Sonoma
227	USA	District of Columbia	Washington
227	USA	Florida
227	USA	Florida	Key Largo
227	USA	Florida	Miami
228	USA	California	Los Angeles	Pink Motel - 9457 San Fernando Road, Sun Valley
228	USA	Nevada	Las Vegas
229	Chile
229	France	Hauts-de-Seine	Billancourt	Paris Studios Cinéma
229	Spain	Galicia	A Coruña	Meirás, Ferrol
229	Spain	Galicia	A Coruña	Valdoviño
230	Canada	Nova Scotia	Bedford
230	Canada	Nova Scotia	Blue Rocks
230	Canada	Nova Scotia	Brier Island
230	Canada	Nova Scotia	Chester
230	Canada	Nova Scotia	Digby
230	Canada	Nova Scotia	Kentville
230	Canada	Nova Scotia	Long Island
230	Canada	Nova Scotia	Lunenburg
230	Canada	Nova Scotia	Mahone Bay
230	Canada	Nova Scotia	Riverport
230	Canada	Nova Scotia	Wolfville	Acadia University
231	USA	Colorado	Aspen
231	USA	Colorado	Breckenridge
231	USA	Colorado	Copper Mountain
231	USA	Colorado	Estes Park
231	USA	Colorado	Estes Park	Stanley Hotel - 333 Wonderview Avenue
231	USA	Colorado	Fort Morgan
231	USA	Rhode Island
231	USA	Rhode Island	Providence
231	USA	Utah	Heber City	Bear Mountain Chalet - 425 S. Main Street
231	USA	Utah	Lakepoint
231	USA	Utah	Orem
231	USA	Utah	Park City
231	USA	Utah	Provo
231	USA	Utah	Salt Lake City
231	USA	Utah	Salt Lake City	Salt Lake International Airport - 776 N. Terminal Drive
232	Taiwan
232	Taiwan	Taipei City	Chiang Kai-shek Memorial Hall Park
233	Canada	Ontario	Toronto
234	USA	Hawaii	Läna`i
234	USA	Hawaii	Maui
234	USA	Louisiana	New Orleans
235	USA	California	Burbank	Toluca Lake First United Methodist Church - 4301 Cahuenga Boulevard
235	USA	California	Gardena
235	USA	California	Long Beach
235	USA	California	Los Angeles
235	USA	California	Los Angeles	Ambassador Hotel - 3400 Wilshire Boulevard
235	USA	California	Los Angeles	Downtown
235	USA	California	Los Angeles	Eagle Rock
235	USA	California	Los Angeles	Hollywood
235	USA	California	Los Angeles	Hollywood Sign, Hollywood
235	USA	California	Los Angeles	Orpheum Theater - 842 S. Broadway, Downtown
235	USA	California	Los Angeles	Pantages Theater - 6233 Hollywood Blvd., Hollywood
235	USA	California	Los Angeles	Tower Theatre - 802 S. Broadway, Downtown
235	USA	California	Norwalk
235	USA	California	Sierra Madre	Alverno High School - 200 North Michillinda Avenue
235	USA	California	Torrance
236	France	Alpes-Maritimes	Cannes
236	France	Alpes-Maritimes	Valbonne
236	France	Bouches-du-Rhône	Meyrargues
236	France	Hauts-de-Seine	Billancourt	Paris Studios Cinéma
236	France	Paris
236	France	Paris	Hôtel George V Quatre Saisons - 31 Avenue George V
236	France	Paris	Paris 1	Musée du Louvre
236	France	Paris	Paris 16	Palais de Chaillot
236	France	Paris	Paris 18	Basilique du Sacré-Coeur, Montmartre
236	France	Paris	Paris 18	Place des Abbesses
236	France	Paris	Paris 18	Rue Feutrier & rue Paul Albert
236	France	Paris	Paris 4	Rue des Rosiers
236	France	Paris	Paris 7	Tour Eiffel, Champ de Mars
236	France	Paris	Paris 8	American Embassy - 2 Avenue Gabriel
236	France	Paris	Paris 8	Avenue des Champs-Élysées
236	France	Paris	Paris 8	Canadian Embassy - 35 Avenue Montaigne
236	France	Paris	Paris 9	Grande Pharmacie de la Place Blanche - 5 Place Blanche
236	France	Vaucluse	Pertuis	Chateau Val Joanis
237	France	Paris
237	USA	California	Los Angeles	Westin Bonaventure Hotel & Suites - 404 S. Figueroa Street, Downtown
237	USA	Indiana	Indianapolis	Market Square Arena - 300 E. Market Street
238	Canada	British Columbia
238	Canada	British Columbia	Hope
239
240	Canada	British Columbia
240	Canada	British Columbia	Britannia Beach
241	USA	Georgia	Atlanta
241	USA	Georgia	Coweta County
241	USA	Georgia	Newnan
242	Germany	Bavaria	Bayreuth
242	Germany	Bavaria	Erlangen	Markgrafentheater
242	Italy
242	Spain
243	UK	England	Hertfordshire	Elstree Film and TV Studios, Borehamwood
243	UK	England	Surrey	Brooklands Industrial Park, Weybridge
243	UK	England	Surrey	Shepperton Studios, Shepperton
243	UK	Scotland	Highland	Airstrip, Breakish, Skye
244
245
246	USA	Illinois	Champaign-Urbana	University of Illinois
246	USA	Illinois	Chicago
246	USA	Illinois	Westchester
246	USA	New Jersey	Princeton	Jadwin Gymnasium, Princeton University
246	USA	Wisconsin	Milwaukee
247	New Zealand	Canterbury
247	New Zealand	Canterbury	Christchurch
248	USA	Pennsylvania	Pittsburgh
248	USA	Pennsylvania	Sewickley
249	Austria	Vienna	Zentralfriedhof
249	Czech Republic	Kromeríz
249	Czech Republic	Prague
250	USA	North Carolina	Flat Rock
250	USA	North Carolina	Henderson County
250	USA	North Carolina	Hendersonville	Camp Pinnacle - 4080 Little River Road
250	USA	North Carolina	Hendersonville	Camp Ton-A-Wandah - 300 W Ton-A-Wondah Road
251	USA	Oregon	Columbia River Gorge
251	USA	Oregon	Mount Hood
251	USA	Oregon	Oregon City	Blue Heron Paper Company - 419 Main Street
251	USA	Oregon	Portland
251	USA	Oregon	Portland	Gus J. Solomon Federal Courthouse - 4801 SE Hawthrone Boulevard
251	USA	Oregon	Portland	Hawthorne Bridge
251	USA	Oregon	Portland	Old Town
251	USA	Oregon	Portland	Portland International Airport - 7000 NE Airport Way
251	USA	Oregon	Portland	Ross Island
251	USA	Oregon	Portland	Tom McCall Waterfront Park - Naito Parkway
251	USA	Oregon	Salem
251	USA	Oregon	Sublimity	Silver Falls State Park
251	USA	Washington	Elwha River
251	USA	Washington	Port Angeles
252	USA	New Jersey	Cranbury
252	USA	New Jersey	Hopewell
252	USA	New Jersey	Lawrenceville	Lawrenceville School, Route 206
252	USA	New Jersey	Princeton
252	USA	New Jersey	Rocky Hill
253	France	Paris
253	France	Paris	Paris 1	Palais-Royal, Place du Palais Royal
253	France	Paris	Paris 1	Rue de Rivoli
253	France	Paris	Paris 9	Opéra National de Paris Palais Garnier, 8 rue Scribe
253	UK	England	Buckinghamshire	Albert R. Broccoli 007 Stage, Pinewood Studios, Iver Heath
253	UK	England	Buckinghamshire	Pinewood Studios, Iver Heath
253	UK	England	London
253	UK	England	London	Deptford
253	UK	England	London	Whitechapel
253	UK	England	Surrey	Marble Hill Park, Richmond
253	UK	England	Surrey	Richmond
253	USA	California	San Francisco
253	USA	California	San Francisco	Golden Gate Avenue
253	USA	California	San Francisco	Golden Gate Bridge
253	USA	California	San Francisco	Market Street
253	USA	California	San Francisco	Taylor Street
253	USA	Louisiana
253	USA	Louisiana	Destrehan
253	USA	Louisiana	New Orleans
253	USA	Louisiana	New Orleans	Lafayette Cemetery #1 - 1400 Washington Avenue
253	USA	Louisiana	Shreveport
253	USA	Louisiana	Vacherie
253	USA	Louisiana	Vacherie	Oak Alley Plantation - 3645 Highway 18
254	France	Paris
254	France	Yvelines	Versailles
255	USA	Illinois	Chicago
255	USA	New Jersey	Paterson
255	USA	New Jersey	South Amboy
255	USA	New York	New York City	Brooklyn
255	USA	New York	New York City	Elmhurst, Queens
255	USA	New York	New York City	Everglades Bar - 6621 Fresh Pond Road, Ridgewood, Queens
255	USA	New York	New York City	Manhattan
255	USA	New York	New York City	Queens
255	USA	New York	New York City	Times Square, Manhattan
256	USA	California	Berkeley
256	USA	California	Berkeley	Life Sciences Building, University of California
256	USA	California	Berkeley	University of California
256	USA	California	Carmel Valley
256	USA	California	San Francisco
257	USA	Florida
257	USA	Florida	Collier County
257	USA	Florida	Fort Myers
257	USA	Florida	Gainesville
257	USA	Florida	Gainesville	University of Florida
257	USA	Florida	Lee County
257	USA	Florida	Miami	Greenwich Studios - 12100 Ivan Tors Boulevard
257	USA	Florida	Miami Beach
257	USA	Massachusetts	Cambridge	Harvard Square
258	Hungary
258	UK
258	UK	England
259	USA	New Jersey
259	USA	New York	New York City
259	USA	New York	New York City	Astoria, Queens
259	USA	New York	New York City	Brooklyn Navy Yard Studios, Brooklyn
259	USA	New York	New York City	Elmhurst, Queens
259	USA	New York	New York City	Forest Hills, Queens
259	USA	New York	Ossining	Sing Sing Penitentiary - 354 Hunter Street
260	Guatemala	Tikal National Park
260	Tunisia	Jerba	Ajim
260	Tunisia	Matmata	Sidi Driss Hotel
260	Tunisia	Nefta	Chott el Djerid
260	Tunisia	Tozeur	Sidi Bouhlel
260	UK	England	Hertfordshire	Elstree Studios, Borehamwood
260	UK	England	Surrey	Shepperton Studios, Shepperton
260	USA	Arizona	Yuma
260	USA	California	Death Valley National Park
261	Canada	British Columbia
261	Canada	British Columbia	Cobble Hill
261	Canada	British Columbia	Vancouver
261	Canada	British Columbia	Vancouver	North Shore Studios
261	Canada	British Columbia	Victoria
261	Canada	British Columbia	Victoria	Craigdarroch Castle
261	USA	Massachusetts	Deerfield	Historic Deerfield
262	India	Himachal Pradesh	Simla
262	India	Uttar Pradesh	Agra	Taj Mahal
262	USA	California	Burbank	Dijon Street, Warner Brothers Burbank Studios - 4000 Warner Boulevard
262	USA	California	Burbank	Hennesy Street, Warner Brothers Burbank Studios - 4000 Warner Boulevard
262	USA	California	Burbank	Stage 21, Warner Brothers Burbank Studios - 4000 Warner Boulevard
262	USA	California	Burbank	Stage 22, Warner Brothers Burbank Studios - 4000 Warner Boulevard
262	USA	Illinois	Chicago
263
264	France	Aude	Castelnaudary
264	France	Haute-Garonne	Revel
264	France	Haute-Garonne	Saint-Férréol
265	Mexico	Coahuíla	Ciudad Acuña
265	Mexico	Coahuíla	Piedras Negras
265	USA	Texas	Eagle Pass
266	Canada	Alberta
266	Canada	Alberta	Calgary
266	Canada	Alberta	Ghost River
266	Canada	Alberta	Morley
266	Canada	British Columbia
266	Canada	British Columbia	Vancouver
266	Canada	British Columbia	Vancouver	43 Powell Street
266	Canada	British Columbia	Vancouver	Gastown
266	Canada	British Columbia	Vancouver	Hotel Europe
266	Canada	British Columbia	Vancouver	Maple Leaf Square
266	Canada	British Columbia	Vancouver	Powell Street
266	Jamaica	St. Ann	Ocho Rios
267	USA	Virginia	Ashland
267	USA	Virginia	Charlottesville	Miller School of Albemarle - 1000 Samuel Miller Loop
267	USA	Virginia	Richmond
268	USA	New York	New York City	Bay Ridge, Brooklyn
268	USA	New York	New York City	Brighton Beach, Brooklyn
268	USA	New York	New York City	Coney Island, Brooklyn
268	USA	New York	New York City	Red Hook, Brooklyn
268	USA	New York	New York City	Sheepshead Bay, Brooklyn
269	USA	California	Los Angeles	Echo Park
270	French Polynesia	Moorea
270	French Polynesia	Tahiti
270	USA	California	Burbank	Stage 12, Warner Brothers Burbank Studios - 4000 Warner Boulevard
270	USA	California	Burbank	Stage 18, Warner Brothers Burbank Studios - 4000 Warner Boulevard
270	USA	California	Los Angeles	First Baptist Church - 760 S. Westmoreland Avenue
270	USA	New York	New York City	Empire State Building - 350 Fifth Avenue, Manhattan
270	USA	New York	New York City	Essex House - 160 Central Park South, Manhattan
270	USA	New York	New York City	Midtown, Manhattan
271	USA	Illinois	Chicago
272	UK	England	Berkshire	Eton College, Eton
272	UK	England	London	Old Royal Naval College, Greenwich
272	UK	England	Middlesex	Syon House, Syon Park, Brentford
272	UK	England	Oxfordshire	Bodleian Library, Broad Street, Oxford
272	UK	England	Oxfordshire	Broughton Castle, Banbury
272	UK	England	Oxfordshire	Thame Park, Thame
272	UK	England	Surrey	Shepperton Studios, Shepperton
272	UK	England	West Sussex	Arundel Castle, Arundel
272	UK	England	Wiltshire	Wilton House, Wilton, Salisbury
273	USA	California	Agoura	Malibou Lake
273	USA	California	Lake Sherwood
273	USA	California	Los Angeles	San Fernando Valley
273	USA	California	Pasadena	Busch Gardens - S. Grove Avenue
273	USA	California	Universal City	Court of Miracles, Backlot, Universal Studios - 100 Universal City Plaza
273	USA	California	Universal City	Little Europe, Backlot, Universal Studios - 100 Universal City Plaza
273	USA	California	Universal City	Stage 12, Universal Studios - 100 Universal City Plaza
274	USA	California	Santa Clarita
274	USA	Texas	Austin
274	USA	Texas	Austin	University of Texas
275	USA	California	Los Angeles
276	USA	Ohio	Cincinnati
276	USA	Ohio	Lebanon
276	USA	Pennsylvania	Pittsburgh
277	USA	California	Los Angeles	Stage 3, 20th Century Fox Studios - 10201 Pico Blvd., Century City
277	USA	California	Los Angeles	Stage 6, 20th Century Fox Studios - 10201 Pico Blvd., Century City
277	USA	New York	Long Island	Port Washington
277	USA	New York	New York City	19 East 61st Street, Manhattan
277	USA	New York	New York City	Madison Avenue, Manhattan
278	USA	Florida	Dade County
278	USA	Florida	Miami
278	USA	Florida	Miami	Miami Zoo - 12400 SW 152nd Street
279	Mexico	Michoacán
279	Mexico	Michoacán	Ocumichu
279	Mexico	Michoacán	Patamba
279	Mexico	Michoacán	Pátzcuaro
279	USA	California	Agoura Hills
279	USA	California	Los Angeles
279	USA	California	Los Angeles	Lacy Street Production Center - 2630 Lacy Street
279	USA	California	Los Angeles	Wattles Mansion - 1824 N. Curson Avenue, Hollywood
280	USA	California	Los Angeles	Bradbury Building - 304 S. Broadway, Downtown
280	USA	California	San Francisco
280	USA	California	San Francisco Bay	Alcatraz Island
281	USA	Arizona	Prescott
281	USA	Arizona	Sedona
282	USA	North Carolina
282	USA	North Carolina	Charlotte
282	USA	North Carolina	Cheoah Ranger District
282	USA	North Carolina	Fontana Lake
282	USA	North Carolina	Franklin	Angel Medical Center
282	USA	North Carolina	Nantahala National Forest
282	USA	North Carolina	Robbinsville
283	USA	New Jersey	East Orange
283	USA	New Jersey	Elizabeth
283	USA	New York	New York City	Brooklyn
283	USA	New York	New York City	Queens
284	USA	New York	New York City
285	UK	England	London
285	UK	England	London	Friern Barnet Hospital, Friern Barnet Road, Friern Barnet
286
287
288	USA	Arizona
288	USA	Arizona	Winslow
288	USA	Illinois
288	USA	Illinois	Chicago
288	USA	Illinois	Stateville	Illinois State Prison
288	USA	Indiana	Hammond
288	USA	New Mexico	Albuquerque
288	USA	New Mexico	Farmington
288	USA	New Mexico	Gallup
288	USA	New Mexico	San Jose
288	USA	New Mexico	Shiprock
288	USA	New Mexico	Taos
288	USA	New Mexico	Taos	Rio Grande Gorge Bridge
289	Italy	Campania	Salerno	Positano
289	Italy	Lazio	Rome
289	Italy	Lazio	Rome	Cinecittà Studios, Cinecittà
289	Italy	Tuscany	Siena	San Gimignano
289	Italy	Veneto	Venice
289	USA	Illinois	Chicago	Chicago Studio City - 5660 W. Taylor Street, Austin
289	USA	Pennsylvania	Pittsburgh
289	USA	Pennsylvania	West Mifflin
290	New Zealand	Auckland
290	New Zealand	Auckland	Glen Innes
290	New Zealand	Auckland	Onehunga
290	New Zealand	Auckland	Otara
291	USA	California	Los Angeles
292	USA	California	Arcata
292	USA	California	Burbank	Stage 22, Warner Brothers Burbank Studios - 4000 Warner Boulevard
292	USA	California	Burbank	Stage 25, Warner Brothers Burbank Studios - 4000 Warner Boulevard
292	USA	California	Burbank	Stage 27, Warner Brothers Burbank Studios - 4000 Warner Boulevard
292	USA	California	Burbank	Stage 27A, Warner Brothers Burbank Studios - 4000 Warner Boulevard
292	USA	California	Eureka
292	USA	California	Ferndale
292	USA	California	Los Angeles	S.S. Lane Victory, Pier 94, San Pedro
292	USA	California	Pasadena	Huntington Memorial Hospital - 100 Congress Street
293	France	Paris
293	USA	New Jersey	Hoboken
293	USA	New Jersey	West New York
293	USA	New York	New York City
293	USA	New York	New York City	1 Centre Street
293	USA	New York	New York City	71 97th Street, Upper East Side, Manhattan
293	USA	New York	New York City	Chelsea Hotel - 222 West 23rd Street, Chelsea, Manhattan
293	USA	New York	New York City	Chelsea, Manhattan
293	USA	New York	New York City	Chinatown, Manhattan
293	USA	New York	New York City	East Harlem, Manhattan
293	USA	New York	New York City	El Barrio, Manhattan
293	USA	New York	New York City	Manhattan
293	USA	New York	New York City	Spanish Harlem, Manhattan
293	USA	New York	New York City	Supreme Macaroni Restaurant - 511 9th Avenue, Manhattan
293	USA	New York	New York City	Upper East Side, Manhattan
293	USA	New York	New York City	Wall Street, Manhattan
294	Puerto Rico	Mar Chiquita
294	USA	Florida	Coral Gables
295	Canada	Ontario	Toronto
296	USA	California	Beverly Hills
296	USA	California	Beverly Hills	1541 Summitridge Dr
296	USA	California	Hawthorne
296	USA	California	Hawthorne	Hawthorne Grill - 13763 S. Hawthorne Boulevard
296	USA	California	Los Angeles
296	USA	California	Los Angeles	1525 N. Van Ness Avenue
296	USA	California	Los Angeles	North Hollywood
296	USA	California	Los Angeles	Pacoima
296	USA	California	Los Angeles	River Glen Motel - 2934 Riverside Drive
296	USA	California	Los Angeles	Riverside Dr. & Glendale Blvd., Silver Lake
296	USA	California	Pasadena	Kendall Alley
296	USA	California	Pasadena	Raymond Theatre - 129 N. Raymond Avenue
297	France	Paris
297	USA	Massachusetts	Bedford
297	USA	Massachusetts	Boston
297	USA	Massachusetts	Chelsea
297	USA	Massachusetts	Ipswich
297	USA	Massachusetts	Westwood
297	USA	Massachusetts	Winchester
297	USA	New Jersey	Trenton
297	Vatican City
298	USA	New York	New York City	Chinatown, Manhattan
299	UK	England	Greater Manchester	Manchester
299	UK	England	London
299	UK	England	Merseyside	Blundellsands
299	UK	England	Merseyside	Liverpool
300	USA	District of Columbia	Washington
300	USA	New Jersey	Jersey City
300	USA	New Jersey	Jersey City	Murdoch Hall - 114 Clifton Place
300	USA	New York
300	USA	New York	New York City	Bronx
300	USA	New York	New York City	Fordham University - 441 E. Fordham Road. Rose Hill, Bronx
300	USA	New York	New York City	Roosevelt Hotel - 45th Street & Madison Avenue, Manhattan
301
302	France	Aisne	Saint-Quentin	Basilique de Saint-Quentin
302	France	Gironde	Bordeaux
302	France	Oise	Compiègne
302	France	Oise	Senlis
302	France	Yonne	Cruzy-le-Châtel	Château de Maulnes
302	France	Yvelines	Rambouillet
302	Portugal	Mafra	Palacio Nacional de Mafra
303	USA	Arizona
303	USA	Arizona	Mescal
303	USA	Arizona	Tucson	Old Tucson - 201 S. Kinney Road
304	USA	Indiana	Indianapolis
304	USA	Pennsylvania	Pittsburgh
305	France	Paris
305	Russia	Moscow
305	USA
306	Switzerland	Canton de Genève	Geneva
307	France	Paris
307	France	Paris	Paris 18	Cité du Midi
307	France	Paris	Paris 5	Rue Mouffetard
307	France	Seine-Saint-Denis	Le Pré-Saint-Gervais	Studio Paris Est
308	France	Paris
308	France	Paris	Le Métro	Place de Clichy, Porte des Lilas
308	Poland	Mazowieckie	Warsaw
309
310	Canada	Ontario	Toronto
312	USA	California	Los Angeles	Hollywood Hills
312	USA	California	Los Angeles	Paramount Studios - 5555 Melrose Avenue, Hollywood
312	USA	Illinois	Chicago
312	USA	Illinois	Mundelein
312	USA	Minnesota	Minneapolis
313
314	Ireland	County Donegal
315	USA	Florida	Miami
315	USA	Florida	Miami	Greenwich Studios - 12100 Ivan Tors Boulevard
315	USA	Florida	Miami Beach
315	USA	Tennessee	Cookeville
315	USA	Tennessee	Rock Island	Great Falls Dam
316	USA	Arizona	Yuma
316	USA	California	Imperial County	Buttercup Dunes
316	USA	California	Long Beach
316	USA	California	Long Beach	Queen Mary Dome - 1126 Queens Highway
316	USA	California	Los Angeles	Ballroom, Park Plaza Hotel - 607 S. Park View Street
316	USA	California	Los Angeles	Park Plaza Hotel - 607 S. Park View Street
317	UK	England	Buckinghamshire	Albert R. Broccoli 007 Stage, Pinewood Studios, Iver Heath
317	UK	England	Buckinghamshire	Pinewood Studios, Iver Heath
318	U.S. Virgin Islands
318	USA	Arizona	Yuma
318	USA	Ohio	Ashland
318	USA	Ohio	Butler
318	USA	Ohio	Lucas	Malabar Farm State Park - 4050 Bromfield Road
318	USA	Ohio	Mansfield
318	USA	Ohio	Mansfield	Mansfield Reformatory - 100 Reformatory Road
318	USA	Ohio	Upper Sandusky
318	USA	Ohio	Upper Sandusky	Wyandot County Courthouse
319	UK	Scotland	Edinburgh
319	UK	Scotland	Edinburgh	6 North East Circus Place, New Town
319	UK	Scotland	Edinburgh	New Town
319	UK	Scotland	Renfrewshire	Royal Alexandra Hospital, Paisley
319	UK	Scotland	Strathclyde	Glasgow
319	UK	Scotland	Strathclyde	Townhouse Hotel - 54 West George Street, Glasgow
320	USA	Arizona	Phoenix
320	USA	Arizona	Scottsdale
321	Cuba	Havana
322	USA	California	Culver City	Culver Studios - 9336 W. Washington Blvd.
324	Australia	New South Wales	Sydney
324	Australia	New South Wales	Sydney	Balmain
324	Australia	New South Wales	Sydney	Botanical Gardens
324	Australia	New South Wales	Sydney	Darling Harbour
325	Canada	Ontario	Toronto
325	USA	District of Columbia	Washington
326
327	USA	Arizona
327	USA	Arizona	Scottsdale	Scottsdale Galleria - 4301 N. Scottsdale Road
327	USA	Arizona	Tucson
327	USA	California	Imperial County
327	USA	New Mexico
327	USA	New Mexico	Alamogordo	White Sands National Monument
328	Canada	British Columbia	Vancouver
329	USA	Arizona	Green Valley	Titan Missile Museum - 1580 W. Duval Mine Road
329	USA	California	Lone Pine	Alabama Hills
329	USA	California	Los Angeles	Paramount Studios - 5555 Melrose Avenue, Hollywood
329	USA	Nevada	Overton	Valley of Fire State Park - Route 169
330	USA	Pennsylvania	Philadelphia
331	UK	England	Oxfordshire	Oxford
332	USA	California	Inverness
332	USA	California	Nicasio
332	USA	California	Point Reyes Station
333	Canada	Ontario	Brampton
333	Canada	Ontario	Durham
333	Canada	Ontario	Newmarket
333	Canada	Ontario	Port Hope
333	Canada	Ontario	Toronto
333	Canada	Ontario	Toronto	BCE Place
333	Canada	Ontario	Toronto	Hart House, University of Toronto
333	Canada	Ontario	Toronto	University College, University of Toronto
333	USA	California	El Mirage Dry Lake
333	USA	Ohio	Marblehead
333	USA	Ohio	Sandusky
334	USA	New York	New York City
334	USA	New York	New York City	New Amsterdam Theater - 214 West 42nd Street, Manhattan
335	USA	Texas	Austin
336	Italy	Lazio	Rome
336	Italy	Lazio	Rome	Incir De Paolis Studios
336	Spain	Madrid
337	USA	Texas	Austin
337	USA	Texas	Denton
337	USA	Texas	Georgetown
337	USA	Texas	Lockhart
337	USA	Texas	Manor
337	USA	Texas	Pflugerville
338	USA	California	Long Beach
338	USA	California	Los Angeles
338	USA	California	Los Angeles	Hollywood Forever Cemetery - 6000 Santa Monica Blvd., Hollywood
338	USA	California	Los Angeles	Olympic Auditorium - 1801 S. Grand Avenue, Downtown
339	USA	Illinois	Chicago
339	USA	Illinois	Chicago	Logan Boulevard, Logan Square
339	USA	Illinois	Chicago	Portage Park
339	USA	Illinois	La Grange
340	Canada	British Columbia	Vancouver
341	Canada	British Columbia	Vancouver
342	Australia	New South Wales
342	Australia	New South Wales	Darlinghurst
342	Australia	New South Wales	Darlinghurst	Oxford Street
342	Australia	New South Wales	Eastwood	Ryde Hospital, Denistone Road
342	Australia	New South Wales	Sydney
342	Australia	New South Wales	Sydney	CentrePoint Tower
342	Australia	New South Wales	Sydney	Darling Harbour
342	Australia	New South Wales	Sydney	Darling Point
342	Australia	New South Wales	Sydney	Grotta Capri Restaurant, Kensington
342	Australia	New South Wales	Sydney	House of Jean Fox, Parramatta
342	Australia	New South Wales	Sydney	Narrabeen
342	Australia	New South Wales	Sydney	Park Avenue Bridal, Parramatta
342	Australia	New South Wales	Sydney	Parramatta
342	Australia	New South Wales	Sydney	Sydney Harbour Bridge
342	Australia	Queensland
342	Australia	Queensland	Coolangatta
342	Australia	Queensland	Gold Coast
342	Australia	Queensland	Gold Coast	Sea World
342	Australia	Queensland	Hamilton Island
342	Australia	Queensland	Surfers Paradise
343
344	USA	Florida	Miami
344	USA	Florida	Miami	Compton Apartments - Washington Avenue
344	USA	Florida	Miami	Greenwich Studios - 12100 Ivan Tors Boulevard
344	USA	Florida	Miami	Joe Robbie Stadium - 2269 NW 199th Street
344	USA	Florida	Miami	Orange Bowl - 1501 N.W. 3rd Street
344	USA	Florida	Miami	Villa Vizcaya - 3251 S. Miami Avenue
344	USA	Florida	Virginia Key
345	Australia
345	Australia	Central Australia
345	Australia	New South Wales
345	Australia	New South Wales	Broken Hill
345	Australia	New South Wales	Broken Hill	All Nations Hotel
345	Australia	New South Wales	Broken Hill	Argent Street
345	Australia	New South Wales	Broken Hill	Mundi Mundi Plains
345	Australia	New South Wales	Pinnacles Road
345	Australia	New South Wales	Silverton
345	Australia	New South Wales	Silverton	Mundi Mundi Plains Lookout
345	Australia	New South Wales	Sydney
345	Australia	New South Wales	Sydney	Chinese Garden of Friendship, Darling Harbour
345	Australia	New South Wales	Sydney	Erskineville
345	Australia	New South Wales	Sydney	Newtown
345	Australia	New South Wales	Sydney	Sydney Harbour Bridge
345	Australia	New South Wales	Sydney	Sydney Opera House - 2 Macquarie Street
345	Australia	Northern Territory
345	Australia	Northern Territory	Alice Springs
345	Australia	Northern Territory	Alice Springs	Barrett Drive
345	Australia	Northern Territory	Watarrka National Park
345	Australia	Northern Territory	Watarrka National Park	Ernest Giles Road
345	Australia	South Australia
345	Australia	South Australia	Coober Pedy
345	Australia	South Australia	Coober Pedy	The Castle, The Breakaways
345	Australia	South Australia	Coober Pedy	Umoona Road
345	Australia	South Australia	Coober Pedy	Underground Motel - Umoona Road
345	Australia	South Australia	Moon Plain
346	Germany	Hamburg
346	Germany	Hamburg	Hamburg-Mitte	Reeperbahn, St. Pauli
346	Germany	Hamburg	Hamburg-Mitte	St. Pauli
346	UK	England	London
346	UK	England	London	Cheney Street
346	UK	England	London	High Point, North Road, Highgate
346	UK	England	London	Highgate
346	UK	England	London	Mister Lighting Studios, Dukes Road, Acton
346	UK	England	London	National Club - 234 Kilburn High Road, Kilburn
346	UK	England	London	The Dome, Dartmouth Park Road, Tufnell Park
346	UK	England	London	Tufnell Park
346	UK	England	Merseyside
346	UK	England	Merseyside	Liverpool
347	France	Hauts-de-Seine	Billancourt	Paris Studios Cinéma
347	France	Paris
348	USA	New York	New York City	110th Street, Manhattan
348	USA	New York	New York City	Bay Ridge, Brooklyn
348	USA	New York	New York City	Belasco Theater - 111 West 44th Street, Manhattan
348	USA	New York	New York City	Boat House, Prospect Park Lake, Brooklyn
348	USA	New York	New York City	Broadway, Manhattan
348	USA	New York	New York City	Brooklyn
348	USA	New York	New York City	Claremont Riding Academy - 175 West 89th Street, Manhattan
348	USA	New York	New York City	Conservatory Garden, Central Park, Manhattan
348	USA	New York	New York City	Edison Hotel - 228 West 47th Street, Manhattan
348	USA	New York	New York City	Nassau Street, Manhattan
348	USA	New York	New York City	New Yorker Hotel - 481 Eighth Avenue, Bay Ridge, Brooklyn
348	USA	New York	New York City	Upper West Side, Manhattan
348	USA	New York	New York City	Williamsburg, Brooklyn
349	Ecuador	Quito
349	Mexico	Distrito Federal	Mexico City
349	Mexico	Veracruz	Coatepec
349	Mexico	Veracruz	Xalapa
349	USA	Arizona	Fort Huachuca
349	USA	California	Los Alamitos	Los Alamitos Naval Reserve Center
349	USA	California	Los Angeles	U.S. Coast Guard Station, San Pedro
349	USA	California	Santa Ana	John Wayne Airport - 18601 Airport Way
349	USA	District of Columbia	Washington
349	USA	Nevada	Las Vegas	Nellis Air Force Base
349	USA	Virginia	Arlington	Arlington National Cemetery
350	USA	Louisiana	New Orleans
350	USA	Mississippi	Clinton
350	USA	Tennessee	Memphis
351	USA	California	Long Beach
351	USA	California	Los Angeles	Stahl House, Case House 22 - 1635 Woods Drive
351	USA	California	Sierra Madre	Alverno High School, 200 North Michillinda Avenue
352	USA	New York	New York City	Bedford-Stuyvesant, Brooklyn
352	USA	New York	New York City	Brooklyn
353	USA	California	Los Angeles
353	USA	North Carolina	Wilmington
353	USA	North Carolina	Wilmington	Screen Gems Studios - 1223 North 23rd Street
354	USA	Alabama	Birmingham
354	USA	California	El Dorado County
354	USA	California	Lake Tahoe
354	USA	California	Los Angeles
354	USA	California	Los Angeles	Lacy Street Production Center - 2630 Lacy Street
354	USA	California	Santa Barbara	Four Winds Restaurant - 3435 State Street
354	USA	California	Truckee
354	USA	Georgia	Athens
354	USA	Georgia	Royston
354	USA	Nevada	Carson City
354	USA	Nevada	Reno
354	USA	New York	Cooperstown
354	USA	Tennessee	Chattanooga	Tennessee Valley Railroad
355	USA	California
355	USA	California	Agua Dulce	Vasquez Rocks Natural Area Park - 10700 W. Escondido Canyon Rd.
355	USA	California	Los Angeles	Cal Mat Quarry, Sun Valley
355	USA	California	Los Angeles	Sun Valley
355	USA	California	Southern California
355	USA	California	Universal City	Universal Studios - 100 Universal City Plaza
355	USA	Utah
355	USA	Utah	Glen Canyon
355	USA	Utah	Ivins	Snow Canyon State Park - 1002 Snow Canyon Drive
356	USA	Arizona	Flagstaff
356	USA	Arizona	Twin Arrows
356	USA	California	Los Angeles	Ambassador Hotel - 3400 Wilshire Boulevard
356	USA	California	Los Angeles	Marks Hall - 612 W. 35th Place, University of Southern California
356	USA	California	Los Angeles	Paramount Studios - 5555 Melrose Avenue, Hollywood
356	USA	California	Los Angeles	The Ebell of Los Angeles - 743 South Lucerne Bouelvard
356	USA	California	Los Angeles	University of Southern California
356	USA	California	Monterey Park	East Los Angeles College - 1301 Avenida Cesar Chavez
356	USA	California	Orange
356	USA	California	Santa Monica	Santa Monica Pier
356	USA	District of Columbia	Washington	Lincoln Memorial, National Mall
356	USA	Georgia	Savannah
356	USA	Maine	Pemaquid
356	USA	Maine	Port Clyde
356	USA	Montana	Blackfeet Indian Reservation
356	USA	Montana	Glacier National Park
356	USA	North Carolina	Asheville	Biltmore Estate - 1 Approach Road
356	USA	North Carolina	Linville	Grandfather Mountain
356	USA	South Carolina	Beaufort
356	USA	South Carolina	Fripp Island
356	USA	South Carolina	Pritchardville
356	USA	South Carolina	Varnville
356	USA	South Carolina	Yemassee	Bluff Plantation - 3547 Combahee Road
356	USA	Utah	Mexican Hat	Valley of the Gods
356	USA	Utah	Monument Valley
357	UK	England	Bedfordshire	Luton Hoo Estate, Luton
357	UK	England	Buckinghamshire	Crown Hotel, High Street, Amersham
357	UK	England	Buckinghamshire	The Kings Arms, High Street, Amersham
357	UK	England	Hampshire	Rotherfield Park, East Tisted, Alton
357	UK	England	Hertfordshire	Goldingtons, Sarratt
357	UK	England	London	National Film Theatre, South Bank Centre, South Bank
357	UK	England	London	Old Royal Naval College, Greenwich
357	UK	England	London	South Bank Centre, South Bank
357	UK	England	London	St. Bartholomew-the-Great, Clerkenwell
357	UK	England	Surrey	Albury Park, Guildford
357	UK	England	Surrey	Shepperton Studios, Shepperton
358	USA	California	Los Angeles
358	USA	California	Los Angeles	Royce Hall - 340 Royce Drive, UCLA, Westwood
359	USA	New York	New York City
359	USA	New York	New York City	Bronx
359	USA	New York	New York City	Brooklyn
359	USA	New York	New York City	Coney Island, Brooklyn
360	USA	Illinois	Chicago
360	USA	Illinois	Chicago	Uptown Theatre - 4814-4816 N. Broadway Avenue, Uptown
360	USA	Nevada	Las Vegas
360	USA	Wisconsin	Baraboo
360	USA	Wisconsin	Madison
361	USA	New Jersey	Jersey City
361	USA	New York	New York City
361	USA	New York	New York City	Bethsheba Terrace, Central Park, Manhattan
361	USA	New York	New York City	Central Park Lake, Central Park, Manhattan
361	USA	New York	New York City	Central Park, Manhattan
361	USA	New York	New York City	Manhattan
361	USA	New York	New York City	Queens
361	USA	New York	Yonkers
361	USA	New York	Yonkers	Court House
362
363	Germany
364
365	Bhutan
365	Bhutan	Paro	Paro
365	Nepal
365	Nepal	Kathmandu
365	USA	Washington	Seattle
366	USA	California	Los Angeles
366	USA	California	Los Angeles	5132 Calvin Ave, Tarzana
367	USA	California	Burbank
367	USA	California	Los Angeles
367	USA	California	Los Angeles	6th Street Viaduct
367	USA	California	Los Angeles	Ambassador Hotel - 3400 Wilshire Boulevard
367	USA	California	Los Angeles	Fire Station 23 - 225 E. 5th Street
367	USA	California	Los Angeles	Spring Street Towers - 650 S. Spring Street, Downtown
368	USA	Arizona	Grand Canyon National Park
368	USA	Arizona	Lake Powell
368	USA	Arizona	Page
368	USA	California	Burbank	Laramie Street, Warner Brothers Burbank Studios - 4000 Warner Boulevard
368	USA	California	Burbank	Stage 12, Warner Brothers Burbank Studios - 4000 Warner Boulevard
368	USA	California	Burbank	Stage 18, Warner Brothers Burbank Studios - 4000 Warner Boulevard
368	USA	California	Burbank	Stage 21, Warner Brothers Burbank Studios - 4000 Warner Boulevard
368	USA	California	El Mirage Dry Lake
368	USA	California	Lone Pine
368	USA	California	Yosemite National Park	Leidig Meadow
368	USA	California	Yosemite National Park	Washburn Point
368	USA	Oregon	Columbia River Gorge
368	USA	Utah	Glen Canyon
368	USA	Washington	Columbia River Gorge	Beacon Rock
369	Canada	Québec	Montréal
369	USA	New York	New York City	Algonquin Hotel - 59 W. 44th Street, Manhattan
370	USA	California	Angeles National Forest	San Gabriel Canyon
370	USA	California	Los Angeles	Los Angeles County Municipal Courts Building - 110 N. Grand Avenue, Downtown
370	USA	California	Los Angeles	Shrine Auditorium - 665 W. Jefferson Boulevard
370	USA	California	Universal City	Log Cabin, Backlot, Universal Studios - 100 Universal City Plaza
371	USA	New York	New York City
372	USA	Texas	Houston
372	USA	Texas	Houston	The Heights
373	USA	Arizona	Wilcox
373	USA	California	Santa Monica	Santa Monica Airport - 3223 Donald Douglas Loop S.
373	USA	Montana
374	USA	Illinois	Chicago
374	USA	Indiana	Gary	Gary Muncipal Airport - 6001 W. Industrial Hwy
374	USA	North Carolina	Asheville	Biltmore Estate - 1 Approach Road
374	USA	North Carolina	Charlotte
375	USA	New Jersey	Glen Ridge
376	USA	Massachusetts
376	USA	Massachusetts	Boston
376	USA	Montana
376	USA	Montana	Glacier National Park
376	USA	Montana	Kalispell	Middle Fork of the Flathead River
376	USA	Montana	Libby
376	USA	Montana	Libby	Kootenai River
376	USA	Oregon
376	USA	Oregon	Grants Pass
376	USA	Oregon	Upper Rogue River
377	USA	California	Long Beach	Ocean Boulevard
377	USA	California	Long Beach	Shoreline Drive exit to Ocean Boulevard
377	USA	California	Los Angeles	Ballerina Clown - 255 Main Street, Venice
[truncated: 47,168 more rows]
