# Supplementary material for: An improved memory-based collaborative filtering method based on the TOPSIS technique
Source: PLoS One. 2018 Oct 4;13(10):e0204434. doi: 10.1371/journal.pone.0204434 (PMC6171847; doi:10.1371/journal.pone.0204434)
Supplement: S1 File — (ZIP) [file pone.0204434.s001.zip › movies.dat]

id	title	imdbID	spanishTitle	imdbPictureURL	year	rtID	rtAllCriticsRating	rtAllCriticsNumReviews	rtAllCriticsNumFresh	rtAllCriticsNumRotten	rtAllCriticsScore	rtTopCriticsRating	rtTopCriticsNumReviews	rtTopCriticsNumFresh	rtTopCriticsNumRotten	rtTopCriticsScore	rtAudienceRating	rtAudienceNumRatings	rtAudienceScore	rtPictureURL
1	Toy story	0114709	Toy story (juguetes)	http://ia.media-imdb.com/images/M/MV5BMTMwNDU0NTY2Nl5BMl5BanBnXkFtZTcwOTUxOTM5Mw@@._V1._SX214_CR0,0,214,314_.jpg	1995	toy_story	9	73	73	0	100	8.5	17	17	0	100	3.7	102338	81	http://content7.flixster.com/movie/10/93/63/10936393_det.jpg
2	Jumanji	0113497	Jumanji	http://ia.media-imdb.com/images/M/MV5BMzM5NjE1OTMxNV5BMl5BanBnXkFtZTcwNDY2MzEzMQ@@._V1._SY314_CR3,0,214,314_.jpg	1995	1068044-jumanji	5.6	28	13	15	46	5.8	5	2	3	40	3.2	44587	61	http://content8.flixster.com/movie/56/79/73/5679734_det.jpg
3	Grumpy Old Men	0107050	Dos viejos gruñones	http://ia.media-imdb.com/images/M/MV5BMTI5MTgyMzE0OF5BMl5BanBnXkFtZTYwNzAyNjg5._V1._SX214_CR0,0,214,314_.jpg	1993	grumpy_old_men	5.9	36	24	12	66	7	6	5	1	83	3.2	10489	66	http://content6.flixster.com/movie/25/60/256020_det.jpg
4	Waiting to Exhale	0114885	Esperando un respiro	http://ia.media-imdb.com/images/M/MV5BMTczMTMyMTgyM15BMl5BanBnXkFtZTcwOTc4OTQyMQ@@._V1._SY314_CR4,0,214,314_.jpg	1995	waiting_to_exhale	5.6	25	14	11	56	5.5	11	5	6	45	3.3	5666	79	http://content9.flixster.com/movie/10/94/17/10941715_det.jpg
5	Father of the Bride Part II	0113041	Vuelve el padre de la novia (Ahora también abuelo)	http://ia.media-imdb.com/images/M/MV5BMTg1NDc2MjExOF5BMl5BanBnXkFtZTcwNjU1NDAzMQ@@._V1._SY314_CR5,0,214,314_.jpg	1995	father_of_the_bride_part_ii	5.3	19	9	10	47	5.4	5	1	4	20	3	13761	64	http://content8.flixster.com/movie/25/54/255426_det.jpg
6	Heat	0113277	Heat	http://ia.media-imdb.com/images/M/MV5BMTM1NDc4ODkxNV5BMl5BanBnXkFtZTcwNTI4ODE3MQ@@._V1._SY314_CR1,0,214,314_.jpg	1995	1068182-heat	7.7	58	50	8	86	7.2	17	14	3	82	3.9	42785	92	http://content9.flixster.com/movie/26/80/268099_det.jpg
7	Sabrina	0047437	Sabrina	http://ia.media-imdb.com/images/M/MV5BMTYyNDM1NTQ5Nl5BMl5BanBnXkFtZTcwMTA5NjEwMg@@._V1._SY314_CR50,0,214,314_.jpg	1954	1018047-sabrina	7.4	31	28	3	90	7.2	5	5	0	100	3.8	12812	87	http://content7.flixster.com/movie/10/93/36/10933669_det.jpg
8	Tom and Huck	0112302	Tom y Huck	http://ia.media-imdb.com/images/M/MV5BMTUxNDYzMDY1OV5BMl5BanBnXkFtZTcwNDA2MzYxMQ@@._V1._SY314_CR2,0,214,314_.jpg	1995	tom_and_huck	4.2	8	2	6	25	0	2	1	1	50	2.7	2649	45	http://content9.flixster.com/movie/26/16/261691_det.jpg
9	Sudden Death	0114576	Sudden Death: muerte súbita	http://ia.media-imdb.com/images/M/MV5BMTcwMTU2OTMxNV5BMl5BanBnXkFtZTcwMzg3MTYyMQ@@._V1._SY314_CR0,0,214,314_.jpg	1995	1068470-sudden_death	5.2	32	17	15	53	5.6	9	5	4	55	2.6	3626	40	http://content8.flixster.com/movie/27/91/279122_det.jpg
10	GoldenEye	0113189	GoldenEye	http://ia.media-imdb.com/images/M/MV5BNTE1OTExNjU1M15BMl5BanBnXkFtZTcwMTQzNjAwMQ@@._V1._SX214_CR0,0,214,314_.jpg	1995	goldeneye	6.8	41	33	8	80	6.2	11	7	4	63	3.4	28260	78	http://content9.flixster.com/movie/26/66/266699_det.jpg
11	The American President	0112346	El presidente y Miss Wade	http://ia.media-imdb.com/images/M/MV5BMTI5NDU2NDYzOF5BMl5BanBnXkFtZTYwNDk5MDI5._V1._SY314_CR5,0,214,314_.jpg	1995	american_president	7	49	44	5	89	7.2	18	16	2	88	3.2	8320	71	http://content7.flixster.com/movie/25/42/254205_det.jpg
12	Dracula: Dead and Loving It	0112896	Drácula, un muerto muy contento y feliz	http://ia.media-imdb.com/images/M/MV5BMTc3MjI0NjA0Nl5BMl5BanBnXkFtZTcwNDYwODUyMQ@@._V1._SY314_CR18,0,214,314_.jpg	1995	dracula_dead_and_loving_it	3	35	3	32	8	3.7	10	2	8	20	2.8	10078	52	http://content8.flixster.com/movie/10/89/17/10891774_det.jpg
13	Balto	0112453	Balto. La leyenda del perro esquimal	http://ia.media-imdb.com/images/M/MV5BMTU4NTE3NDU1MF5BMl5BanBnXkFtZTYwMjg5Mjk5._V1._SY216_CR37,0,214,216_.jpg	1995	balto	5.8	12	6	6	50	0	4	1	3	25	3.2	9195	66	http://content7.flixster.com/movie/25/16/251605_det.jpg
14	Nixon	0113987	Nixon	http://ia.media-imdb.com/images/M/MV5BMTQ4ODUxNTU2OV5BMl5BanBnXkFtZTcwOTIwODMyMQ@@._V1._SY314_CR3,0,214,314_.jpg	1995	nixon	6.7	56	42	14	75	6.1	18	12	6	66	3.5	3256	72	http://content6.flixster.com/movie/28/30/283016_det.jpg
15	Cutthroat Island	0112760	La isla de las Cabezas Cortadas	http://ia.media-imdb.com/images/M/MV5BNjI5MjI5Njk3Ml5BMl5BanBnXkFtZTcwNTQwMTYyMQ@@._V1._SY216_CR39,0,214,216_.jpg	1995	cutthroat_island	4.4	31	14	17	45	4.7	6	3	3	50	2.6	3350	42	http://content6.flixster.com/movie/25/69/256908_det.jpg
16	Casino	0112641	Casino, de Scorsese	http://ia.media-imdb.com/images/M/MV5BMTQ0NDk5NDc5OF5BMl5BanBnXkFtZTYwMDYyNDA5._V1._SX214_CR0,0,214,314_.jpg	1995	1067987-casino	7.2	58	47	11	81	6.3	16	11	5	68	3.9	66463	91	http://content8.flixster.com/movie/10/87/61/10876102_det.jpg
17	Sense and Sensibility	0114388	Sentido y sensibilidad	http://ia.media-imdb.com/images/M/MV5BMTQzNjk2OTk3Nl5BMl5BanBnXkFtZTcwNzczNjYyMQ@@._V1._SY314_CR7,0,214,314_.jpg	1995	1068832-sense_and_sensibility	7.9	49	48	1	97	8.1	14	13	1	92	3.8	32782	88	http://content6.flixster.com/movie/11/12/50/11125040_det.jpg
18	Four Rooms	0113101	Four Rooms	http://ia.media-imdb.com/images/M/MV5BMTcwOTMzODQ5MV5BMl5BanBnXkFtZTcwNjgyMjAwMQ@@._V1._SX214_CR0,0,214,314_.jpg	1995	four_rooms	3.5	42	6	36	14	2.9	11	0	11	0	3.5	14266	72	http://content7.flixster.com/movie/93/49/77/9349773_det.jpg
19	Ace Ventura: When Nature Calls	0112281	Ace Ventura, operación África	http://ia.media-imdb.com/images/M/MV5BMjA0NTc4OTk1Ml5BMl5BanBnXkFtZTcwNjA0NTQzMQ@@._V1._SY314_CR17,0,214,314_.jpg	1995	ace_ventura_when_nature_calls	4.1	25	9	16	36	0	3	1	2	33	3.2	87306	73	http://content7.flixster.com/movie/10/94/18/10941853_det.jpg
20	Money Train	0113845	Asalto al tren del dinero	http://ia.media-imdb.com/images/M/MV5BNDEwNzcyNjkzNl5BMl5BanBnXkFtZTcwNzQyMzYxMQ@@._V1._SY314_CR4,0,214,314_.jpg	1995	money_train	4	24	4	20	16	4.5	5	1	4	20	2.7	5263	38	http://content9.flixster.com/movie/11/12/51/11125103_det.jpg
21	Get Shorty	0113161	Cómo conquistar Hollywood	http://ia.media-imdb.com/images/M/MV5BMTIzMzk3NDgwNV5BMl5BanBnXkFtZTcwMDEzNDcyMQ@@._V1._SY314_CR17,0,214,314_.jpg	1995	get_shorty	7.7	49	42	7	85	8.4	14	14	0	100	3.2	10155	63	http://content7.flixster.com/movie/98/65/89/9865893_det.jpg
22	Copycat	0112722	Copycat: copia mortal	http://ia.media-imdb.com/images/M/MV5BMTI5NTU4MDk0MF5BMl5BanBnXkFtZTcwNDIwMTYyMQ@@._V1._SY216_CR35,0,214,216_.jpg	1995	1065837-copycat	6.6	32	24	8	75	7.4	5	4	1	80	3.1	5628	58	http://content9.flixster.com/movie/27/27/272723_det.jpg
23	Ninja Assassin	1186367	Ninja Assassin	http://ia.media-imdb.com/images/M/MV5BMTcxNDYzMjU1Ml5BMl5BanBnXkFtZTcwMTYzOTM3Mg@@._V1._SX214_CR0,0,214,314_.jpg	2009	1198524-ninja_assassin	4.3	106	27	79	25	4.6	20	6	14	30	3.4	107023	58	http://content6.flixster.com/movie/10/89/12/10891232_det.jpg
24	Powder	0114168	Powder - pura energía	http://ia.media-imdb.com/images/M/MV5BMTIwMTQ3MjY2M15BMl5BanBnXkFtZTcwMTQ0NDUyMQ@@._V1._SX99_SY140_.jpg	1995	powder	5.2	19	9	10	47	4.9	5	0	5	0	3.1	6650	67	http://content7.flixster.com/movie/25/59/255901_det.jpg
25	Leaving Las Vegas	0113627	Leaving Las Vegas	http://ia.media-imdb.com/images/M/MV5BMTIzOTEzMzQwNF5BMl5BanBnXkFtZTcwNjE0MTYyMQ@@._V1._SX214_CR0,0,214,314_.jpg	1995	leaving_las_vegas	7.7	45	40	5	88	8.1	11	11	0	100	3.6	12742	82	http://content7.flixster.com/movie/10/90/25/10902561_det.jpg
26	Othello	0114057	Otelo	http://ia.media-imdb.com/images/M/MV5BMTIxMzA2ODk2NV5BMl5BanBnXkFtZTcwMzQ4ODIyMQ@@._V1._SY314_CR5,0,214,314_.jpg	1995	1069707-othello	6.3	38	26	12	68	6.1	11	7	4	63	3.3	2018	66	http://content6.flixster.com/movie/10/92/98/10929892_det.jpg
27	Now and Then	0114011	Amigas para siempre	http://ia.media-imdb.com/images/M/MV5BMTY4MjMwNzA1NF5BMl5BanBnXkFtZTcwNzEwNTYyMQ@@._V1._SY314_CR4,0,214,314_.jpg	1995	now_and_then	4.7	16	3	13	18	5.2	5	1	4	20	3.5	17168	78	http://content6.flixster.com/movie/55/36/64/5536644_det.jpg
28	Persuasion	0114117	Persuasión	http://ia.media-imdb.com/images/M/MV5BNTQ2NDkxNzUwNF5BMl5BanBnXkFtZTcwMzE4NTcyMQ@@._V1._SY314_CR14,0,214,314_.jpg	1995	1066528-persuasion	7.7	23	19	4	82	8.5	9	9	0	100	3.9	7968	82	http://content6.flixster.com/movie/11/12/73/11127360_det.jpg
29	La cité des enfants perdus	0112682	La ciudad de los niños perdidos	http://ia.media-imdb.com/images/M/MV5BMTI4MDc0ODgyMV5BMl5BanBnXkFtZTcwNjAzMzAyMQ@@._V1._SY314_CR3,0,214,314_.jpg	1995	city_of_lost_children	7	33	27	6	81	7.2	7	5	2	71	4	22420	89	http://content6.flixster.com/movie/26/78/267824_det.jpg
30	Yao a yao yao dao waipo qiao	0115012	La joya de Shangai	http://ia.media-imdb.com/images/M/MV5BMTgyMzAwOTQyNF5BMl5BanBnXkFtZTcwNDU1MjgxMQ@@._V1._SY314_CR1,0,214,314_.jpg	1995	shanghai_triad	6.8	21	18	3	85	0	4	3	1	75	3.6	1061	70	http://content8.flixster.com/movie/10/90/31/10903162_det.jpg
31	Dangerous Minds	0112792	Mentes peligrosas	http://ia.media-imdb.com/images/M/MV5BMTI3NDIyMjIyM15BMl5BanBnXkFtZTYwMzA3NjU5._V1._SY314_CR1,0,214,314_.jpg	1995	dangerous_minds	4.7	37	11	26	29	5	12	5	7	41	3.1	12136	66	http://content7.flixster.com/movie/26/98/269813_det.jpg
32	Twelve Monkeys	0114746	Twelve monkeys: doce monos	http://ia.media-imdb.com/images/M/MV5BMTQwNzg2OTUzMV5BMl5BanBnXkFtZTYwMTg4ODU5._V1._SX214_CR0,0,214,314_.jpg	1995	prem-no-public-issue	0	0	0	0	0	0	0	0	0	0	0	0	0	http://content6.flixster.com/movie/10/93/02/10930244_det.jpg
33	Wings of Courage	0114952	Las alas del coraje	http://ia.media-imdb.com/images/M/MV5BMTc3ODY1MjA3OF5BMl5BanBnXkFtZTcwODgzOTgyMQ@@._V1._SX214_CR0,0,214,314_.jpg	1995		0	4	2	2	50	0	2	1	1	50	0	0	0	http://content7.flixster.com/movie/10/97/83/10978341_det.jpg
34	Babe	0112431	Babe, el cerdito valiente	http://ia.media-imdb.com/images/M/MV5BMTIwNzY2OTIzN15BMl5BanBnXkFtZTcwNjcxODAzMQ@@._V1._SY314_CR6,0,214,314_.jpg	1995	1065598-babe	8.2	54	53	1	98	8.2	11	11	0	100	3	22954	54	http://content7.flixster.com/movie/25/32/253205_det.jpg
35	Carrington	0112637	Carrington	http://ia.media-imdb.com/images/M/MV5BMTI5NjcxMjc4MV5BMl5BanBnXkFtZTcwOTEzMDYxMQ@@._V1._SX214_CR0,0,214,314_.jpg	1995	carrington	6.2	19	9	10	47	7.4	5	4	1	80	3.5	781	68	http://content7.flixster.com/movie/28/00/280009_det.jpg
36	Dead Man Walking	0112818	Pena de muerte (Dead Man Walking)	http://ia.media-imdb.com/images/M/MV5BOTUxMDg5NTAzMF5BMl5BanBnXkFtZTcwNTYyOTYyMQ@@._V1._SY314_CR4,0,214,314_.jpg	1995	1068779-dead_man_walking	8.2	53	50	3	94	7.9	20	18	2	90	3.6	15450	81	http://content6.flixster.com/movie/10/88/77/10887764_det.jpg
37	Across the Sea of Time	0112286	Across the Sea of Time	http://ia.media-imdb.com/images/M/MV5BNTQyMTE3MzY4Nl5BMl5BanBnXkFtZTcwMzY5MTAyMQ@@._V1._SX78_SY140_.jpg	1995	across_the_sea_of_time	0	4	2	2	50	0	1	0	1	0	2.9	237	27	http://content6.flixster.com/movie/10/90/58/10905808_det.jpg
38	It Takes Two	0113442	Dos por el precio de una	http://ia.media-imdb.com/images/M/MV5BMTcyMjY3NzkwMV5BMl5BanBnXkFtZTcwNzE1NjUyMQ@@._V1._SY314_CR3,0,214,314_.jpg	1995	1067137-it_takes_two	3.9	24	2	22	8	4.6	8	2	6	25	2.9	16311	63	http://content7.flixster.com/movie/25/74/257417_det.jpg
39	Clueless	0112697	Clueless: fuera de onda	http://ia.media-imdb.com/images/M/MV5BNjQxNTA1NjE5Ml5BMl5BanBnXkFtZTYwOTMwNzE5._V1._SY314_CR3,0,214,314_.jpg	1995	school_of_senses	0	0	0	0	0	0	0	0	0	0	0	0	0	http://content8.flixster.com/movie/10/85/01/10850110_det.jpg
40	Cry, the Beloved Country	0112749	Llanto por la tierra amada	http://ia.media-imdb.com/images/M/MV5BMTcwMDU1OTEwOF5BMl5BanBnXkFtZTcwMTg5NjEyMQ@@._V1._SY314_CR3,0,214,314_.jpg	1995	1068781-cry_the_beloved_country	7.2	13	10	3	76	0	4	3	1	75	3.5	520	66	http://content6.flixster.com/movie/10/89/59/10895996_det.jpg
41	Richard III	0114279	Ricardo III (Richard III)	http://ia.media-imdb.com/images/M/MV5BMjEzMjAxOTQzMV5BMl5BanBnXkFtZTcwMTYyNjIyMQ@@._V1._SY314_CR0,0,214,314_.jpg	1995	1068177-richard_iii	8.1	43	41	2	95	7.6	11	10	1	90	3.7	1552	82	http://content7.flixster.com/movie/26/89/268909_det.jpg
42	Dead Presidents	0112819	Dinero para quemar	http://ia.media-imdb.com/images/M/MV5BMzE0NTI0MTM5MV5BMl5BanBnXkFtZTcwMzYwMTYyMQ@@._V1._SX214_CR0,0,214,314_.jpg	1995	dead_presidents	5.7	31	14	17	45	6.3	12	7	5	58	3.3	4475	75	http://content7.flixster.com/movie/26/95/269521_det.jpg
43	Restoration	0114272	Restauración	http://ia.media-imdb.com/images/M/MV5BMTI5MDM4OTQ0Ml5BMl5BanBnXkFtZTcwMzU2MTYyMQ@@._V1._SY314_CR1,0,214,314_.jpg	1995	1069339-restoration	6.3	31	21	10	67	6.4	10	6	4	60	3.3	1103	56	http://content6.flixster.com/movie/27/04/270404_det.jpg
44	Mortal Kombat	0113855	Mortal Kombat	http://ia.media-imdb.com/images/M/MV5BMTI3MzM0ODE4Nl5BMl5BanBnXkFtZTcwMDA3MTgyMQ@@._V1._SY314_CR18,0,214,314_.jpg	1995	mortal_kombat	4.4	26	9	17	34	3.9	6	2	4	33	2.8	18291	55	http://content9.flixster.com/movie/25/63/256395_det.jpg
45	Live Free or Die Hard	0337978	La jungla 4.0	http://ia.media-imdb.com/images/M/MV5BNDQxMDE1OTg4NV5BMl5BanBnXkFtZTcwMTMzOTQzMw@@._V1._SX214_CR0,0,214,314_.jpg	2007	live_free_or_die_hard	6.8	197	161	36	81	6.7	38	30	8	78	3.9	1145097	86	http://content8.flixster.com/movie/10/93/34/10933482_det.jpg
46	How to Make an American Quilt	0113347	Donde reside el amor	http://ia.media-imdb.com/images/M/MV5BNzY3NTQ0NTM0NV5BMl5BanBnXkFtZTcwODkwMzgxMQ@@._V1._SY314_CR3,0,214,314_.jpg	1995	how_to_make_an_american_quilt	5.6	22	11	11	50	7.6	6	5	1	83	3.2	2626	58	http://content8.flixster.com/movie/10/86/75/10867514_det.jpg
47	Shichinin no samurai	0047478	Los siete samuráis	http://ia.media-imdb.com/images/M/MV5BNzg5Mzk5Nzc0NF5BMl5BanBnXkFtZTcwNjg3MDQzMQ@@._V1._SY314_CR4,0,214,314_.jpg	1954	1018639-seven_samurai	9.2	49	49	0	100	8.6	10	10	0	100	4.5	29509	97	http://content7.flixster.com/movie/39/91/08/3991085_det.jpg
48	Pocahontas	0114148	Pocahontas	http://ia.media-imdb.com/images/M/MV5BMTM5NDI5MzAwOV5BMl5BanBnXkFtZTcwODcwMjgyMQ@@._V1._SY314_CR5,0,214,314_.jpg	1995	1063452-pocahontas	6	49	27	22	55	6.6	14	10	4	71	3.2	37858	63	http://content6.flixster.com/movie/25/15/251508_det.jpg
49	When Night Is Falling	0114916	Cuando cae la noche	http://ia.media-imdb.com/images/M/MV5BMTI2OTU5MDMzN15BMl5BanBnXkFtZTcwMTkxNTEzMQ@@._V1._SY314_CR2,0,214,314_.jpg	1995	when_night_is_falling	5.7	16	8	8	50	0	4	1	3	25	3.9	1132	83	http://content6.flixster.com/movie/10/89/77/10897780_det.jpg
50	The Usual Suspects	0114814	Sospechosos habituales	http://ia.media-imdb.com/images/M/MV5BMTg0NzIyMTA3M15BMl5BanBnXkFtZTcwMDQ3MjI3Mw@@._V1._SX214_CR0,0,214,314_.jpg	1995	usual_suspects	7.5	47	41	6	87	6.9	14	12	2	85	4.2	109588	95	http://content7.flixster.com/movie/24/63/48/2463485_det.jpg
52	Mighty Aphrodite	0113819	Poderosa Afrodita	http://ia.media-imdb.com/images/M/MV5BMTUzMzE3Nzg5Ml5BMl5BanBnXkFtZTcwNTIxNDEyMQ@@._V1._SY314_CR3,0,214,314_.jpg	1995	mighty_aphrodite	6.7	33	25	8	75	7.2	6	4	2	66	3.3	4866	69	http://content7.flixster.com/movie/10/84/18/10841893_det.jpg
53	Lamerica	0110299	Lamerica	http://ia.media-imdb.com/images/M/MV5BMTk0MTI5MjU3MF5BMl5BanBnXkFtZTcwMjMzODUyMQ@@._V1._SY314_CR3,0,214,314_.jpg	1994	lamerica	8	10	9	1	90	0	1	1	0	100	3.9	239	82	http://content6.flixster.com/movie/29/78/297800_det.jpg
54	The Big Green	0112499	Somos los peores	http://ia.media-imdb.com/images/M/MV5BMTMwODc3MDk3Nl5BMl5BanBnXkFtZTcwMTE5NTUyMQ@@._V1._SY314_CR5,0,214,314_.jpg	1995	big_green	2.8	5	0	5	0	0	1	0	1	0	2.7	2596	47	http://content7.flixster.com/movie/25/93/259305_det.jpg
55	Georgia Rule	0791304	Georgia Rule	http://ia.media-imdb.com/images/M/MV5BMTM2MDc3MTI0Nl5BMl5BanBnXkFtZTcwMzQ4ODU0MQ@@._V1._SX214_CR0,0,214,314_.jpg	2007	georgia_rule	3.8	116	20	96	17	3.4	30	2	28	6	3	64056	55	http://content8.flixster.com/movie/63/82/23/6382238_det.jpg
56	Kids of the Round Table	0113541	Los chicos de la tabla redonda	http://ia.media-imdb.com/images/M/MV5BMTEwMTM0MzI3OTheQTJeQWpwZ15BbWU3MDQzNTQ2MTE@._V1._SX214_CR0,0,214,314_.jpg	1997	kids-of-the-round-table	0	0	0	0	0	0	0	0	0	0	0	0	0	http://content7.flixster.com/movie/10/85/20/10852069_det.jpg
57	Home for the Holidays	0113321	A casa por vacaciones	http://ia.media-imdb.com/images/M/MV5BMjExMTMyNzU4MV5BMl5BanBnXkFtZTcwMzIwMDkxMQ@@._V1._SX214_CR0,0,214,314_.jpg	1995	1066169-home_for_the_holidays	6	44	28	16	63	5.7	11	5	6	45	3.4	3045	69	http://content6.flixster.com/movie/25/43/254392_det.jpg
58	Il postino	0110877	El cartero (y Pablo Neruda)	http://ia.media-imdb.com/images/M/MV5BMTkxNTc5NjE0NV5BMl5BanBnXkFtZTcwMTI2MTYyMQ@@._V1._SY301_CR1,0,214,301_.jpg	1994	il_postino	7.9	25	23	2	92	0	4	4	0	100	4.1	5794	92	http://content8.flixster.com/movie/10/86/74/10867406_det.jpg
59	Le confessionnal	0112714	Le confessionnal	http://ia.media-imdb.com/images/M/MV5BMTk2MDE1MTYyNl5BMl5BanBnXkFtZTcwMzc3NDEzMQ@@._V1._SX214_CR0,0,214,314_.jpg	1995	confessional	0	1	1	0	100	0	0	0	0	0	0	0	0	http://images.rottentomatoescdn.com/images/defaults/poster_default.gif
60	The Indian in the Cupboard	0113419	La llave mágica	http://ia.media-imdb.com/images/M/MV5BMTk0NjQ5NzQxMl5BMl5BanBnXkFtZTcwMDc5NjUyMQ@@._V1._SX214_CR0,0,214,314_.jpg	1995	indian_in_the_cupboard	6.2	19	13	6	68	0	2	1	1	50	2.7	5127	41	http://content9.flixster.com/movie/25/78/257803_det.jpg
61	Eye for an Eye	0116260	Eye for an eye: ojo por ojo	http://ia.media-imdb.com/images/M/MV5BMTUwMzc5NTk0NF5BMl5BanBnXkFtZTYwOTYyMzU5._V1._SX214_CR0,0,214,314_.jpg	1996	1101753-eye	0	0	0	0	0	0	0	0	0	0	0	0	0	http://content8.flixster.com/movie/10/99/01/10990146_det.jpg
62	Mr. Holland's Opus	0113862	Profesor Holland	http://ia.media-imdb.com/images/M/MV5BMTUxODUxOTk2M15BMl5BanBnXkFtZTcwODk2NDYxMQ@@._V1._SY314_CR4,0,214,314_.jpg	1995	mr_hollands_opus	6.7	26	19	7	73	7.5	6	5	1	83	3.5	9569	79	http://content8.flixster.com/movie/10/58/42/10584210_det.jpg
63	Don't Be a Menace to South Central While Drinking Your Juice in the Hood	0116126	Los colegas del barrio	http://ia.media-imdb.com/images/M/MV5BMTA3NjQ1Mzg4NTReQTJeQWpwZ15BbWU3MDcwNTQwMzE@._V1._SY314_CR3,0,214,314_.jpg	1996	dont_be_a_menace	4.5	24	7	17	29	5.6	7	3	4	42	0	0	0	http://content8.flixster.com/movie/28/69/286926_det.jpg
64	Two If by Sea	0118002	Corazones robados	http://ia.media-imdb.com/images/M/MV5BMTY5MDcxNjY5MV5BMl5BanBnXkFtZTYwNDMxMTk5._V1._SX214_CR0,0,214,314_.jpg	1996	two_if_by_sea	3.9	27	3	24	11	0	4	0	4	0	2.6	1608	29	http://content6.flixster.com/movie/27/80/278004_det.jpg
65	Bio-Dome	0115683	Bio-Dome	http://ia.media-imdb.com/images/M/MV5BMTc4NDg0ODQ4Ml5BMl5BanBnXkFtZTcwNDM4MDUyMQ@@._V1._SY314_CR3,0,214,314_.jpg	1996	biodome	1.9	21	1	20	4	2	7	0	7	0	2.6	8972	51	http://content6.flixster.com/movie/25/94/259420_det.jpg
66	Lawnmower Man 2: Beyond Cyberspace	0116839	El cortador de césped II: más allá del ciberespacio	http://ia.media-imdb.com/images/M/MV5BMTg1MjM3OTEyNF5BMl5BanBnXkFtZTcwOTQ5MDEyMQ@@._V1._SY314_CR2,0,214,314_.jpg	1996	lawnmower_man_2_jobes_war	2.8	9	1	8	11	0	3	1	2	33	2.1	952	18	http://content7.flixster.com/movie/10/86/80/10868017_det.jpg
67	Two Bits	0114753	Two Bits	http://ia.media-imdb.com/images/M/MV5BMTY4NjA1Mzc2N15BMl5BanBnXkFtZTcwODI2NjYxMQ@@._V1._SY314_CR2,0,214,314_.jpg	1995	two-bits	5	10	4	6	40	0	4	1	3	25	3.3	685	54	http://content6.flixster.com/movie/26/66/266612_det.jpg
68	Gazon maudit	0113149	Felpudo maldito	http://ia.media-imdb.com/images/M/MV5BMTU5NjI5NDQ2MV5BMl5BanBnXkFtZTcwMDkzMzcxMQ@@._V1._SX214_CR0,0,214,314_.jpg	1995	french_twist	6.1	10	5	5	50	0	4	1	3	25	3.4	597	58	http://content7.flixster.com/movie/27/76/277609_det.jpg
69	Friday	0113118	A tope en viernes	http://ia.media-imdb.com/images/M/MV5BMTkxNjA2MjE0Nl5BMl5BanBnXkFtZTcwMjM3NzYzMQ@@._V1._SX214_CR0,0,214,314_.jpg	1995	nothing_funny	0	0	0	0	0	0	0	0	0	0	0	0	0	http://content7.flixster.com/movie/10/88/03/10880345_det.jpg
70	From Dusk Till Dawn	0116367	Abierto hasta el amanecer	http://ia.media-imdb.com/images/M/MV5BMTI0NzM0MzE4MV5BMl5BanBnXkFtZTcwNjgwODg0MQ@@._V1._SY314_CR3,0,214,314_.jpg	1996	from_dusk_till_dawn	6	43	27	16	62	4.9	10	5	5	50	3.4	36073	75	http://content9.flixster.com/movie/62/82/01/6282011_det.jpg
71	Fair Game	0113010	Caza legal	http://ia.media-imdb.com/images/M/MV5BMTQ4NjM0MDI1OF5BMl5BanBnXkFtZTcwMDQ1ODMyMQ@@._V1._SY314_CR12,0,214,314_.jpg	1995	1065868-fair_game	2.4	24	3	21	12	3.1	8	1	7	12	2.1	1761	16	http://content8.flixster.com/movie/27/69/276994_det.jpg
72	Kicking & Screaming	0384642	Un entrenador genial	http://ia.media-imdb.com/images/M/MV5BMTA5Njk1MjEzMzZeQTJeQWpwZ15BbWU3MDY3NjY4MjE@._V1._SX214_CR0,0,214,314_.jpg	2005	kicking_and_screaming	5.1	137	57	80	41	5	31	12	19	38	3	14260	51	http://content9.flixster.com/movie/24/97/249715_det.jpg
73	Les misérables	0119683	Los miserables	http://ia.media-imdb.com/images/M/MV5BMTQ5Mzc5NDQ2Nl5BMl5BanBnXkFtZTcwNzUxNTIyMQ@@._V1._SY314_CR4,0,214,314_.jpg	1998	1083326-les_miserables	6.9	41	31	10	75	6.6	11	6	5	54	3.6	7310	81	http://content9.flixster.com/movie/25/51/255107_det.jpg
74	Bed of Roses	0115644	Mil ramos de rosas	http://ia.media-imdb.com/images/M/MV5BMjg4MzcxMzk3M15BMl5BanBnXkFtZTcwNzkzOTMyMQ@@._V1._SY314_CR9,0,214,314_.jpg	1996	bed_of_roses	5.3	14	3	11	21	5.2	5	1	4	20	3.2	3163	66	http://content9.flixster.com/movie/25/92/259203_det.jpg
75	Big Bully	0115676	Mi querido enemigo	http://ia.media-imdb.com/images/M/MV5BMTM5OTk4OTA0MV5BMl5BanBnXkFtZTcwNjg1MjQyMQ@@._V1._SX214_CR0,0,214,314_.jpg	1996	big_bully	2.8	7	0	7	0	0	2	0	2	0	2.4	1459	23	http://content9.flixster.com/movie/26/51/265195_det.jpg
76	Screamers	0114367	Asesinos cibernéticos	http://ia.media-imdb.com/images/M/MV5BMTY5NTQzMDkyMF5BMl5BanBnXkFtZTcwOTg1MTcyMQ@@._V1._SY314_CR0,0,214,314_.jpg	1995	1069696-screamers	4.7	30	9	21	30	4.9	9	2	7	22	3	2070	45	http://content7.flixster.com/movie/27/23/272301_det.jpg
77	Nico Icon	0113973	Nico Icon	http://ia.media-imdb.com/images/M/MV5BNTY2MDM2NzcyM15BMl5BanBnXkFtZTcwMjk3MzcyMQ@@._V1._SX214_CR0,0,214,314_.jpg	1995	nico_icon	7.1	13	11	2	84	8	5	4	1	80	4	87	85	http://content9.flixster.com/movie/10/84/77/10847739_det.jpg
78	The Crossing Guard	0112744	Cruzando la oscuridad	http://ia.media-imdb.com/images/M/MV5BMTQ4NDM4MTA0Nl5BMl5BanBnXkFtZTcwNzkxMjEyMQ@@._V1._SY314_CR1,0,214,314_.jpg	1995	crossing_guard	6.5	27	20	7	74	0	4	2	2	50	3.3	2170	56	http://content7.flixster.com/movie/27/69/276905_det.jpg
79	The Juror	0116731	Coacción a un jurado	http://ia.media-imdb.com/images/M/MV5BMTgwOTc5MjYzNl5BMl5BanBnXkFtZTcwMjYzMTYyMQ@@._V1._SX214_CR0,0,214,314_.jpg	1996	juror	4.4	19	3	16	15	4.3	6	1	5	16	2.8	2266	39	http://content6.flixster.com/movie/27/93/279316_det.jpg
80	Badkonake sefid	0112445	El globo blanco	http://ia.media-imdb.com/images/M/MV5BMTQ0MTAxMjMxOF5BMl5BanBnXkFtZTcwODU4NjEyMQ@@._V1._SX77_SY140_.jpg	1995	white_balloon	6.8	20	16	4	80	6.6	8	6	2	75	4	547	86	http://content9.flixster.com/movie/54/93/06/5493067_det.jpg
81	Things to Do in Denver When You're Dead	0114660	Cosas que hacer en Denver cuando estás muerto	http://ia.media-imdb.com/images/M/MV5BMTgxODc5NzYzNl5BMl5BanBnXkFtZTcwOTg0MjkxMQ@@._V1._SY314_CR8,0,214,314_.jpg	1995	things_to_do_in_denver_when_youre_dead	4.9	27	9	18	33	5.5	5	1	4	20	3.5	3197	72	http://content8.flixster.com/movie/27/06/270606_det.jpg
82	Antonia	0112379	Antonia	http://ia.media-imdb.com/images/M/MV5BMTgwNjkwOTQ5NV5BMl5BanBnXkFtZTcwNjc3ODAyMQ@@._V1._SY314_CR1,0,214,314_.jpg	1995	antonias_line	6.5	25	16	9	64	7.8	10	9	1	90	4.2	1707	90	http://content6.flixster.com/movie/28/20/282096_det.jpg
83	Once Upon a Time... When We Were Colored	0114039	Once Upon a Time... When We Were Colored	http://ia.media-imdb.com/images/M/MV5BMTI4NDk2MDcyNV5BMl5BanBnXkFtZTcwMTQxNTMyMQ@@._V1._SX214_CR0,0,214,314_.jpg	1995	once-upon-a-timewhen-we-were-colored	7.3	14	10	4	71	7.9	5	5	0	100	3.7	414	76	http://content8.flixster.com/movie/10/92/29/10922994_det.jpg
84	Last Summer in the Hamptons	0113612	Last Summer in the Hamptons	http://ia.media-imdb.com/images/M/MV5BMTY2OTM4MDI2OV5BMl5BanBnXkFtZTcwNTQxMTYxMQ@@._V1._SX214_CR0,0,214,314_.jpg	1995	last_summer_in_the_hamptons	5.6	15	9	6	60	0	2	2	0	100	3.3	89	47	http://content8.flixster.com/movie/92/06/07/9206078_det.jpg
85	Angels and Insects	0112365	Ángeles & insectos	http://ia.media-imdb.com/images/M/MV5BOTgwMTExNjk2M15BMl5BanBnXkFtZTcwNzQxNTEzMQ@@._V1._SY314_CR2,0,214,314_.jpg	1995	angels_and_insects	6.5	20	14	6	70	8.1	5	5	0	100	3.3	635	62	http://content6.flixster.com/movie/10/89/39/10893928_det.jpg
86	White Squall	0118158	Tormenta blanca (White Squall)	http://ia.media-imdb.com/images/M/MV5BMTI5NjIzMTI5OV5BMl5BanBnXkFtZTcwMjY0MzAyMQ@@._V1._SY314_CR2,0,214,314_.jpg	1996	white_squall	5.8	30	19	11	63	6.3	10	7	3	70	3.2	3184	62	http://content9.flixster.com/movie/10/90/52/10905259_det.jpg
87	Dunston Checks In	0116151	Mi colega Dunston	http://ia.media-imdb.com/images/M/MV5BMTM2OTI4ODAxMl5BMl5BanBnXkFtZTcwODUzMzYyMQ@@._V1._SY314_CR3,0,214,314_.jpg	1996	dunston_checks_in	3.8	15	1	14	6	0	4	1	3	25	2.5	2935	39	http://content8.flixster.com/movie/10/85/22/10852206_det.jpg
88	Black Sheep	0779982	Ovejas asesinas	http://ia.media-imdb.com/images/M/MV5BNzcwMTA1MjEzMl5BMl5BanBnXkFtZTcwNzE0MzQ0MQ@@._V1._SX214_CR0,0,214,314_.jpg	2006	black_sheep	6.4	87	61	26	70	6.3	21	15	6	71	3.2	19454	54	http://content6.flixster.com/movie/58/07/67/5807672_det.jpg
89	Nick of Time	0113972	Nick of time: a la hora señalada	http://ia.media-imdb.com/images/M/MV5BMjEyMTk0ODYzM15BMl5BanBnXkFtZTYwNzQ4Mjg5._V1._SX150_SY220_.jpg	1995	nick_of_time	4.6	28	8	20	28	3.8	5	0	5	0	3.1	10563	54	http://content9.flixster.com/movie/10/84/01/10840163_det.jpg
90	The Journey of August King	0113490	The Journey of August King	http://ia.media-imdb.com/images/M/MV5BMjA2MTMxMDQyMV5BMl5BanBnXkFtZTcwMDEzMzcyMQ@@._V1._SX214_CR0,0,214,314_.jpg	1995	journey_of_august_king	6.2	7	4	3	57	0	2	1	1	50	3.1	286	54	http://content8.flixster.com/movie/26/54/265406_det.jpg
92	Mary Reilly	0117002	Mary Reilly	http://ia.media-imdb.com/images/M/MV5BMTcxODgwNTM5MF5BMl5BanBnXkFtZTcwNTM0MjMyMQ@@._V1._SY314_CR2,0,214,314_.jpg	1996	mary_reilly	4.4	41	11	30	26	4.6	9	2	7	22	2.8	3733	41	http://content6.flixster.com/movie/27/56/275628_det.jpg
93	Vampire in Brooklyn	0114825	Un vampiro suelto en Brooklyn	http://ia.media-imdb.com/images/M/MV5BMTI1MTQ3NzE0MV5BMl5BanBnXkFtZTcwNDAwNzIyMQ@@._V1._SY314_CR3,0,214,314_.jpg	1995	vampire_in_brooklyn	3.6	28	3	25	10	3.1	9	0	9	0	2.4	6122	37	http://content7.flixster.com/movie/10/88/64/10886457_det.jpg
94	Beautiful Girls	0115639	Beautiful Girls	http://ia.media-imdb.com/images/M/MV5BMTI4NjU0NDM0NV5BMl5BanBnXkFtZTYwODU5MjY5._V1._SY314_CR1,0,214,314_.jpg	1996	beautiful_girls	7	46	36	10	78	6.3	14	9	5	64	3.6	4674	79	http://content7.flixster.com/movie/10/84/53/10845361_det.jpg
95	Broken Arrow	0115759	Broken Arrow: alarma nuclear	http://ia.media-imdb.com/images/M/MV5BMjE0NjIwODI0Nl5BMl5BanBnXkFtZTcwMDM5MDYyMQ@@._V1._SX214_CR0,0,214,314_.jpg	1996	1069241-broken_arrow	5.8	29	16	13	55	6.1	6	3	3	50	2.9	12489	51	http://content6.flixster.com/movie/27/12/271208_det.jpg
96	In the Bleak Midwinter	0113403	En lo más crudo del crudo invierno	http://ia.media-imdb.com/images/M/MV5BMTIyMDEwMDAyMl5BMl5BanBnXkFtZTYwOTUwNTk4._V1._SX214_CR0,0,214,314_.jpg	1995	midwinters_tale	7.3	19	17	2	89	0	3	2	1	66	4.1	309	88	http://content6.flixster.com/movie/52/63/38/5263388_det.jpg
97	La haine	0113247	El odio	http://ia.media-imdb.com/images/M/MV5BMTc1ODkwNTI0OV5BMl5BanBnXkFtZTcwNDA2MjEyMQ@@._V1._SY314_CR5,0,214,314_.jpg	1995	hate	8	14	14	0	100	0	4	4	0	100	4.3	11987	95	http://content8.flixster.com/movie/10/84/15/10841502_det.jpg
98	Going Shopping	0295605	Going Shopping	http://ia.media-imdb.com/images/M/MV5BMTc5MTQ3MzA0M15BMl5BanBnXkFtZTcwNzk4MDE0MQ@@._V1._SY314_CR3,0,214,314_.jpg	2005	going_shopping	5	29	12	17	41	5	15	5	10	33	2.8	691	37	http://content8.flixster.com/movie/25/02/250226_det.jpg
99	Heidi Fleiss: Hollywood Madam	0113283	Heidi Fleiss: Hollywood Madam	http://ia.media-imdb.com/images/M/MV5BMTc4NDc5NzQzNF5BMl5BanBnXkFtZTcwMDUyODkxMQ@@._V1._SY314_CR5,0,214,314_.jpg	1995	heidi_fleiss_hollywood_madam	7.5	7	5	2	71	8.8	5	4	1	80	3	281	46	http://content7.flixster.com/movie/30/49/304921_det.jpg
100	City Hall	0115907	City Hall. La sombra de la corrupción	http://ia.media-imdb.com/images/M/MV5BMTQxNzEzMzQwN15BMl5BanBnXkFtZTcwOTk5MDYyMQ@@._V1._SY292_CR1,0,214,292_.jpg	1996	city_hall	6.1	22	12	10	54	7	6	3	3	50	3	2730	42	http://content8.flixster.com/movie/27/59/275902_det.jpg
101	Bottle Rocket	0115734	Ladrón que roba a otro ladrón	http://ia.media-imdb.com/images/M/MV5BMTk1ODI3NzA2NV5BMl5BanBnXkFtZTcwNTI0MTEyMQ@@._V1._SY314_CR3,0,214,314_.jpg	1996	bottle_rocket	6.6	42	33	9	78	6.1	9	5	4	55	3.7	16217	80	http://content6.flixster.com/movie/26/73/267324_det.jpg
102	Mr. Wrong	0117102	Mr. Wrong	http://ia.media-imdb.com/images/M/MV5BMTM0MTAxMjcyMl5BMl5BanBnXkFtZTcwMTIzMTEyMQ@@._V1._SY314_CR3,0,214,314_.jpg	1996	mr_wrong	3.1	28	1	27	3	3.1	8	0	8	0	2.4	1544	29	http://content8.flixster.com/movie/10/92/04/10920478_det.jpg
103	Unforgettable	0118040	Escondido en la memoria	http://ia.media-imdb.com/images/M/MV5BNDM1MDg5MzY4OV5BMl5BanBnXkFtZTcwMDM5NjgyMQ@@._V1._SY314_CR2,0,214,314_.jpg	1996	unforgettable	4.4	26	6	20	23	0	4	0	4	0	3	358	36	http://content8.flixster.com/movie/11/13/35/11133586_det.jpg
104	Happy Gilmore	0116483	Terminagolf	http://ia.media-imdb.com/images/M/MV5BMjE1MzgxNjIyN15BMl5BanBnXkFtZTcwMjkzMjYyMQ@@._V1._SY314_CR6,0,214,314_.jpg	1996	happy_gilmore	5.5	50	29	21	58	5.1	11	4	7	36	3.7	114875	83	http://content7.flixster.com/movie/25/96/259613_det.jpg
105	The Bridges of Madison County	0112579	Los puentes de Madison	http://ia.media-imdb.com/images/M/MV5BMTQ5NzcyODM1Ml5BMl5BanBnXkFtZTcwODQwMDQyMQ@@._V1._SY314_CR6,0,214,314_.jpg	1995	bridges_of_madison_county	7.2	40	36	4	90	7.9	9	9	0	100	3.6	11573	83	http://content6.flixster.com/movie/10/92/73/10927328_det.jpg
106	Keiner liebt mich	0110251	Nadie me quiere	http://ia.media-imdb.com/images/M/MV5BMTM1NzQ2NjQ3Ml5BMl5BanBnXkFtZTcwNzg5NjYxMQ@@._V1._SY314_CR4,0,214,314_.jpg	1994	nobody_loves_me	6	6	4	2	66	0	1	1	0	100	4.2	161	89	http://content6.flixster.com/movie/10/89/61/10896152_det.jpg
107	Muppet Treasure Island	0117110	Los teleñecos en la isla del tesoro	http://ia.media-imdb.com/images/M/MV5BMTY0NDU1MDYxMl5BMl5BanBnXkFtZTcwNjgyMTEzMQ@@._V1._SY314_CR3,0,214,314_.jpg	1996	muppet_treasure_island	6.1	22	15	7	68	7.4	5	4	1	80	3.2	8588	68	http://content6.flixster.com/movie/10/88/15/10881572_det.jpg
110	Braveheart	0112573	Braveheart	http://ia.media-imdb.com/images/M/MV5BMTY0ODA1MTYzNl5BMl5BanBnXkFtZTcwNDE1MjM3Mw@@._V1._SY314_CR1,0,214,314_.jpg	1995	1065684-braveheart	7	48	37	11	77	6.7	16	12	4	75	3.8	204275	83	http://content9.flixster.com/movie/16/90/54/1690543_det.jpg
111	Taxi Driver	0075314	Taxi Driver	http://ia.media-imdb.com/images/M/MV5BMTQ1Nzg3MDQwN15BMl5BanBnXkFtZTcwNDE2NDU2MQ@@._V1._SY314_CR8,0,214,314_.jpg	1976	taxi_driver	8.7	50	49	1	98	7.7	9	8	1	88	4.1	58145	93	http://content9.flixster.com/movie/10/91/39/10913987_det.jpg
112	Hung fan kui	0113326	Duro de matar	http://ia.media-imdb.com/images/M/MV5BMjEzNTkzNTM1OF5BMl5BanBnXkFtZTcwMjgxMjMyMQ@@._V1._SY314_CR1,0,214,314_.jpg	1995	rumble_in_the_bronx	6.4	52	41	11	78	6.5	16	13	3	81	3.1	7517	62	http://content6.flixster.com/movie/10/88/62/10886212_det.jpg
113	Before and After	0115645	Antes y después	http://ia.media-imdb.com/images/M/MV5BMTgwODk4NDkzNF5BMl5BanBnXkFtZTcwMjA0MjUyMQ@@._V1._SY314_CR2,0,214,314_.jpg	1996	1070061-before_and_after	4.8	19	6	13	31	5.7	5	2	3	40	3	1276	39	http://content8.flixster.com/movie/26/53/265310_det.jpg
114	Margaret's Museum	0113774	Margaret's Museum	http://ia.media-imdb.com/images/M/MV5BMTc3NjY0Mjk4MV5BMl5BanBnXkFtZTcwNTAzMzUyMQ@@._V1._SY314_CR3,0,214,314_.jpg	1995	margarets_museum	6.9	6	4	2	66	0	1	1	0	100	3.7	500	76	http://content7.flixster.com/movie/10/43/62/10436297_det.jpg
115	Le bonheur est dans le pré	0112556	La alegría está en el campo	http://ia.media-imdb.com/images/M/MV5BMTcxMzM5MDAxMF5BMl5BanBnXkFtZTcwNzUxNDMzMQ@@._V1._SY314_CR5,0,214,314_.jpg	1995	happiness_is_in_the_field	0	0	0	0	0	0	0	0	0	0	0	0	0	http://content8.flixster.com/movie/10/91/13/10911350_det.jpg
116	Anne Frank Remembered	0112373	Anne Frank Remembered	http://ia.media-imdb.com/images/M/MV5BNTMyOTkxMzA5N15BMl5BanBnXkFtZTcwNjU3MTUyMQ@@._V1._SY314_CR2,0,214,314_.jpg	1995	anne_frank_remembered	7.8	27	26	1	96	7.6	16	15	1	93	3.7	1076	79	http://content9.flixster.com/movie/10/87/14/10871419_det.jpg
117	The Young Poisoner's Handbook	0115033	The Young Poisoner's Handbook	http://ia.media-imdb.com/images/M/MV5BMTk4NzI4OTk4NF5BMl5BanBnXkFtZTYwMzU4Mjg5._V1._SY216_CR41,0,214,216_.jpg	1995	young_poisoners_handbook	7.1	13	11	2	84	0	3	3	0	100	3.7	541	79	http://content8.flixster.com/movie/52/63/47/5263478_det.jpg
118	If Lucy Fell	0116606	Si no te casas, me mato	http://ia.media-imdb.com/images/M/MV5BMTIyNjYyMjIyMV5BMl5BanBnXkFtZTcwNzE4OTUxMQ@@._V1._SX214_CR0,0,214,314_.jpg	1996	if_lucy_fell	4	26	5	21	19	4.3	9	2	7	22	3.1	1202	49	http://content7.flixster.com/movie/10/36/17/10361777_det.jpg
119	Steal Big Steal Little	0114536	Días de fortuna	http://ia.media-imdb.com/images/M/MV5BMTM3MzkzODY2OF5BMl5BanBnXkFtZTcwNjY1OTUyMQ@@._V1._SX214_CR0,0,214,314_.jpg	1995	steal_big_steal_little	4.5	13	2	11	15	0	3	0	3	0	2.9	555	36	http://content9.flixster.com/movie/10/86/77/10867755_det.jpg
120	Race the Sun	0117427	La carrera del sol	http://ia.media-imdb.com/images/M/MV5BMTc3NzgzMzgxNF5BMl5BanBnXkFtZTcwNzMyMzUyMQ@@._V1._SY314_CR1,0,214,314_.jpg	1996	race_the_sun	4.8	9	2	7	22	0	3	0	3	0	2.9	822	40	http://content7.flixster.com/movie/10/88/81/10888113_det.jpg
121	The Boys of St. Vincent	0106473	The Boys of St. Vincent	http://ia.media-imdb.com/images/M/MV5BMjE3NjM3NDQ0M15BMl5BanBnXkFtZTcwNzEwNjMyMQ@@._V1._SY314_CR3,0,214,314_.jpg	1992	the-boys-of-st-vincent	8.2	6	6	0	100	0	1	1	0	100	3.5	401	77	http://content7.flixster.com/movie/11/12/44/11124449_det.jpg
122	Boomerang	0103859	Boomerang: el príncipe de las mujeres	http://ia.media-imdb.com/images/M/MV5BMTg1NTk3NTkzNl5BMl5BanBnXkFtZTcwNTk4MjAzMQ@@._V1._SY314_CR2,0,214,314_.jpg	1992	1039796-boomerang	4.8	27	10	17	37	5.4	8	4	4	50	2.8	4751	55	http://content6.flixster.com/movie/26/81/268128_det.jpg
123	Chung Hing sam lam	0109424	Chungking Express	http://ia.media-imdb.com/images/M/MV5BMjA5MTc3NDE2MV5BMl5BanBnXkFtZTcwMDM5MTk5MQ@@._V1._SY314_CR19,0,214,314_.jpg	1994	chungking_express	7.7	27	26	1	96	6.8	7	6	1	85	4.2	11068	93	http://content6.flixster.com/movie/10/85/69/10856936_det.jpg
124	L'uomo delle stelle	0114808	El hombre de las estrellas	http://ia.media-imdb.com/images/M/MV5BMjE0MTE1ODI3MF5BMl5BanBnXkFtZTcwMTMwMTkxMQ@@._V1._SY314_CR1,0,214,314_.jpg	1995	star_maker	6.5	12	9	3	75	7	5	4	1	80	3.7	543	73	http://content9.flixster.com/movie/27/57/275715_det.jpg
125	Flirting with Disaster	0116324	Flirteando con el desastre	http://ia.media-imdb.com/images/M/MV5BMTI5NDY1Nzk1OV5BMl5BanBnXkFtZTcwMDE5OTUyMQ@@._V1._SY314_CR2,0,214,314_.jpg	1996	flirting_with_disaster	7.4	42	36	6	85	8.5	6	6	0	100	3.3	2127	65	http://content9.flixster.com/movie/92/18/93/9218931_det.jpg
126	The Neverending Story III	0110647	Las aventuras de Bastian: La historia interminable III	http://ia.media-imdb.com/images/M/MV5BMTAxMjY5OTg1MjJeQTJeQWpwZ15BbWU3MDk4MTgzMjE@._V1._SY314_CR1,0,214,314_.jpg	1994	neverending_story_3_the_escape_from_fantasia	0	3	1	2	33	0	0	0	0	0	0	0	0	http://content9.flixster.com/movie/10/88/07/10880743_det.jpg
128	Jupiter's Wife	0110217	Jupiter's Wife	http://ia.media-imdb.com/images/M/MV5BMTI3ODIyODY4N15BMl5BanBnXkFtZTcwNjE3MjUyMQ@@._V1._SY314_CR4,0,214,314_.jpg	1995	jupiters_wife	0	4	3	1	75	0	1	0	1	0	0	0	0	http://content7.flixster.com/movie/10/97/52/10975293_det.jpg
129	Pie in the Sky	0114131	Pie in the Sky	http://ia.media-imdb.com/images/M/MV5BMTAxMTQwNTg1NjNeQTJeQWpwZ15BbWU3MDEzMzI0MjE@._V1._SY314_CR3,0,214,314_.jpg	1996	pie_in_the_sky	0	2	1	1	50	0	0	0	0	0	0	0	0	http://content9.flixster.com/movie/28/42/284295_det.jpg
130	Angela's Ashes	0145653	Las cenizas de Ángela	http://ia.media-imdb.com/images/M/MV5BMTg3NDg0NjU5OF5BMl5BanBnXkFtZTcwMjAwMjIyMQ@@._V1._SY314_CR3,0,214,314_.jpg	1999	angelas_ashes	5.7	84	44	40	52	5.3	26	10	16	38	3.6	4588	79	http://content6.flixster.com/movie/10/92/31/10923132_det.jpg
131	Frankie Starlight	0113107	Frankie y las estrellas	http://ia.media-imdb.com/images/M/MV5BMjAxMzU0MzI0OF5BMl5BanBnXkFtZTcwMjI3MzMyMQ@@._V1._SX214_CR0,0,214,314_.jpg	1995	frankie_starlight	5.8	6	4	2	66	0	1	1	0	100	3.8	133	61	http://content6.flixster.com/movie/93/50/48/9350484_det.jpg
132	The Curse of the Jade Scorpion	0256524	La maldición del escorpión de jade	http://ia.media-imdb.com/images/M/MV5BMTIyMDcyNDIxM15BMl5BanBnXkFtZTcwMTgzNjIyMQ@@._V1._SY314_CR0,0,214,314_.jpg	2001	curse_of_the_jade_scorpion	5.2	122	55	67	45	5	36	14	22	38	3.1	4108	52	http://content6.flixster.com/movie/26/26/262600_det.jpg
134	Sonic Outlaws	0114500	Sonic Outlaws	http://ia.media-imdb.com/images/M/MV5BMTk5OTU5MTgxM15BMl5BanBnXkFtZTcwNTMwMDgyMQ@@._V1._SY314_CR4,0,214,314_.jpg	1995	sonic_outlaws	0	3	2	1	66	0	0	0	0	0	0	0	0	http://content9.flixster.com/movie/10/83/90/10839055_det.jpg
135	Down Periscope	0116130	Abajo el periscopio	http://ia.media-imdb.com/images/M/MV5BMjA0NTE0ODE0Ml5BMl5BanBnXkFtZTcwNjMxMzUyMQ@@._V1._SY314_CR4,0,214,314_.jpg	1996	down_periscope	3.8	31	4	27	12	4	8	1	7	12	2.8	3851	60	http://content9.flixster.com/movie/25/41/254115_det.jpg
136	From the Journals of Jean Seberg	0113125	From the Journals of Jean Seberg	http://ia.media-imdb.com/images/M/MV5BMTk5ODgzNDE1NV5BMl5BanBnXkFtZTcwMTY4MDMyMQ@@._V1._SY314_CR9,0,214,314_.jpg	1995	from_the_journals_of_jean_seberg	7.6	9	9	0	100	0	3	3	0	100	4	30	75	http://content8.flixster.com/movie/10/87/54/10875446_det.jpg
137	Man of the Year	0483726	Man of the Year	http://ia.media-imdb.com/images/M/MV5BMTM0NzQxMjk0OV5BMl5BanBnXkFtZTcwMDUyNDgzMQ@@._V1._SX214_CR0,0,214,314_.jpg	2006	man_of_the_year	4.4	141	30	111	21	5	35	11	24	31	3	29127	51	http://content9.flixster.com/movie/11/12/89/11128939_det.jpg
139	Hard Target	0107076	Blanco humano	http://ia.media-imdb.com/images/M/MV5BODQxMzY3MTY0MF5BMl5BanBnXkFtZTcwNTg2MDgxMQ@@._V1._SY314_CR4,0,214,314_.jpg	1993	hard_target	5.2	29	14	15	48	5.6	7	4	3	57	0	0	0	http://content6.flixster.com/movie/27/33/273300_det.jpg
140	Up Close & Personal	0118055	Íntimo y personal	http://ia.media-imdb.com/images/M/MV5BODQ1NDAyMTExMV5BMl5BanBnXkFtZTcwNDIwMDIyMQ@@._V1._SY314_CR5,0,214,314_.jpg	1996	up_close_and_personal	5.1	31	10	21	32	6.5	6	3	3	50	3.2	2932	63	http://content9.flixster.com/movie/25/89/258991_det.jpg
141	The Birdcage	0115685	Una jaula de grillos	http://ia.media-imdb.com/images/M/MV5BMTMxNDY0MzcyOF5BMl5BanBnXkFtZTcwOTc4MDYyMQ@@._V1._SX214_CR0,0,214,314_.jpg	1996	birdcage	6.7	29	22	7	75	7.5	5	5	0	100	3.3	13502	75	http://content9.flixster.com/movie/26/71/267195_det.jpg
143	Gospa	0113200	Gospa		1995		\N	\N	\N	\N	\N	\N	\N	\N	\N	\N	\N	\N	\N	\N
144	The Brothers McMullen	0112585	Los hermanos McMullen	http://ia.media-imdb.com/images/M/MV5BMTIwODk3MDU5N15BMl5BanBnXkFtZTcwMTE2NTYyMQ@@._V1._SY314_CR3,0,214,314_.jpg	1995	brothers_mcmullen	7.1	34	31	3	91	7.8	6	6	0	100	3.2	1225	55	http://content8.flixster.com/movie/10/87/96/10879638_det.jpg
145	Bad Boys	0112442	Dos policías rebeldes (Bad Boys)	http://ia.media-imdb.com/images/M/MV5BMTI1NzAyNzA3OF5BMl5BanBnXkFtZTYwODU3OTk5._V1._SY314_CR2,0,214,314_.jpg	1995	1062483-bad_boys	4.8	41	16	25	39	3.7	9	1	8	11	3.5	67658	79	http://content8.flixster.com/movie/28/27/282798_det.jpg
146	The Amazing Panda Adventure	0112342	El pequeño panda	http://ia.media-imdb.com/images/M/MV5BNzM2MjM0MzI3OF5BMl5BanBnXkFtZTcwOTc2MDcxMQ@@._V1._SY314_CR1,0,214,314_.jpg	1995	amazing_panda_adventure	4.3	9	2	7	22	0	3	1	2	33	3	1335	46	http://content9.flixster.com/movie/11/15/28/11152831_det.jpg
147	The Basketball Diaries	0112461	Diario de un rebelde	http://ia.media-imdb.com/images/M/MV5BMTA5MjU4MDUxNTleQTJeQWpwZ15BbWU3MDc2MTA4MjE@._V1._SY314_CR1,0,214,314_.jpg	1995	basketball_diaries	4.9	35	15	20	42	4.7	11	3	8	27	3.5	12119	77	http://content7.flixster.com/movie/10/93/25/10932577_det.jpg
148	An Awfully Big Adventure	0112427	Una insólita aventura	http://ia.media-imdb.com/images/M/MV5BMTI0NzUwMzM1NF5BMl5BanBnXkFtZTcwNDc5ODgyMQ@@._V1._SX214_CR0,0,214,314_.jpg	1995	awfully_big_adventure	5.4	11	4	7	36	0	3	0	3	0	3.2	1433	55	http://content8.flixster.com/movie/10/90/97/10909738_det.jpg
149	The Moguls	0405163	The Moguls	http://ia.media-imdb.com/images/M/MV5BMTYyNzQyOTQzN15BMl5BanBnXkFtZTcwNTYxNjQzMQ@@._V1._SX214_CR0,0,214,314_.jpg	2005	the-amateurs	3.9	24	4	20	16	0	4	1	3	25	3	8865	46	http://content7.flixster.com/movie/11/13/35/11133545_det.jpg
150	Apollo 13	0112384	Apolo 13	http://ia.media-imdb.com/images/M/MV5BMTM2Njg2NjU5NF5BMl5BanBnXkFtZTYwODI5MDc4._V1._SX144_SY226_.jpg	1995	apollo_13	8	51	49	2	96	7.9	11	10	1	90	3.6	30565	78	http://content7.flixster.com/movie/10/93/70/10937057_det.jpg
151	Rob Roy	0114287	Rob Roy: la pasión de un rebelde	http://ia.media-imdb.com/images/M/MV5BMTIyOTYwOTMwMF5BMl5BanBnXkFtZTcwNjA2MzQyMQ@@._V1._SY314_CR1,0,214,314_.jpg	1995	1061000-rob_roy	6.3	42	30	12	71	5.8	10	5	5	50	3.3	5253	73	http://content9.flixster.com/movie/26/89/268991_det.jpg
152	Basic Instinct 2	0430912	Instinto básico 2 - adicción al riesgo	http://ia.media-imdb.com/images/M/MV5BNTM3OTk4NTU3MF5BMl5BanBnXkFtZTcwOTMwMzMzMQ@@._V1._SX214_CR0,0,214,314_.jpg	2006	basic_instinct_2	3.1	149	10	139	6	3.2	35	1	34	2	2.5	28208	33	http://content8.flixster.com/movie/10/89/83/10898386_det.jpg
153	Batman Forever	0112462	Batman Forever	http://ia.media-imdb.com/images/M/MV5BMjAwOTEyNjg0M15BMl5BanBnXkFtZTYwODQyMTI5._V1._SY314_CR8,0,214,314_.jpg	1995	batman_forever	5.2	54	23	31	42	5.9	14	10	4	71	2.9	47498	42	http://content7.flixster.com/movie/55/34/97/5534977_det.jpg
154	Belle de jour	0061395	Bella de día	http://ia.media-imdb.com/images/M/MV5BMTAwMTc3NzA0NzleQTJeQWpwZ15BbWU3MDAxMTUxMzE@._V1._SY314_CR4,0,214,314_.jpg	1967	belle_de_jour	8.6	36	34	2	94	7.9	9	8	1	88	4	1378	84	http://content9.flixster.com/movie/10/86/32/10863255_det.jpg
155	Beyond Rangoon	0112495	Más allá de Rangún	http://ia.media-imdb.com/images/M/MV5BMTQwODgxMTA1NV5BMl5BanBnXkFtZTcwNzg0MTgyMQ@@._V1._SX214_CR0,0,214,314_.jpg	1995	beyond_rangoon	5.1	30	11	19	36	5	10	4	6	40	3.5	3962	64	http://content8.flixster.com/movie/10/86/97/10869758_det.jpg
156	Blue in the Face	0112541	Blue in the Face	http://ia.media-imdb.com/images/M/MV5BMjE4MTUzMDIyMl5BMl5BanBnXkFtZTcwNzk4MDYyMQ@@._V1._SY314_CR0,0,214,314_.jpg	1995	blue_in_the_face	5.5	20	9	11	45	0	3	1	2	33	3.5	1323	73	http://content8.flixster.com/movie/27/68/276818_det.jpg
157	Canadian Bacon	0109370	Operación Canadá	http://ia.media-imdb.com/images/M/MV5BMTA4OTAyNTE4MjheQTJeQWpwZ15BbWU3MDU1OTA2MjE@._V1._SX214_CR0,0,214,314_.jpg	1995	canadian_bacon	3.3	14	2	12	14	0	2	0	2	0	2.9	3460	49	http://content7.flixster.com/movie/26/00/260017_det.jpg
158	Casper	0112642	Casper	http://ia.media-imdb.com/images/M/MV5BMTk1NTYxMzU0OV5BMl5BanBnXkFtZTcwMzU1NzQyMQ@@._V1._SY314_CR3,0,214,314_.jpg	1995	casper	4.7	34	14	20	41	4.5	10	3	7	30	3	20672	54	http://content9.flixster.com/movie/31/28/312827_det.jpg
159	Clockers	0112688	Clockers: camellos	http://ia.media-imdb.com/images/M/MV5BMTgxMzAzNTM5Ml5BMl5BanBnXkFtZTcwNzcxMjAwMQ@@._V1._SY296_CR1,0,214,296_.jpg	1995	clockers	6.5	46	31	15	67	6.7	12	9	3	75	3.5	2502	74	http://content8.flixster.com/movie/10/84/06/10840642_det.jpg
160	Congo	0112715	Congo	http://ia.media-imdb.com/images/M/MV5BNjI3MTE5NTMzOF5BMl5BanBnXkFtZTcwMzkyOTAyMQ@@._V1._SY314_CR4,0,214,314_.jpg	1995	congo	3.6	42	9	33	21	3.2	12	1	11	8	2.6	7008	34	http://content7.flixster.com/movie/25/85/258597_det.jpg
161	Crimson Tide	0112740	Marea roja	http://ia.media-imdb.com/images/M/MV5BMjY4NDQxMjcwNV5BMl5BanBnXkFtZTcwNDA1MjA0MQ@@._V1._SY314_CR5,0,214,314_.jpg	1995	crimson_tide	7.4	44	38	6	86	8	10	9	1	90	3.5	11550	77	http://content7.flixster.com/movie/26/84/268417_det.jpg
162	Crumb	0109508	Crumb	http://ia.media-imdb.com/images/M/MV5BOTM5MDM5OTM3MV5BMl5BanBnXkFtZTcwNDgzNzIzMQ@@._V1._SY314_CR2,0,214,314_.jpg	1994	crumb	8.3	39	37	2	94	0	4	4	0	100	4	2689	88	http://content7.flixster.com/movie/27/41/274197_det.jpg
163	Desperado	0112851	Desperado	http://ia.media-imdb.com/images/M/MV5BMTM5Mzg3MDAwN15BMl5BanBnXkFtZTcwMTM4MjAwMQ@@._V1._SY314_CR1,0,214,314_.jpg	1995	desperado	6.3	38	23	15	60	5.4	10	3	7	30	3.5	23821	79	http://content6.flixster.com/movie/10/87/27/10872728_det.jpg
164	Devil in a Blue Dress	0112857	El demonio vestido de azul	http://ia.media-imdb.com/images/M/MV5BMTQyNTA0ODIzOV5BMl5BanBnXkFtZTcwMzg2ODUxMQ@@._V1._SY314_CR2,0,214,314_.jpg	1995	devil_in_a_blue_dress	7.3	50	44	6	88	7	14	11	3	78	3.3	2742	64	http://content9.flixster.com/movie/27/13/271303_det.jpg
165	Die Hard: With a Vengeance	0112864	Jungla de cristal. La venganza	http://ia.media-imdb.com/images/M/MV5BMTI0MDkwNzc1NF5BMl5BanBnXkFtZTYwMzE5NDg5._V1._SX214_CR0,0,214,314_.jpg	1995	die_hard_with_a_vengeance	5.7	42	20	22	47	5.8	10	5	5	50	3.6	61394	83	http://content8.flixster.com/movie/10/93/34/10933486_det.jpg
166	The Doom Generation	0112887	Maldita generación	http://ia.media-imdb.com/images/M/MV5BMzA5MTk5NDA1N15BMl5BanBnXkFtZTcwOTMxNDMzMQ@@._V1._SY314_CR2,0,214,314_.jpg	1995	doom_generation	4.9	29	14	15	48	5.3	12	7	5	58	3.3	2680	64	http://content8.flixster.com/movie/10/92/11/10921130_det.jpg
167	Feast of July	0113044	Cosecha de julio	http://ia.media-imdb.com/images/M/MV5BODQ5NTcyODQ4Ml5BMl5BanBnXkFtZTcwNjgxNzUyMQ@@._V1._SY314_CR4,0,214,314_.jpg	1995	feast_of_july	6.2	9	6	3	66	0	4	2	2	50	2.9	226	40	http://content8.flixster.com/movie/10/87/63/10876398_det.jpg
168	First Knight	0113071	El primer caballero	http://ia.media-imdb.com/images/M/MV5BMTY2MTAwNTE0MV5BMl5BanBnXkFtZTcwMDMyMjAzMQ@@._V1._SY314_CR3,0,214,314_.jpg	1995	first_knight	5.2	42	19	23	45	5.5	14	7	7	50	3	13290	59	http://content9.flixster.com/movie/84/22/90/8422907_det.jpg
169	Free Willy 2: The Adventure Home	0113114	Liberad a Willy 2	http://ia.media-imdb.com/images/M/MV5BMjgyNTc4Mzk4OV5BMl5BanBnXkFtZTcwMDgwMDQyMQ@@._V1._SX214_CR0,0,214,314_.jpg	1995	free_willy_2_the_adventure_home	4.6	12	3	9	25	0	3	1	2	33	2.8	8336	53	http://content9.flixster.com/movie/26/44/264407_det.jpg
170	Hackers	0113243	Hackers: piratas informáticos	http://ia.media-imdb.com/images/M/MV5BMTkwNjE4NjI1N15BMl5BanBnXkFtZTcwMjUxNTczMQ@@._V1._SX214_CR0,0,214,314_.jpg	1995	hackers	4.7	19	7	12	36	0	3	2	1	66	3.2	16863	66	http://content7.flixster.com/movie/25/64/256409_det.jpg
171	Jeffrey	0113464	Jeffrey	http://ia.media-imdb.com/images/M/MV5BMTc4MjM1Njc3NF5BMl5BanBnXkFtZTcwNzI0OTgyMQ@@._V1._SY314_CR3,0,214,314_.jpg	1995	jeffrey	6.1	23	14	9	60	5.7	9	4	5	44	3.4	836	68	http://content7.flixster.com/movie/27/11/271117_det.jpg
172	Johnny Mnemonic	0113481	Johnny Mnemonic	http://ia.media-imdb.com/images/M/MV5BMTU5MjQ1ODA4N15BMl5BanBnXkFtZTcwMDYxNzUyMQ@@._V1._SY314_CR4,0,214,314_.jpg	1995	johnny_mnemonic	3.3	28	4	24	14	4.7	5	1	4	20	2.5	7062	33	http://content7.flixster.com/movie/28/53/285317_det.jpg
173	Judge Dredd	0113492	Juez Dredd	http://ia.media-imdb.com/images/M/MV5BMTg3NTgzOTE3MF5BMl5BanBnXkFtZTYwNzEwNzg5._V1._SX214_CR0,0,214,314_.jpg	1995	judge_dredd	3.6	47	7	40	14	3.7	10	0	10	0	2.5	10571	35	http://content9.flixster.com/movie/27/05/270591_det.jpg
174	Jury Duty	0113500	Jury Duty: ¿y dónde esta el jurado?	http://ia.media-imdb.com/images/M/MV5BMTI4NTcyNjU1NF5BMl5BanBnXkFtZTcwNjk4MzQyMQ@@._V1._SY314_CR1,0,214,314_.jpg	1995	jury_duty	2.1	11	0	11	0	0	2	0	2	0	2.4	1843	33	http://content6.flixster.com/movie/10/50/99/10509940_det.jpg
175	Kids	0113540	Kids	http://ia.media-imdb.com/images/M/MV5BMTc4MzAyODExOV5BMl5BanBnXkFtZTcwMDkwNjYyMQ@@._V1._SY314_CR2,0,214,314_.jpg	1995	kids	5	52	26	26	50	6.5	7	4	3	57	3.5	11282	78	http://content6.flixster.com/movie/10/89/38/10893852_det.jpg
176	Living in Oblivion	0113677	Vivir rodando	http://ia.media-imdb.com/images/M/MV5BMTQ3NjAwMDc3MV5BMl5BanBnXkFtZTcwNDg2NTgxMQ@@._V1._SY314_CR1,0,214,314_.jpg	1995	living_in_oblivion	7.4	24	21	3	87	0	2	2	0	100	3.8	1878	85	http://content6.flixster.com/movie/10/87/12/10871220_det.jpg
177	Lord of Illusions	0113690	Lord of Illusions: el señor de las ilusiones	http://ia.media-imdb.com/images/M/MV5BMTczMTA0MzE2Nl5BMl5BanBnXkFtZTcwNTg2ODcxMQ@@._V1._SX214_CR0,0,214,314_.jpg	1995	lord_of_illusions	5.7	19	13	6	68	0	2	1	1	50	3	2344	51	http://content9.flixster.com/movie/28/75/287599_det.jpg
178	Love & Human Remains	0107447	La verdadera naturaleza del amor	http://ia.media-imdb.com/images/M/MV5BMTcxMzQ2OTk5OF5BMl5BanBnXkFtZTcwMDUxNDMzMQ@@._V1._SY314_CR1,0,214,314_.jpg	1993	love-and-human-remains	6.5	11	7	4	63	0	4	2	2	50	0	0	0	http://content9.flixster.com/movie/84/22/68/8422687_det.jpg
179	Mad Love	0113729	Amor loco	http://ia.media-imdb.com/images/M/MV5BMTM0MzY2MDU4OV5BMl5BanBnXkFtZTcwNzk4NTUyMQ@@._V1._SY314_CR3,0,214,314_.jpg	1995	bad_love	0	0	0	0	0	0	0	0	0	0	0	0	0	http://content9.flixster.com/movie/10/97/32/10973279_det.jpg
180	Mallrats	0113749	Mallrats	http://ia.media-imdb.com/images/M/MV5BMTE5OTkxOTI1Ml5BMl5BanBnXkFtZTcwNjk2MTEzMQ@@._V1._SY314_CR5,0,214,314_.jpg	1995	mallrats	5.4	40	21	19	52	5	9	2	7	22	3.6	40221	83	http://content6.flixster.com/movie/11/15/34/11153460_det.jpg
181	Mighty Morphin Power Rangers: The Movie	0113820	Power Rangers: la película	http://ia.media-imdb.com/images/M/MV5BMjAyOTQyNzA5NV5BMl5BanBnXkFtZTcwMzM2MjkyMQ@@._V1._SY314_CR2,0,214,314_.jpg	1995	mighty_morphin_power_rangers_the_movie	4.6	19	8	11	42	5.5	8	5	3	62	2.7	5904	52	http://content8.flixster.com/movie/26/01/260110_det.jpg
182	Moonlight and Valentino	0113851	Moonlight and Valentino: mujeres bajo la luna	http://ia.media-imdb.com/images/M/MV5BMTU1NjQ5ODM5M15BMl5BanBnXkFtZTcwNjIwMDAyMQ@@._V1._SX214_CR0,0,214,314_.jpg	1995	moonlight_and_valentino	4.6	13	2	11	15	0	3	0	3	0	3.1	978	51	http://content9.flixster.com/movie/10/91/91/10919195_det.jpg
183	Mute Witness	0110604	Testigo mudo	http://ia.media-imdb.com/images/M/MV5BMTQwMjczODAyOV5BMl5BanBnXkFtZTcwNDA5NjQyMQ@@._V1._SY314_CR0,0,214,314_.jpg	1994	mute_witness	6.9	19	15	4	78	7.3	6	5	1	83	3.2	644	61	http://content6.flixster.com/movie/27/75/277592_det.jpg
184	Nadja	0110620	Nadja	http://ia.media-imdb.com/images/M/MV5BMTk2NTE5MDI4MV5BMl5BanBnXkFtZTcwODM4MDMzMQ@@._V1._SY314_CR50,0,214,314_.jpg	1994	the-case-of-the-white-chapel-vampire-the-royal-scandal2001	0	0	0	0	0	0	0	0	0	0	0	0	0	http://content8.flixster.com/movie/10/89/08/10890894_det.jpg
185	The Net	0113957	La red	http://ia.media-imdb.com/images/M/MV5BMTU0NjA2NzIwOF5BMl5BanBnXkFtZTYwNTExNTg4._V1._SY314_CR0,0,214,314_.jpg	1995	net	5.1	33	11	22	33	6.9	5	3	2	60	2.8	10933	50	http://content9.flixster.com/movie/68/77/57/6877579_det.jpg
186	Nine Months	0113986	Nueve meses (Nine Months)	http://ia.media-imdb.com/images/M/MV5BMTg5NzYwMTkwNF5BMl5BanBnXkFtZTcwNTMxMzUyMQ@@._V1._SY314_CR4,0,214,314_.jpg	1995	nine_months	4.3	24	6	18	25	5	5	1	4	20	2.7	8930	40	http://content7.flixster.com/movie/10/91/49/10914937_det.jpg
187	Party Girl	0114095	Party Girl	http://ia.media-imdb.com/images/M/MV5BMTQ0MTE0NTQxMV5BMl5BanBnXkFtZTcwMDQ2NjkyMQ@@._V1._SY314_CR0,0,214,314_.jpg	1995	1066050-party_girl	6.3	31	24	7	77	6	13	8	5	61	3.5	1243	73	http://content8.flixster.com/movie/10/85/91/10859166_det.jpg
188	The Prophecy	0114194	Ángeles y demonios	http://ia.media-imdb.com/images/M/MV5BMTI1NDczMzk4OF5BMl5BanBnXkFtZTYwMzE1MTM5._V1._SX214_CR0,0,214,314_.jpg	1995	1065632-prophecy	5.2	19	8	11	42	0	1	0	1	0	3.3	5062	71	http://content6.flixster.com/movie/26/79/267992_det.jpg
189	The Reckless Moment	0041786	Almas desnudas	http://ia.media-imdb.com/images/M/MV5BMTUyNzExMzU0M15BMl5BanBnXkFtZTcwMjU0OTUzMQ@@._V1._SY314_CR17,0,214,314_.jpg	1949	reckless_moment	0	3	3	0	100	0	0	0	0	0	0	0	0	http://content6.flixster.com/movie/55/32/82/5532828_det.jpg
190	Fail-Safe	0058083	Punto límite	http://ia.media-imdb.com/images/M/MV5BMjExODkxMTg2OV5BMl5BanBnXkFtZTcwNzk2MTIyMQ@@._V1._SX214_CR0,0,214,314_.jpg	1964	failsafe	7.6	13	12	1	92	0	0	0	0	0	0	0	0	http://content9.flixster.com/movie/29/23/292315_det.jpg
191	The Scarlet Letter	0114345	La letra escarlata	http://ia.media-imdb.com/images/M/MV5BMTk4MTg0NzMxMV5BMl5BanBnXkFtZTcwMDc4ODUyMQ@@._V1._SX214_CR0,0,214,314_.jpg	1995	1066120-scarlet_letter	3	33	5	28	15	3.6	11	1	10	9	2.9	3493	48	http://content7.flixster.com/movie/10/86/16/10861633_det.jpg
193	Showgirls	0114436	Showgirls	http://ia.media-imdb.com/images/M/MV5BMTQ1NDQwNDQ0Ml5BMl5BanBnXkFtZTcwMTI1Nzg0MQ@@._V1._SY314_CR7,0,214,314_.jpg	1995	showgirls	2.9	41	5	36	12	3.4	10	0	10	0	2.3	7443	35	http://content8.flixster.com/movie/28/55/285598_det.jpg
194	Smoke	0114478	Smoke	http://ia.media-imdb.com/images/M/MV5BMTgxNjQ4MTQ0OV5BMl5BanBnXkFtZTcwNTQ2OTcyMQ@@._V1._SY314_CR6,0,214,314_.jpg	1995	1062983-smoke	7.8	27	25	2	92	0	4	3	1	75	3.9	3101	88	http://content7.flixster.com/movie/27/30/273025_det.jpg
195	Something to Talk About	0114496	Algo de que hablar	http://ia.media-imdb.com/images/M/MV5BMTIzOTczNTM1MF5BMl5BanBnXkFtZTcwMDM5MDMyMQ@@._V1._SY314_CR9,0,214,314_.jpg	1995	something_to_talk_about	5.3	27	10	17	37	6.5	9	5	4	55	3	6137	55	http://content8.flixster.com/movie/93/24/35/9324358_det.jpg
196	Species	0114508	Species: especie mortal	http://ia.media-imdb.com/images/M/MV5BMTY2ODgxNzM1NV5BMl5BanBnXkFtZTcwNTg5MjE1MQ@@._V1._SY314_CR5,0,214,314_.jpg	1995	species	4.9	31	12	19	38	5.1	5	1	4	20	2.7	6716	37	http://content7.flixster.com/movie/66/42/83/6642833_det.jpg
197	The Stars Fell on Henrietta	0114534	Camino de la fortuna	http://ia.media-imdb.com/images/M/MV5BMTU4NTYzMzIzMF5BMl5BanBnXkFtZTcwODk4MTkxMQ@@._V1._SX214_CR0,0,214,314_.jpg	1995	stars_fell_on_henrietta	4.9	7	2	5	28	0	1	0	1	0	3	66	18	http://content7.flixster.com/movie/10/85/18/10851893_det.jpg
198	Strange Days	0114558	Días extraños	http://ia.media-imdb.com/images/M/MV5BMTI0MjQ1Mzc5OV5BMl5BanBnXkFtZTcwMjkzMTMyMQ@@._V1._SY314_CR5,0,214,314_.jpg	1995	strange_days	6	38	23	15	60	5.9	8	4	4	50	3.3	7016	70	http://content8.flixster.com/movie/27/10/271010_det.jpg
199	Les parapluies de Cherbourg	0058450	Los paraguas de Cherburgo	http://ia.media-imdb.com/images/M/MV5BMTMyMTQyMTM2OV5BMl5BanBnXkFtZTcwOTMwMjUyMQ@@._V1._SY314_CR4,0,214,314_.jpg	1964	umbrellas_of_cherbourg	8.6	45	44	1	97	7.9	10	9	1	90	4.1	3199	86	http://content9.flixster.com/movie/30/89/308923_det.jpg
200	The Tie That Binds	0114666	Los lazos que unen	http://ia.media-imdb.com/images/M/MV5BMTg1NDgxMzYyM15BMl5BanBnXkFtZTcwNzIyOTEyMQ@@._V1._SY314_CR3,0,214,314_.jpg	1995	tie_that_binds	2.8	9	1	8	11	0	3	0	3	0	3	286	34	http://content9.flixster.com/movie/10/91/94/10919459_det.jpg
201	Three Wishes	0114663	Tres deseos	http://ia.media-imdb.com/images/M/MV5BMTYzMTYxODc2N15BMl5BanBnXkFtZTcwMTMzNjAwMQ@@._V1._SY314_CR8,0,214,314_.jpg	1995	three_wishes	4.4	15	2	13	13	0	4	0	4	0	3	1249	52	http://content7.flixster.com/movie/26/05/260509_det.jpg
202	Total Eclipse	0114702	Vidas al límite (Total Eclipse)	http://ia.media-imdb.com/images/M/MV5BMjEyMTY0NDM2N15BMl5BanBnXkFtZTcwMjMzNDYxMQ@@._V1._SX214_CR0,0,214,314_.jpg	1995	total_eclipse	4.9	16	4	12	25	0	4	1	3	25	3.4	2222	63	http://content6.flixster.com/movie/11/14/92/11149252_det.jpg
203	To Wong Foo Thanks for Everything, Julie Newmar	0114682	A Wong Foo, gracias por todo, Julie Newmar	http://ia.media-imdb.com/images/M/MV5BMTIwOTg5NzcxMV5BMl5BanBnXkFtZTcwNzc4MTAyMQ@@._V1._SY314_CR3,0,214,314_.jpg	1995	to_wong_foo_thanks_for_everything_julie_newmar	5	23	8	15	34	5.2	5	0	5	0	3.1	6833	69	http://content9.flixster.com/movie/10/88/06/10880663_det.jpg
204	Under Siege 2: Dark Territory	0114781	Alerta máxima 2	http://ia.media-imdb.com/images/M/MV5BMTQ1MDg5Njc4OF5BMl5BanBnXkFtZTcwMTU4NDIyMQ@@._V1._SY314_CR9,0,214,314_.jpg	1995	under_siege_2_dark_territory	4.5	29	10	19	34	0	3	2	1	66	2.6	5213	47	http://content6.flixster.com/movie/27/23/272392_det.jpg
205	Unstrung Heroes	0114798	Unstrung Heroes	http://ia.media-imdb.com/images/M/MV5BMTY1ODY5NDUzMl5BMl5BanBnXkFtZTcwNDgwNjUyMQ@@._V1._SY314_CR5,0,214,314_.jpg	1995	unstrung_heroes	6.3	21	16	5	76	0	4	2	2	50	3.2	530	54	http://content8.flixster.com/movie/26/44/264406_det.jpg
206	Unzipped	0114805	Unzipped	http://ia.media-imdb.com/images/M/MV5BMjAwODIwMTk2Nl5BMl5BanBnXkFtZTcwMzA4NDUyMQ@@._V1._SY314_CR1,0,214,314_.jpg	1995	unzipped	6.7	13	10	3	76	7.9	5	5	0	100	3.3	64	67	http://content6.flixster.com/movie/10/86/36/10863660_det.jpg
207	A Walk in the Clouds	0114887	Un paseo por las nubes	http://ia.media-imdb.com/images/M/MV5BMTY3Mzc3NDcwNl5BMl5BanBnXkFtZTcwODk3MTQyMQ@@._V1._SY294_CR1,0,214,294_.jpg	1995	walk_in_the_clouds	5.5	22	9	13	40	0	3	1	2	33	3.3	12692	74	http://content7.flixster.com/movie/10/89/20/10892013_det.jpg
208	Waterworld	0114898	Waterworld	http://ia.media-imdb.com/images/M/MV5BMTc3MjEwOTE0N15BMl5BanBnXkFtZTcwODc4MTYyMQ@@._V1._SY216_CR35,0,214,216_.jpg	1995	waterworld	5.1	48	20	28	41	6.4	9	7	2	77	2.6	18023	46	http://content9.flixster.com/movie/25/75/257591_det.jpg
209	White Man's Burden	0114928	White man's burden: Atrapado	http://ia.media-imdb.com/images/M/MV5BMTI2ODY1ODcwMl5BMl5BanBnXkFtZTcwNzYzNzUxMQ@@._V1._SY314_CR3,0,214,314_.jpg	1995	1067214-white_mans_burden	4.5	32	8	24	25	4.4	10	1	9	10	2.8	1275	38	http://content7.flixster.com/movie/27/54/275405_det.jpg
210	Wild Bill	0114938	Wild Bill	http://ia.media-imdb.com/images/M/MV5BMTU4MDcyMzM4MV5BMl5BanBnXkFtZTcwNzM4MzUyMQ@@._V1._SX99_SY140_.jpg	1995		\N	\N	\N	\N	\N	\N	\N	\N	\N	\N	\N	\N	\N	\N
211	The Browning Version	0043362	The Browning Version	http://ia.media-imdb.com/images/M/MV5BMTg1Mzk0MjY3MV5BMl5BanBnXkFtZTcwODExMTkyMQ@@._V1._SY314_CR4,0,214,314_.jpg	1951	1043923-browning_version	7.8	17	15	2	88	0	3	1	2	33	4.3	270	94	http://content7.flixster.com/movie/10/83/88/10838841_det.jpg
212	Bushwhacked	0112602	El gran scout	http://ia.media-imdb.com/images/M/MV5BMjA0NzM4ODc0MF5BMl5BanBnXkFtZTcwMTg2MjQyMQ@@._V1._SY314_CR4,0,214,314_.jpg	1995	bushwhacked	2.1	9	0	9	0	0	2	0	2	0	2.6	1388	38	http://content9.flixster.com/movie/91/58/09/9158095_det.jpg
213	Utomlyonnye solntsem	0111579	Quemado por el sol	http://ia.media-imdb.com/images/M/MV5BMzQ5MDUwNDMyOV5BMl5BanBnXkFtZTcwOTQyMTAwMQ@@._V1._SY314_CR0,0,214,314_.jpg	1994	burnt_by_the_sun	7	13	10	3	76	0	4	3	1	75	4.3	1533	93	http://content8.flixster.com/movie/27/23/272326_det.jpg
214	Before the Rain	0110882	Antes de la lluvia	http://ia.media-imdb.com/images/M/MV5BMTM3MzAwMzc1N15BMl5BanBnXkFtZTcwMjA4NjA3MQ@@._V1._SY314_CR6,0,214,314_.jpg	1994	before_the_rain	7.5	12	10	2	83	0	2	2	0	100	4.4	1683	93	http://content6.flixster.com/movie/10/89/78/10897876_det.jpg
215	Before Sunrise	0112471	Antes de amanecer	http://ia.media-imdb.com/images/M/MV5BMjAyNDUzNTA0M15BMl5BanBnXkFtZTcwMDAzMzMzMQ@@._V1._SY314_CR6,0,214,314_.jpg	1995	before_sunrise	8.2	34	34	0	100	9.3	5	5	0	100	4.1	20616	92	http://content7.flixster.com/movie/10/85/60/10856081_det.jpg
216	Billy Madison	0112508	Billy Madison	http://ia.media-imdb.com/images/M/MV5BMjAzMTAyNzc4MV5BMl5BanBnXkFtZTYwOTYwMDM5._V1._SX214_CR0,0,214,314_.jpg	1995	billy_madison	4.8	35	15	20	42	0	4	1	3	25	3.5	91595	79	http://content6.flixster.com/movie/26/12/261212_det.jpg
217	The Babysitters	0796302	The Babysitters	http://ia.media-imdb.com/images/M/MV5BMTcwMDUwNzYyOF5BMl5BanBnXkFtZTcwNTg4NDA3MQ@@._V1._SY314_CR0,0,214,314_.jpg	2007	babysitters	4.4	26	8	18	30	4.6	12	3	9	25	2.9	1237	35	http://content9.flixster.com/movie/10/84/14/10841411_det.jpg
218	Boys on the Side	0112571	Sólo ellas... los chicos a un lado	http://ia.media-imdb.com/images/M/MV5BMTQzNzg4NDk3OF5BMl5BanBnXkFtZTcwMjcwNTgxMQ@@._V1._SY314_CR10,0,214,314_.jpg	1995	boys_on_the_side	6	32	23	9	71	6.1	8	5	3	62	3.1	4572	65	http://content6.flixster.com/movie/27/12/271228_det.jpg
219	The Cure	0112757	Que nada nos separe	http://ia.media-imdb.com/images/M/MV5BNTcyMDM2NjkzOF5BMl5BanBnXkFtZTcwNzg0MDcyMQ@@._V1._SY314_CR3,0,214,314_.jpg	1995	1061860-cure	5.5	10	4	6	40	0	4	1	3	25	3.7	2207	79	http://content9.flixster.com/movie/10/86/12/10861271_det.jpg
220	Castle Freak	0112643	Castle Freak	http://ia.media-imdb.com/images/M/MV5BMTg3MDY4MTQ4Ml5BMl5BanBnXkFtZTcwOTE2MTUxMQ@@._V1._SY314_CR1,0,214,314_.jpg	1995	castle_freak	5.4	7	4	3	57	0	0	0	0	0	0	0	0	http://content9.flixster.com/movie/10/89/86/10898627_det.jpg
222	Circle of Friends	0112679	Círculo de amigos	http://ia.media-imdb.com/images/M/MV5BNTAwOTIwMjgxMV5BMl5BanBnXkFtZTcwNjQ0MDYyMQ@@._V1._SY314_CR4,0,214,314_.jpg	1995	1059480-circle_of_friends	6.5	35	27	8	77	6.5	11	8	3	72	3.3	3292	65	http://content7.flixster.com/movie/10/91/53/10915357_det.jpg
223	Clerks.	0109445	Clerks	http://ia.media-imdb.com/images/M/MV5BMTY0MDkyOTYxOF5BMl5BanBnXkFtZTcwOTEyOTYyMQ@@._V1._SY314_CR7,0,214,314_.jpg	1994	clerks	7.4	48	42	6	87	7.1	9	8	1	88	3.8	57642	89	http://content8.flixster.com/movie/10/93/69/10936950_det.jpg
224	Don Juan DeMarco	0112883	Don Juan DeMarco	http://ia.media-imdb.com/images/M/MV5BMTk0ODkzODY5OV5BMl5BanBnXkFtZTcwODAxMDYyMQ@@._V1._SY314_CR7,0,214,314_.jpg	1994	don-juan-demarco	5.8	22	16	6	72	0	2	1	1	50	3.3	14169	70	http://content9.flixster.com/movie/25/52/255207_det.jpg
225	Disclosure	0109635	Acoso	http://ia.media-imdb.com/images/M/MV5BMTM2MTU3NTY1OF5BMl5BanBnXkFtZTcwMjQ3OTYxMQ@@._V1._SY314_CR10,0,214,314_.jpg	1994	disclosure	5.7	40	24	16	60	5.8	9	5	4	55	2.8	3648	41	http://content8.flixster.com/movie/27/42/274202_det.jpg
226	Tucker: The Man and His Dream	0096316	Tucker, el hombre y su sueño	http://ia.media-imdb.com/images/M/MV5BMzYyMzE0NDIwMV5BMl5BanBnXkFtZTcwMzUwMTcxMQ@@._V1._SY314_CR4,0,214,314_.jpg	1988	tucker_the_man_and_his_dream	7.2	35	30	5	85	6.8	7	5	2	71	3.2	1497	58	http://content7.flixster.com/movie/25/57/255709_det.jpg
227	Drop Zone	0109676	Salto al peligro	http://ia.media-imdb.com/images/M/MV5BMjA4NDU1NjQwOV5BMl5BanBnXkFtZTcwNDA4NDIyMQ@@._V1._SY314_CR3,0,214,314_.jpg	1994	drop_zone	4.1	19	6	13	31	0	3	1	2	33	2.7	2485	36	http://content9.flixster.com/movie/27/31/273103_det.jpg
228	Destiny Turns on the Radio	0112854	Johnny Destiny	http://ia.media-imdb.com/images/M/MV5BMTQzMDUwMDA0OF5BMl5BanBnXkFtZTYwNjY4NDg5._V1._SX214_CR0,0,214,314_.jpg	1995	destiny_turns_on_the_radio	2.7	15	2	13	13	0	2	0	2	0	2.6	446	27	http://content8.flixster.com/movie/71/21/48/7121486_det.jpg
229	Death and the Maiden	0109579	La muerte y la doncella	http://ia.media-imdb.com/images/M/MV5BMTQyODAxOTUzN15BMl5BanBnXkFtZTcwNDE0ODMyMQ@@._V1._SY314_CR3,0,214,314_.jpg	1994	death_and_the_maiden	7	48	40	8	83	6.2	10	7	3	70	3.6	1972	76	http://content9.flixster.com/movie/10/92/35/10923515_det.jpg
230	Dolores Claiborne	0109642	Eclipse total (Dolores Claiborne)	http://ia.media-imdb.com/images/M/MV5BMjE4NDIwNzgwN15BMl5BanBnXkFtZTcwNzk3MDAzMQ@@._V1._SY314_CR11,0,214,314_.jpg	1995	dolores_claiborne	6.8	33	28	5	84	0	4	3	1	75	3.4	4632	75	http://content6.flixster.com/movie/26/92/269216_det.jpg
231	Dumb & Dumber	0109686	Dos tontos muy tontos	http://ia.media-imdb.com/images/M/MV5BMTIzNDI5MTc0M15BMl5BanBnXkFtZTYwMjM5NDU5._V1._SY314_CR8,0,214,314_.jpg	1994	dumb_and_dumber	5.8	45	28	17	62	4.8	10	4	6	40	3.3	95871	79	http://content6.flixster.com/movie/25/45/254516_det.jpg
232	Yin shi nan nu	0111797	Comer, beber, amar	http://ia.media-imdb.com/images/M/MV5BMTg5NTQxMjc5MV5BMl5BanBnXkFtZTcwMjYxODcxMQ@@._V1._SY314_CR3,0,214,314_.jpg	1994	eat_drink_man_woman	7.4	31	29	2	93	7.9	8	8	0	100	4	3802	91	http://content8.flixster.com/movie/28/62/286218_det.jpg
233	Exotica	0109759	Exótica	http://ia.media-imdb.com/images/M/MV5BMjA1OTEyNTA0OF5BMl5BanBnXkFtZTcwMDY0NDgxMQ@@._V1._SX214_CR0,0,214,314_.jpg	1994	exotica	8.3	27	26	1	96	0	3	3	0	100	3.7	1837	81	http://content8.flixster.com/movie/27/34/273426_det.jpg
234	Exit to Eden	0109758	Dos sabuesos en la isla del edén	http://ia.media-imdb.com/images/M/MV5BMjA3OTM4NjQ4Nl5BMl5BanBnXkFtZTcwODY0NjIyMQ@@._V1._SX214_CR0,0,214,314_.jpg	1994	exit_to_eden	2.4	15	1	14	6	0	3	0	3	0	2.3	1694	27	http://content8.flixster.com/movie/26/84/268410_det.jpg
235	Ed Wood	0109707	Ed Wood	http://ia.media-imdb.com/images/M/MV5BMTIxNzQ3NTI1NV5BMl5BanBnXkFtZTcwOTM1MTIyMQ@@._V1._SY314_CR3,0,214,314_.jpg	1994	ed_wood	7.9	57	52	5	91	7.2	12	9	3	75	3.7	28216	83	http://content9.flixster.com/movie/10/88/97/10889755_det.jpg
236	French Kiss	0113117	French Kiss	http://ia.media-imdb.com/images/M/MV5BMjAwMzA4OTA2OF5BMl5BanBnXkFtZTcwNDk3NDIyMQ@@._V1._SY314_CR1,0,214,314_.jpg	1995	french_kiss	5.7	21	10	11	47	0	4	1	3	25	3.2	11010	70	http://content6.flixster.com/movie/10/83/82/10838220_det.jpg
237	Forget Paris	0113097	Olvídate de París	http://ia.media-imdb.com/images/M/MV5BMTQ4MjUyOTc2Ml5BMl5BanBnXkFtZTcwNzYzMDcxMQ@@._V1._SY314_CR5,0,214,314_.jpg	1995	forget_paris	5.4	33	17	16	51	4.7	8	2	6	25	3	2108	51	http://content7.flixster.com/movie/25/90/259029_det.jpg
238	Far from Home: The Adventures of Yellow Dog	0113028	Lejos de casa	http://ia.media-imdb.com/images/M/MV5BMjE3MTg2NDU0Ml5BMl5BanBnXkFtZTYwODM0NDk5._V1._SY314_CR3,0,214,314_.jpg	1995	far_from_home_the_adventures_of_yellow_dog	5.2	6	3	3	50	0	0	0	0	0	0	0	0	http://content8.flixster.com/movie/26/37/263710_det.jpg
239	A Goofy Movie	0113198	Goofy e hijo	http://ia.media-imdb.com/images/M/MV5BMTI0MjgzMjQ5Nl5BMl5BanBnXkFtZTcwNjg1NjMyMQ@@._V1._SY314_CR3,0,214,314_.jpg	1995	goofy_movie	5.7	14	8	6	57	0	2	1	1	50	3.1	17024	57	http://content6.flixster.com/movie/25/16/251608_det.jpg
240	Hideaway	0113303	Asesino del más allá	http://ia.media-imdb.com/images/M/MV5BMjE0MTY4MDMzMl5BMl5BanBnXkFtZTcwMDU4MzkxMQ@@._V1._SY314_CR4,0,214,314_.jpg	1995	1060518-hideaway	3.5	12	2	10	16	0	4	1	3	25	2.8	1077	41	http://content6.flixster.com/movie/28/06/280696_det.jpg
241	Fluke	0113089	Fluke		1995	fluke	4	9	3	6	33	0	3	0	3	0	3.4	1598	70	http://content9.flixster.com/movie/25/77/257791_det.jpg
242	Farinelli	0109771	Farinelli (Il castrato)	http://ia.media-imdb.com/images/M/MV5BMTgxMzI3MTQ2NV5BMl5BanBnXkFtZTcwMzQxMTYyMQ@@._V1._SX214_CR0,0,214,314_.jpg	1994	farinelli	5.7	21	14	7	66	4.7	6	2	4	33	3.8	1092	81	http://content8.flixster.com/movie/27/15/271518_det.jpg
243	Flash Gordon	0080745	Flash Gordon	http://ia.media-imdb.com/images/M/MV5BMTMzNDA3OTQwOF5BMl5BanBnXkFtZTcwNzU0MzM1MQ@@._V1._SY314_CR9,0,214,314_.jpg	1980	1007517-flash_gordon	6.3	32	26	6	81	0	3	2	1	66	3.1	6492	64	http://content7.flixster.com/movie/25/73/257321_det.jpg
244	Gumby: The Movie	0113234	Gumby: The Movie	http://ia.media-imdb.com/images/M/MV5BMTQ2OTExNTkwNl5BMl5BanBnXkFtZTcwMTQwNzYxMQ@@._V1._SX82_SY140_.jpg	1995	gumby_the_movie	0	4	0	4	0	0	0	0	0	0	0	0	0	http://content9.flixster.com/movie/10/94/41/10944103_det.jpg
245	The Glass Shield	0109906	La placa de hielo	http://ia.media-imdb.com/images/M/MV5BMTQzNDUyMTg2N15BMl5BanBnXkFtZTcwMTQ5OTAzMQ@@._V1._SX214_CR0,0,214,314_.jpg	1994	glass_shield	5.6	21	13	8	61	5.2	7	3	4	42	3	263	41	http://content9.flixster.com/movie/26/60/266023_det.jpg
246	Hoop Dreams	0110057	Hoop Dreams	http://ia.media-imdb.com/images/M/MV5BMTk4ODE0MjQzOF5BMl5BanBnXkFtZTcwNDUzNjgyMQ@@._V1._SY314_CR4,0,214,314_.jpg	1994	hoop_dreams	8.5	44	43	1	97	8.1	12	12	0	100	4.1	3243	92	http://content6.flixster.com/movie/76/93/769348_det.jpg
247	Heavenly Creatures	0110005	Criaturas celestiales	http://ia.media-imdb.com/images/M/MV5BMTkwNjk1MzgxM15BMl5BanBnXkFtZTcwMzEyNDczMQ@@._V1._SY314_CR1,0,214,314_.jpg	1994	heavenly_creatures	8.3	41	39	2	95	7.8	9	9	0	100	3.7	8208	82	http://content9.flixster.com/movie/10/90/75/10907555_det.jpg
248	Houseguest	0110066	El invitado	http://ia.media-imdb.com/images/M/MV5BMTI2Nzg5MzE0OF5BMl5BanBnXkFtZTcwNzA1NjUyMQ@@._V1._SY314_CR5,0,214,314_.jpg	1995	houseguest	3.4	20	3	17	15	5.2	5	3	2	60	2.8	1745	51	http://content7.flixster.com/movie/26/06/260693_det.jpg
249	Immortal Beloved	0110116	Amor inmortal	http://ia.media-imdb.com/images/M/MV5BNzE3NjQ4MTQyNV5BMl5BanBnXkFtZTYwOTU1MDg4._V1._SX214_CR0,0,214,314_.jpg	1994	immortal_beloved	6	30	17	13	56	0	3	2	1	66	3.8	4786	87	http://content7.flixster.com/movie/26/75/267513_det.jpg
250	Heavy Weights	0110006	Pesos pesados	http://ia.media-imdb.com/images/M/MV5BMjE1MDAwNDQzOV5BMl5BanBnXkFtZTcwNjcwNjUyMQ@@._V1._SY314_CR4,0,214,314_.jpg	1995	1059860-heavyweights	4.1	5	1	4	20	0	0	0	0	0	0	0	0	http://content6.flixster.com/movie/10/93/03/10930316_det.jpg
251	The Hunted	0269347	The hunted (La presa)	http://ia.media-imdb.com/images/M/MV5BMTI0MjI4ODg2NV5BMl5BanBnXkFtZTcwMzI0NjgyMQ@@._V1._SX214_CR0,0,214,314_.jpg	2003	1120843-hunted	4.7	143	44	99	30	4.5	34	10	24	29	3	5362	51	http://content9.flixster.com/movie/11/13/64/11136427_det.jpg
252	I.Q.	0110099	El genio del amor	http://ia.media-imdb.com/images/M/MV5BMTIwMTc2ODg3NV5BMl5BanBnXkFtZTcwNjEyNTUxMQ@@._V1._SY314_CR4,0,214,314_.jpg	1994	iq	5.1	21	9	12	42	0	3	1	2	33	2.8	3758	46	http://content8.flixster.com/movie/10/91/74/10917466_det.jpg
253	Interview with the Vampire: The Vampire Chronicles	0110148	Entrevista con el vampiro (Crónicas vampíricas)	http://ia.media-imdb.com/images/M/MV5BMTY4NzAxMjAzM15BMl5BanBnXkFtZTcwNjg0MjgxMQ@@._V1._SY314_CR10,0,214,314_.jpg	1994	interview_with_the_vampire	5.8	45	26	19	57	4.6	10	4	6	40	3.7	77706	85	http://content6.flixster.com/movie/28/01/280124_det.jpg
254	Jefferson in Paris	0113463	Jefferson en París	http://ia.media-imdb.com/images/M/MV5BMTI1MjA3MDQ3Nl5BMl5BanBnXkFtZTcwNTkyNTUyMQ@@._V1._SY314_CR1,0,214,314_.jpg	1995	jefferson_in_paris	4.9	14	5	9	35	0	3	1	2	33	2.8	404	27	http://content6.flixster.com/movie/26/30/263024_det.jpg
255	The Jerky Boys	0110189	Los mamarrachos	http://ia.media-imdb.com/images/M/MV5BMjE4OTI4OTEyNF5BMl5BanBnXkFtZTcwNDk5NjUyMQ@@._V1._SY314_CR5,0,214,314_.jpg	1995	jerky_boys_the_the_movie	1.6	10	1	9	10	0	0	0	0	0	0	0	0	http://content8.flixster.com/movie/62/23/13/6223134_det.jpg
256	Junior	0110216	Junior	http://ia.media-imdb.com/images/M/MV5BMTYwNjA3MTUxMl5BMl5BanBnXkFtZTcwMDk2MjAyMQ@@._V1._SY314_CR4,0,214,314_.jpg	1994	1058426-junior	4.7	30	10	20	33	5.8	8	5	3	62	2.4	9754	28	http://content8.flixster.com/movie/10/84/29/10842998_det.jpg
257	Just Cause	0113501	Causa justa	http://ia.media-imdb.com/images/M/MV5BMTQyMzk3Mzk3OV5BMl5BanBnXkFtZTcwOTU5ODYyMQ@@._V1._SY314_CR10,0,214,314_.jpg	1995	just_cause	4	26	6	20	23	4.2	8	2	6	25	3.1	2888	51	http://content8.flixster.com/movie/10/87/09/10870958_det.jpg
258	A Kid in King Arthur's Court	0113538	Aventuras en la corte del rey Arturo	http://ia.media-imdb.com/images/M/MV5BMTUyODY0Nzk2NF5BMl5BanBnXkFtZTcwNjQwMTMyMQ@@._V1._SY314_CR2,0,214,314_.jpg	1995	kid_in_king_arthurs_court	3.2	6	0	6	0	0	0	0	0	0	0	0	0	http://content9.flixster.com/movie/26/31/263115_det.jpg
259	Kiss of Death	0113552	El sabor de la muerte	http://ia.media-imdb.com/images/M/MV5BOTY2MTMyMjM0OV5BMl5BanBnXkFtZTcwNzQ0OTUyMQ@@._V1._SY314_CR2,0,214,314_.jpg	1995	1060720-kiss_of_death	6.4	36	24	12	66	7.2	12	9	3	75	2.9	2125	39	http://content6.flixster.com/movie/27/76/277616_det.jpg
260	Star Wars	0076759	Star wars: Episodio IV - Una nueva esperanza	http://ia.media-imdb.com/images/M/MV5BMTU4NTczODkwM15BMl5BanBnXkFtZTcwMzEyMTIyMw@@._V1._SX214_CR0,0,214,314_.jpg	1977	star_wars	8.2	64	60	4	93	7.4	17	15	2	88	4.1	147448	93	http://content9.flixster.com/movie/10/94/47/10944715_det.jpg
261	Little Women	0110367	Mujercitas	http://ia.media-imdb.com/images/M/MV5BMjE0MzkwMDczNV5BMl5BanBnXkFtZTcwNzU1ODYxMQ@@._V1._SX214_CR0,0,214,314_.jpg	1994	1190049-little_women	0	0	0	0	0	0	0	0	0	0	0	0	0	http://content7.flixster.com/movie/10/86/52/10865225_det.jpg
262	A Little Princess	0113670	La princesita	http://ia.media-imdb.com/images/M/MV5BMTM0Nzg2NjM0MF5BMl5BanBnXkFtZTcwMzUzNzYxMQ@@._V1._SY314_CR9,0,214,314_.jpg	1995	1061812-little_princess	8.4	20	19	1	95	0	3	3	0	100	3.4	13643	81	http://content6.flixster.com/movie/29/07/290716_det.jpg
263	Ladybird Ladybird	0110296	Ladybird Ladybird	http://ia.media-imdb.com/images/M/MV5BMjE0MjcyMzY0MF5BMl5BanBnXkFtZTcwMTExNDMzMQ@@._V1._SY314_CR5,0,214,314_.jpg	1994	ladybird_ladybird	7.2	6	4	2	66	0	2	2	0	100	4	368	87	http://content9.flixster.com/movie/92/74/35/9274359_det.jpg
264	L'enfer	0109731	El infierno (L'enfer)	http://ia.media-imdb.com/images/M/MV5BMTc2OTI1MDYzM15BMl5BanBnXkFtZTcwMjk3MzUxMQ@@._V1._SX214_CR0,0,214,314_.jpg	1994	1059177-lenfer	7.9	8	8	0	100	0	1	1	0	100	3.5	421	67	http://content8.flixster.com/movie/10/88/73/10887306_det.jpg
265	Como agua para chocolate	0103994	Como agua para chocolate	http://ia.media-imdb.com/images/M/MV5BMTUxNDI3MTIyMF5BMl5BanBnXkFtZTcwMzg5NDEzMQ@@._V1._SY314_CR1,0,214,314_.jpg	1992	like_water_for_chocolate	7.6	28	25	3	89	0	3	3	0	100	3.9	5713	86	http://content9.flixster.com/movie/10/89/25/10892515_det.jpg
266	Legends of the Fall	0110322	Leyendas de pasión	http://ia.media-imdb.com/images/M/MV5BMTU1MDc2NTYwMF5BMl5BanBnXkFtZTYwMTAyNDI5._V1._SX214_CR0,0,214,314_.jpg	1994	chris-smither-one-more-night2007	0	0	0	0	0	0	0	0	0	0	0	0	0	http://content6.flixster.com/movie/10/90/03/10900344_det.jpg
267	Major Payne	0110443	Major Payne	http://ia.media-imdb.com/images/M/MV5BMTk5MTAwODQwMF5BMl5BanBnXkFtZTcwMzE5NjMyMQ@@._V1._SY314_CR5,0,214,314_.jpg	1995	major_payne	4.6	10	3	7	30	0	2	1	1	50	2.9	8555	69	http://content9.flixster.com/movie/25/69/256903_det.jpg
268	Little Odessa	0110365	Cuestión de sangre	http://ia.media-imdb.com/images/M/MV5BMTU2MzUyNzc5OV5BMl5BanBnXkFtZTcwODc4OTUyMQ@@._V1._SX214_CR0,0,214,314_.jpg	1994	little_odessa	5.8	17	11	6	64	0	3	1	2	33	3.5	985	69	http://content9.flixster.com/movie/28/36/283627_det.jpg
269	Mi vida loca	0107566	Mi vida loca	http://ia.media-imdb.com/images/M/MV5BNTg4ODk5NTQyN15BMl5BanBnXkFtZTcwMDM1MjYyMQ@@._V1._SY314_CR2,0,214,314_.jpg	1993	mi_vida_loca_my_crazy_life	6.6	15	12	3	80	0	3	2	1	66	3.9	2251	81	http://content8.flixster.com/movie/10/85/41/10854174_det.jpg
270	Love Affair	0110391	Un asunto de amor	http://ia.media-imdb.com/images/M/MV5BMTI2MzY0NTE3MF5BMl5BanBnXkFtZTcwOTk1NTAyMQ@@._V1._SX214_CR0,0,214,314_.jpg	1994	1056341-love_affair	4.8	26	8	18	30	0	3	1	2	33	3.5	1260	71	http://content8.flixster.com/movie/25/75/257510_det.jpg
271	Losing Isaiah	0113691	Losing Isaiah	http://ia.media-imdb.com/images/M/MV5BMTg4NjM0MTExMl5BMl5BanBnXkFtZTcwNjY4MjEyMQ@@._V1._SY314_CR3,0,214,314_.jpg	1995	losing_isaiah	5.1	28	12	16	42	5	9	4	5	44	3.6	2364	76	http://content7.flixster.com/movie/27/48/274897_det.jpg
272	The Madness of King George	0110428	La locura del rey Jorge	http://ia.media-imdb.com/images/M/MV5BMTM2NTE3NzUyNF5BMl5BanBnXkFtZTcwNjM3MjUxMQ@@._V1._SY314_CR0,0,214,314_.jpg	1994	madness_of_king_george	7.8	42	39	3	92	8.1	10	10	0	100	3.6	1886	76	http://content6.flixster.com/movie/10/88/81/10888184_det.jpg
273	Frankenstein	0021884	El doctor Frankenstein	http://ia.media-imdb.com/images/M/MV5BMjAyNDA0NTI3OF5BMl5BanBnXkFtZTcwMDc3Nzc3Mw@@._V1._SX214_CR0,0,214,314_.jpg	1931	1007818-frankenstein	8.5	38	38	0	100	7.8	5	5	0	100	3.6	7211	81	http://content8.flixster.com/movie/28/83/288310_det.jpg
274	Man of the House	0331933	El hombre de la casa	http://ia.media-imdb.com/images/M/MV5BODY3Nzg2NDQ5Ml5BMl5BanBnXkFtZTcwOTQ5MDgyMQ@@._V1._SX214_CR0,0,214,314_.jpg	2005	man_of_the_house	3.3	60	5	55	8	3.9	16	4	12	25	3.1	10877	59	http://content9.flixster.com/movie/10/91/27/10912719_det.jpg
275	Mixed Nuts	0110538	Mixed Nuts: un día de locos	http://ia.media-imdb.com/images/M/MV5BMTQ5NzY1MDA4OF5BMl5BanBnXkFtZTcwMTYwNDcxMQ@@._V1._SX214_CR0,0,214,314_.jpg	1994	mixed_nuts	2.8	28	2	26	7	2.5	6	0	6	0	2.9	2410	46	http://content9.flixster.com/movie/10/93/94/10939467_det.jpg
276	Milk Money	0110516	Un regalo para papá	http://ia.media-imdb.com/images/M/MV5BMTQ1NDQ3NzU4NV5BMl5BanBnXkFtZTcwNTA1MTYyMQ@@._V1._SX214_CR0,0,214,314_.jpg	1994	1055255-milk_money	2.6	25	1	24	4	2.5	8	0	8	0	2.7	2126	40	http://content7.flixster.com/movie/25/98/259809_det.jpg
277	Miracle on 34th Street	0039628	De ilusión también se vive	http://ia.media-imdb.com/images/M/MV5BMTcyNDIyMjc0MF5BMl5BanBnXkFtZTcwOTcxNTkzMQ@@._V1._SY314_CR10,0,214,314_.jpg	1947	1013970-miracle_on_34th_street	8	31	29	2	93	0	2	2	0	100	3.5	5409	81	http://content7.flixster.com/movie/29/05/290513_det.jpg
278	Miami Rhapsody	0113808	Miami	http://ia.media-imdb.com/images/M/MV5BMTYzNjU3MTk2NV5BMl5BanBnXkFtZTcwMzU0MzQyMQ@@._V1._SY314_CR2,0,214,314_.jpg	1995	miami_rhapsody	6.1	18	8	10	44	0	3	2	1	66	2.6	766	28	http://content6.flixster.com/movie/26/49/264916_det.jpg
279	My Family	0113896	Mi familia	http://ia.media-imdb.com/images/M/MV5BMTAyNzg5NzA1NDBeQTJeQWpwZ15BbWU3MDUxODI1MjE@._V1._SY314_CR5,0,214,314_.jpg	1995	my_family	7.2	11	9	2	81	0	3	3	0	100	3.9	1137	85	http://content8.flixster.com/movie/26/95/269594_det.jpg
280	Murder in the First	0113870	Homicidio en primer grado	http://ia.media-imdb.com/images/M/MV5BMTY0NDU5NjA5MV5BMl5BanBnXkFtZTcwNTg1MzYyMQ@@._V1._SY314_CR3,0,214,314_.jpg	1995	murder_in_the_first	5.5	34	17	17	50	4.8	10	4	6	40	3.5	3888	78	http://content6.flixster.com/movie/27/53/275304_det.jpg
281	Nobody's Fool	0091642	La tonta de nadie	http://ia.media-imdb.com/images/M/MV5BMTkxNDI4MTA0NF5BMl5BanBnXkFtZTcwMDY5NjcyMQ@@._V1._SY314_CR8,0,214,314_.jpg	1986	1015224-nobodys_fool	0	4	0	4	0	0	1	0	1	0	3	289	43	http://content6.flixster.com/movie/26/56/265692_det.jpg
282	Nell	0110638	Nell	http://ia.media-imdb.com/images/M/MV5BNTM2MDQ0NTQ2OF5BMl5BanBnXkFtZTcwNjI2OTQyMQ@@._V1._SY314_CR2,0,214,314_.jpg	1994	nell	5	31	16	15	51	0	3	3	0	100	3.1	5373	63	http://content8.flixster.com/movie/25/69/256906_det.jpg
283	New Jersey Drive	0113967	New Jersey Drive	http://ia.media-imdb.com/images/M/MV5BMTc0NzA1MTA3Ml5BMl5BanBnXkFtZTcwMTc3NTcyMQ@@._V1._SY314_CR3,0,214,314_.jpg	1995	new_jersey_drive	6.5	7	4	3	57	0	3	2	1	66	3.8	814	81	http://content6.flixster.com/movie/28/25/282508_det.jpg
284	Nyû Yôku no koppu	0117169	Nyû Yôku no koppu	http://ia.media-imdb.com/images/M/MV5BMTQxNDUwMTcxNV5BMl5BanBnXkFtZTcwNTY5OTkxMQ@@._V1._SX77_SY140_.jpg	1993	new_york_cop	0	0	0	0	0	0	0	0	0	0	0	0	0	http://content6.flixster.com/movie/10/97/24/10972404_det.jpg
285	Beyond Bedlam	0106402	Beyond Bedlam	http://ia.media-imdb.com/images/M/MV5BMTczMDkzNTg0OF5BMl5BanBnXkFtZTcwMzk2NTAyMQ@@._V1._SY314_CR1,0,214,314_.jpg	1994	nightscare	0	1	0	1	0	0	0	0	0	0	0	0	0	http://content8.flixster.com/movie/10/80/07/10800750_det.jpg
286	Nemesis 2: Nebula	0113948	Nemesis 2: Nebula	http://ia.media-imdb.com/images/M/MV5BMTUxNTg1MTg3N15BMl5BanBnXkFtZTcwNDk0MzYyMQ@@._V1._SX75_SY140_.jpg	1995	nemesis_2	0	0	0	0	0	0	0	0	0	0	0	0	0	http://content8.flixster.com/movie/10/88/48/10884886_det.jpg
287	Nina Takes a Lover	0110671	Nina takes a lover: Nina se busca un amante	http://ia.media-imdb.com/images/M/MV5BMTY1MTU5Nzc3N15BMl5BanBnXkFtZTcwNzY4MTUyMQ@@._V1._SY314_CR0,0,214,314_.jpg	1994	nina_takes_a_lover	5.2	6	3	3	50	0	2	0	2	0	3.4	125	52	http://content8.flixster.com/movie/62/32/18/6232186_det.jpg
288	Natural Born Killers	0110632	Asesinos natos	http://ia.media-imdb.com/images/M/MV5BODAxNTc5OTY2OF5BMl5BanBnXkFtZTcwNjUzMzEzMQ@@._V1._SY314_CR4,0,214,314_.jpg	1994	natural_born_killers	6	29	15	14	51	5.9	7	3	4	42	3.5	39062	80	http://content8.flixster.com/movie/10/88/54/10885402_det.jpg
289	Only You	0110737	Sólo tú	http://ia.media-imdb.com/images/M/MV5BMjkxMjA3Nzc5NV5BMl5BanBnXkFtZTcwNDM5MDEyMQ@@._V1._SY314_CR1,0,214,314_.jpg	1994	1055875-only_you	5.5	22	11	11	50	0	3	1	2	33	3.3	4388	69	http://content9.flixster.com/movie/25/51/255111_det.jpg
290	Once Were Warriors	0110729	Guerreros de antaño	http://ia.media-imdb.com/images/M/MV5BMjAzODA3MzE4NF5BMl5BanBnXkFtZTcwMjIwMzAwMQ@@._V1._SY314_CR3,0,214,314_.jpg	1994	once_were_warriors	7.7	31	29	2	93	7.4	8	7	1	87	0	0	0	http://content7.flixster.com/movie/29/03/290325_det.jpg
291	Poison Ivy II	0114151	Fuego de pasión	http://ia.media-imdb.com/images/M/MV5BMzI1NzYyMzc5MV5BMl5BanBnXkFtZTcwMjQwOTYyMQ@@._V1._SY314_CR3,0,214,314_.jpg	1996	poison_ivy_2_lily	3.8	6	1	5	16	0	0	0	0	0	0	0	0	http://content6.flixster.com/movie/27/08/270820_det.jpg
292	Outbreak	0114069	Estallido	http://ia.media-imdb.com/images/M/MV5BOTMwNTMwMTk4NV5BMl5BanBnXkFtZTcwMTI0ODYxMQ@@._V1._SY314_CR9,0,214,314_.jpg	1995	outbreak	5.6	41	24	17	58	5.1	10	4	6	40	3.1	10732	55	http://content7.flixster.com/movie/55/37/06/5537065_det.jpg
293	Léon	0110413	El profesional (Léon)	http://ia.media-imdb.com/images/M/MV5BMTg5OTI0OTcyM15BMl5BanBnXkFtZTcwODQ0NDcyMQ@@._V1._SY314_CR5,0,214,314_.jpg	1994	professional	6.8	39	30	9	76	5.8	8	4	4	50	4.1	59011	94	http://content7.flixster.com/movie/28/62/286221_det.jpg
294	The Perez Family	0114113	Cuando salí de Cuba	http://ia.media-imdb.com/images/M/MV5BMTA2NTcyMTQ0NTheQTJeQWpwZ15BbWU3MDQ3MzcxMjE@._V1._SY314_CR2,0,214,314_.jpg	1995	perez_family	6.3	15	10	5	66	5.9	5	2	3	40	3.2	500	50	http://content9.flixster.com/movie/27/83/278323_det.jpg
295	A Pyromaniac's Love Story	0114210	Un amor con mucho fuego	http://ia.media-imdb.com/images/M/MV5BMTcwMzI4NzQ2Ml5BMl5BanBnXkFtZTcwOTQ4ODUyMQ@@._V1._SX214_CR0,0,214,314_.jpg	1995	pyromaniacs_love_story	3.4	9	0	9	0	0	2	0	2	0	3.1	773	44	http://content6.flixster.com/movie/26/55/265524_det.jpg
296	Pulp Fiction	0110912	Pulp Fiction	http://ia.media-imdb.com/images/M/MV5BMjE0ODk2NjczOV5BMl5BanBnXkFtZTYwNDQ0NDg4._V1._SY314_CR3,0,214,314_.jpg	1994	pulp_fiction	8.9	50	47	3	94	8.4	14	13	1	92	4.2	249269	95	http://content9.flixster.com/movie/10/88/65/10886599_det.jpg
297	The Pink Panther 2	0838232	The Pink Panther 2	http://ia.media-imdb.com/images/M/MV5BMTIyOTI2ODY2MF5BMl5BanBnXkFtZTcwMzU2MTYxMg@@._V1._SX214_CR0,0,214,314_.jpg	2009	pink_panther_2	3.5	128	16	112	12	3.9	25	4	21	16	3.1	77879	48	http://content7.flixster.com/movie/10/86/24/10862497_det.jpg
298	Tui shou	0105652	Tui shou	http://ia.media-imdb.com/images/M/MV5BMTIxMzk0MDYzNV5BMl5BanBnXkFtZTcwNTkwNTgxMQ@@._V1._SY314_CR6,0,214,314_.jpg	1992	pushing_hands	0	2	2	0	100	0	0	0	0	0	0	0	0	http://content8.flixster.com/movie/10/84/00/10840038_det.jpg
299	Priest	0110889	Priest: sacerdote	http://ia.media-imdb.com/images/M/MV5BNjIwMDQ0ODUyNF5BMl5BanBnXkFtZTcwMjI2MDAyMQ@@._V1._SY314_CR2,0,214,314_.jpg	1994	1063814-1063814-priest	7.2	19	13	6	68	0	4	3	1	75	3.8	1042	81	http://content9.flixster.com/movie/11/12/75/11127515_det.jpg
300	Quiz Show	0110932	Quiz Show: El dilema	http://ia.media-imdb.com/images/M/MV5BMTc2NTU3MTY4Nl5BMl5BanBnXkFtZTcwNTc1NzkxMQ@@._V1._SY314_CR2,0,214,314_.jpg	1994	quiz_show	8.1	50	48	2	96	8.2	12	12	0	100	3.5	5428	79	http://content6.flixster.com/movie/25/87/258704_det.jpg
301	Picture Bride	0114129	La foto del compromiso	http://ia.media-imdb.com/images/M/MV5BMTUxMjgzNDE4Ml5BMl5BanBnXkFtZTcwMzkzNzQyMQ@@._V1._SY314_CR2,0,214,314_.jpg	1994	picture_bride	6.8	10	8	2	80	0	3	3	0	100	3.7	324	77	http://content8.flixster.com/movie/26/07/260722_det.jpg
302	La reine Margot	0110963	La reina Margot	http://ia.media-imdb.com/images/M/MV5BMTM4OTEyODAxMV5BMl5BanBnXkFtZTYwMjY5NzQ5._V1._SY314_CR1,0,214,314_.jpg	1994	queen_margot	5.9	22	17	5	77	0	2	1	1	50	4	2511	86	http://content7.flixster.com/movie/10/88/68/10886821_det.jpg
303	The Quick and the Dead	0114214	Rápida y mortal	http://ia.media-imdb.com/images/M/MV5BMTcxNTA4MjQ4NF5BMl5BanBnXkFtZTcwMzM2OTkxMQ@@._V1._SY314_CR3,0,214,314_.jpg	1995	1059629-quick_and_the_dead	5.9	39	22	17	56	4.2	8	1	7	12	3.1	12178	56	http://content8.flixster.com/movie/27/21/272198_det.jpg
304	Roommates	0114296	Roommates	http://ia.media-imdb.com/images/M/MV5BMTQyNjMzMTkzN15BMl5BanBnXkFtZTcwOTY4NzkyMQ@@._V1._SY314_CR1,0,214,314_.jpg	1995	roommates	5.1	13	4	9	30	0	2	0	2	0	3.2	387	51	http://content7.flixster.com/movie/26/08/260809_det.jpg
305	Prêt-à-Porter	0110907	Pret-a-porter	http://ia.media-imdb.com/images/M/MV5BMTUyODU2MDQ5M15BMl5BanBnXkFtZTcwMjU1MzQyMQ@@._V1._SY314_CR3,0,214,314_.jpg	1994	ready_to_wear	4.8	21	6	15	28	4.3	5	0	5	0	2.5	1885	26	http://content6.flixster.com/movie/27/50/275000_det.jpg
306	Trois couleurs: Rouge	0111495	Tres colores: Rojo	http://ia.media-imdb.com/images/M/MV5BMTY0MjA5NTc3NF5BMl5BanBnXkFtZTcwNDA2NDEzMQ@@._V1._SY314_CR3,0,214,314_.jpg	1994	1058966-red	8.5	40	40	0	100	8.2	10	10	0	100	4.2	9557	94	http://content7.flixster.com/movie/10/87/54/10875473_det.jpg
307	Trois couleurs: Bleu	0108394	Tres colores: Azul	http://ia.media-imdb.com/images/M/MV5BMjE5NzYwNzM2M15BMl5BanBnXkFtZTcwNTM3NDEzMQ@@._V1._SY314_CR3,0,214,314_.jpg	1993	1049109-blue	8.4	32	32	0	100	8	5	5	0	100	4.2	11731	93	http://content7.flixster.com/movie/11/12/07/11120777_det.jpg
308	Trzy kolory: Bialy	0111507	Tres colores: Blanco	http://ia.media-imdb.com/images/M/MV5BMTY0MDg2MjcyMV5BMl5BanBnXkFtZTcwNDQ2NDkzMQ@@._V1._SY314_CR6,0,214,314_.jpg	1994	white	7.5	31	28	3	90	7.6	9	9	0	100	3.9	5105	86	http://content8.flixster.com/movie/10/87/62/10876274_det.jpg
309	Pao Da Shuang Deng	0110769	Pólvora roja, pólvora verde	http://ia.media-imdb.com/images/M/MV5BMTY5NTU3NDgxNV5BMl5BanBnXkFtZTcwMTI4NzEzMQ@@._V1._SY314_CR2,0,214,314_.jpg	1994	red_firecracker_green_firecracker	0	4	3	1	75	0	1	0	1	0	4.6	71	100	http://content9.flixster.com/movie/10/89/26/10892695_det.jpg
310	Rent-a-Kid	0114268	Familia de alquiler	http://ia.media-imdb.com/images/M/MV5BMjYwMzA3Njg2MF5BMl5BanBnXkFtZTcwOTI1NDMzMQ@@._V1._SY314_CR3,0,214,314_.jpg	1995	rentakid	0	0	0	0	0	0	0	0	0	0	0	0	0	http://content6.flixster.com/movie/96/79/10/9679108_det.jpg
312	Stuart Saves His Family	0114571	Rescate familiar	http://ia.media-imdb.com/images/M/MV5BMTMwODE1MDkxOF5BMl5BanBnXkFtZTcwNTEyNzIyMQ@@._V1._SY314_CR2,0,214,314_.jpg	1995	stuart_saves_his_family	4.6	25	7	18	28	5.2	10	3	7	30	2.6	531	44	http://content9.flixster.com/movie/10/84/58/10845847_det.jpg
313	The Swan Princess	0111333	La princesa cisne	http://ia.media-imdb.com/images/M/MV5BMTM4NjUzNjQwM15BMl5BanBnXkFtZTcwNDQ4MTUyMQ@@._V1._SY314_CR0,0,214,314_.jpg	1994	swan_princess	5.3	9	4	5	44	0	3	2	1	66	3.1	5951	66	http://content9.flixster.com/movie/10/89/44/10894435_det.jpg
314	The Secret of Roan Inish	0111112	El secreto de las islas de las focas	http://ia.media-imdb.com/images/M/MV5BNTM5OTczMTE4N15BMl5BanBnXkFtZTcwNDE3MTQyMQ@@._V1._SY314_CR0,0,214,314_.jpg	1994	the-secret-of-roan-inish	7.8	40	39	1	97	7.5	12	11	1	91	3.9	1439	86	http://content8.flixster.com/movie/10/88/77/10887722_det.jpg
315	The Specialist	0111255	El especialista		1994	1056079-specialist	3.1	24	1	23	4	3.8	5	0	5	0	2.5	5147	34	http://content8.flixster.com/movie/27/73/277302_det.jpg
316	Stargate	0111282	Stargate: puerta a las estrellas	http://ia.media-imdb.com/images/M/MV5BMTI0NTgxNjMzNF5BMl5BanBnXkFtZTcwMTI0MzQyMQ@@._V1._SX214_CR0,0,214,314_.jpg	1994	stargate	5.2	37	17	20	45	0	4	1	3	25	3.3	23611	75	http://content6.flixster.com/movie/26/48/264812_det.jpg
317	Santa Claus	0089961	Santa Claus	http://ia.media-imdb.com/images/M/MV5BMTc1ODEyMTc5Ml5BMl5BanBnXkFtZTcwODkzMTIzMQ@@._V1._SY314_CR4,0,214,314_.jpg	1985	santa_claus_the_movie	4.1	17	3	14	17	0	1	0	1	0	3.1	2513	66	http://content7.flixster.com/movie/25/49/254909_det.jpg
318	The Shawshank Redemption	0111161	Cadena perpetua	http://ia.media-imdb.com/images/M/MV5BMTMwOTMyNzcyMl5BMl5BanBnXkFtZTcwNzM5MjE3Mw@@._V1._SY314_CR0,0,214,314_.jpg	1994	shawshank_redemption	8	57	50	7	87	7.9	11	10	1	90	4.4	168839	98	http://content9.flixster.com/movie/11/12/45/11124527_det.jpg
319	Shallow Grave	0111149	Tumba abierta (Shallow Grave)	http://ia.media-imdb.com/images/M/MV5BMjAzNTc0NjMxN15BMl5BanBnXkFtZTcwMjQ0NjMyMQ@@._V1._SY314_CR4,0,214,314_.jpg	1994	1058923-shallow_grave	6.4	42	30	12	71	5.4	10	5	5	50	3.6	9041	81	http://content7.flixster.com/movie/28/27/282713_det.jpg
320	Suture	0108260	Suture	http://ia.media-imdb.com/images/M/MV5BMjAxODAzNjY0OF5BMl5BanBnXkFtZTYwODg1MDk5._V1._SX214_CR0,0,214,314_.jpg	1993	suture	6.2	11	7	4	63	0	3	0	3	0	3.6	236	74	http://content7.flixster.com/movie/10/91/57/10915785_det.jpg
321	Fresa y chocolate	0106966	Fresa y chocolate	http://ia.media-imdb.com/images/M/MV5BMTIyOTI3ODcwOF5BMl5BanBnXkFtZTcwMTgxOTQyMQ@@._V1._SY314_CR1,0,214,314_.jpg	1994	strawberry_and_chocolate	6.6	19	15	4	78	0	2	2	0	100	3.9	848	83	http://content6.flixster.com/movie/10/89/25/10892516_det.jpg
322	Swimming with Sharks	0114594	El Factor sorpresa	http://ia.media-imdb.com/images/M/MV5BMTYyNzQxMTY5NV5BMl5BanBnXkFtZTcwNjM2MDkyMQ@@._V1._SY314_CR3,0,214,314_.jpg	1994	swimming_with_sharks	6.3	33	25	8	75	5.4	10	5	5	50	3.6	2888	78	http://content7.flixster.com/movie/27/81/278121_det.jpg
324	The Sum of Us	0111309	Nosotros dos	http://ia.media-imdb.com/images/M/MV5BMTQ4MzQ4NDY0Nl5BMl5BanBnXkFtZTcwNzI2NDEzMQ@@._V1._SY314_CR3,0,214,314_.jpg	1994	sum_of_us	6.5	13	9	4	69	0	2	1	1	50	3.6	1056	74	http://content6.flixster.com/movie/27/41/274112_det.jpg
325	Senior Trip	0113936	Desmadre sobre ruedas (National Lampoon's Senior Trip)	http://ia.media-imdb.com/images/M/MV5BNjcxNDAxNDEzN15BMl5BanBnXkFtZTcwOTA0MjAwMQ@@._V1._SX214_CR0,0,214,314_.jpg	1995	national_lampoons_senior_trip	2.6	7	0	7	0	0	1	0	1	0	3	1370	53	http://content7.flixster.com/movie/10/86/94/10869433_det.jpg
326	Huozhe	0110081	¡Vivir!	http://ia.media-imdb.com/images/M/MV5BMTc3MzIxODExMF5BMl5BanBnXkFtZTYwMzU2Njg5._V1._SX214_CR0,0,214,314_.jpg	1994	huozhe-to-live-lifetimes-living	8.1	14	12	2	85	0	3	3	0	100	4.3	1836	95	http://content8.flixster.com/movie/10/97/19/10971966_det.jpg
327	Tank Girl	0114614	Tank Girl	http://ia.media-imdb.com/images/M/MV5BMTc3Mzg1NDc4MF5BMl5BanBnXkFtZTcwNjQ5NDAyMQ@@._V1._SY314_CR3,0,214,314_.jpg	1995	tank_girl	4.9	33	14	19	42	5.3	9	4	5	44	2.8	7013	61	http://content8.flixster.com/movie/10/91/40/10914042_det.jpg
328	Tales from the Crypt: Demon Knight	0114608	Caballero del diablo	http://ia.media-imdb.com/images/M/MV5BMTkzOTY2MDUzMV5BMl5BanBnXkFtZTcwNTIyOTgyMQ@@._V1._SY314_CR7,0,214,314_.jpg	1995	tales_from_the_crypt_presents_demon_knight	4	23	7	16	30	3.4	7	1	6	14	3.2	4989	63	http://content9.flixster.com/movie/10/88/79/10887979_det.jpg
329	Star Trek: Generations	0111280	Star trek: la próxima generación	http://ia.media-imdb.com/images/M/MV5BNjIwOTcxMTQ5NF5BMl5BanBnXkFtZTcwNjgxNTEyMQ@@._V1._SY314_CR1,0,214,314_.jpg	1994	star_trek_generations	5.5	44	20	24	45	6.4	9	6	3	66	3.3	15342	62	http://content6.flixster.com/movie/10/88/86/10888600_det.jpg
330	Tales from the Hood	0114609	Tales from the Hood	http://ia.media-imdb.com/images/M/MV5BMTIxODY3NTQ0Nl5BMl5BanBnXkFtZTcwMTg2NjYxMQ@@._V1._SX77_SY140_.jpg	1995	tales_from_the_hood	4.3	15	5	10	33	0	2	1	1	50	3.1	2119	58	http://content9.flixster.com/movie/27/30/273091_det.jpg
331	Tom & Viv	0111454	Tom & Viv	http://ia.media-imdb.com/images/M/MV5BMTQyMDg2NjAwM15BMl5BanBnXkFtZTcwOTU1OTIyMQ@@._V1._SY314_CR3,0,214,314_.jpg	1994	tom_and_viv	4.8	11	4	7	36	0	2	1	1	50	3.4	351	59	http://content7.flixster.com/movie/26/43/264309_det.jpg
332	Village of the Damned	0114852	Village of the damned: el pueblo de los malditos	http://ia.media-imdb.com/images/M/MV5BMTY4ODY4NDczNV5BMl5BanBnXkFtZTcwNDY1NzMyMQ@@._V1._SY314_CR4,0,214,314_.jpg	1995	1061401-village_of_the_damned	4	30	9	21	30	4.2	5	2	3	40	2.7	4194	36	http://content6.flixster.com/movie/11/15/07/11150724_det.jpg
333	Tommy Boy	0114694	Tommy Boy	http://ia.media-imdb.com/images/M/MV5BMTIwMzczMDM1N15BMl5BanBnXkFtZTcwNjk0NDAzMQ@@._V1._SX214_CR0,0,214,314_.jpg	1995	tommy_boy	5.2	38	17	21	44	3.6	6	1	5	16	3.6	34476	89	http://content6.flixster.com/movie/26/58/265820_det.jpg
334	Vanya on 42nd Street	0111590	Vania en la calle 42	http://ia.media-imdb.com/images/M/MV5BMTI3OTUyNDE5M15BMl5BanBnXkFtZTcwMTQwMzkyMQ@@._V1._SY314_CR1,0,214,314_.jpg	1994	vanya_on_42nd_street	7.6	32	28	4	87	7.7	9	8	1	88	3.7	466	73	http://content8.flixster.com/movie/10/92/26/10922666_det.jpg
335	Underneath	0114788	The underneath: bajos fondos	http://ia.media-imdb.com/images/M/MV5BMTMzNDc5NzU3N15BMl5BanBnXkFtZTcwNzgxOTEyMQ@@._V1._SY314_CR5,0,214,314_.jpg	1995	underneath	5.7	19	10	9	52	5.8	8	3	5	37	3	405	36	http://content8.flixster.com/movie/28/03/280322_det.jpg
336	Incubo sulla città contaminata	0080931	La invasión de los zombies atómicos	http://ia.media-imdb.com/images/M/MV5BMjE0ODE5MjUwMF5BMl5BanBnXkFtZTcwODcyNDIyMQ@@._V1._SY314_CR5,0,214,314_.jpg	1980	nightmare_city	0	4	2	2	50	0	0	0	0	0	0	0	0	http://content6.flixster.com/movie/10/89/70/10897052_det.jpg
337	What's Eating Gilbert Grape	0108550	¿A quién ama Gilbert Grape?	http://ia.media-imdb.com/images/M/MV5BMTM2NTUyMjE0Ml5BMl5BanBnXkFtZTYwOTQwNTU5._V1._SY314_CR1,0,214,314_.jpg	1993	whats_eating_gilbert_grape	7.3	42	37	5	88	5.8	9	6	3	66	3.7	57512	86	http://content8.flixster.com/movie/25/42/254226_det.jpg
338	Virtuosity	0114857	Virtuosity	http://ia.media-imdb.com/images/M/MV5BMTIyNDkwNTc4MF5BMl5BanBnXkFtZTcwNTU2MDMyMQ@@._V1._SY314_CR3,0,214,314_.jpg	1995	virtuosity	4.3	29	10	19	34	4	8	2	6	25	2.8	4167	37	http://content7.flixster.com/movie/27/58/275825_det.jpg
339	While You Were Sleeping	0114924	Mientras dormías	http://ia.media-imdb.com/images/M/MV5BMjE4NjAyNjcxMl5BMl5BanBnXkFtZTcwNzYyOTMyMQ@@._V1._SY314_CR4,0,214,314_.jpg	1995	while_you_were_sleeping	6.5	41	35	6	85	6.5	13	11	2	84	3.2	25923	75	http://content7.flixster.com/movie/63/59/09/6359097_det.jpg
340	War	0499556	El asesino	http://ia.media-imdb.com/images/M/MV5BMTUyMzM3OTUxOV5BMl5BanBnXkFtZTcwMDI1MTU1MQ@@._V1._SY314_CR5,0,214,314_.jpg	2007	the-secret-war	0	0	0	0	0	0	0	0	0	0	0	0	0	http://content7.flixster.com/movie/10/84/31/10843105_det.jpg
341	Double Happiness	0109655	Double Happiness	http://ia.media-imdb.com/images/M/MV5BODE1NDg1NTQ4NF5BMl5BanBnXkFtZTYwNzAwNTg5._V1._SX214_CR0,0,214,314_.jpg	1994	double_happiness	7	10	7	3	70	0	2	2	0	100	3.4	627	61	http://content9.flixster.com/movie/51/27/62/5127627_det.jpg
342	Muriel's Wedding	0110598	La boda de Muriel	http://ia.media-imdb.com/images/M/MV5BMTgyMzgwNDMwNV5BMl5BanBnXkFtZTcwNTAwMzAzMQ@@._V1._SY314_CR1,0,214,314_.jpg	1994	muriels_wedding	7.1	32	29	3	90	0	4	4	0	100	3.4	8356	78	http://content7.flixster.com/movie/26/76/267629_det.jpg
343	The Baby-Sitters Club	0112435	Babysitter's Club: el club de las niñeras	http://ia.media-imdb.com/images/M/MV5BMTYwMjU1MzQ5MF5BMl5BanBnXkFtZTcwMDAwNDAwMQ@@._V1._SY314_CR1,0,214,314_.jpg	1995	babysitters_club_the_movie	6	15	9	6	60	6.1	7	3	4	42	2.9	1930	46	http://content6.flixster.com/movie/26/16/261608_det.jpg
344	Ace Ventura: Pet Detective	0109040	Ace Ventura, un detective diferente	http://ia.media-imdb.com/images/M/MV5BMjA2MDMyMDE5OV5BMl5BanBnXkFtZTcwNTIzNTAyMQ@@._V1._SX214_CR0,0,214,314_.jpg	1994	ace_ventura_pet_detective	4.6	37	18	19	48	0	2	0	2	0	3.1	163811	57	http://content7.flixster.com/movie/11/14/42/11144273_det.jpg
345	The Adventures of Priscilla, Queen of the Desert	0109045	Las aventuras de Priscilla, reina del desierto	http://ia.media-imdb.com/images/M/MV5BMTM4MjcyNjUzOV5BMl5BanBnXkFtZTYwNjYwMTg4._V1._SY314_CR1,0,214,314_.jpg	1994	adventures_of_priscilla_queen_of_the_desert	7	29	27	2	93	7	6	5	1	83	3.7	8695	84	http://content8.flixster.com/movie/11/15/32/11153218_det.jpg
346	Backbeat	0106339	Backbeat	http://ia.media-imdb.com/images/M/MV5BMTQ3NTI0ODM0OF5BMl5BanBnXkFtZTcwMzMzMzYyMQ@@._V1._SY314_CR3,0,214,314_.jpg	1994	backbeat	6.2	34	25	9	73	6.5	9	6	3	66	3.3	926	67	http://content7.flixster.com/movie/28/07/280793_det.jpg
347	Bitter Moon	0104779	Lunas de hiel	http://ia.media-imdb.com/images/M/MV5BMTU0ODYyODkxNF5BMl5BanBnXkFtZTcwNTU1MTAwMQ@@._V1._SY314_CR2,0,214,314_.jpg	1992	bitter-moon	6.2	29	19	10	65	4.7	8	3	5	37	3.8	3436	79	http://content8.flixster.com/movie/27/35/273518_det.jpg
348	Bullets Over Broadway	0109348	Balas sobre Broadway	http://ia.media-imdb.com/images/M/MV5BMTgyMDI1NzQwM15BMl5BanBnXkFtZTcwODE2OTMyMQ@@._V1._SY314_CR0,0,214,314_.jpg	1994	bullets_over_broadway	7.9	54	52	2	96	8.2	12	12	0	100	3.6	3913	79	http://content8.flixster.com/movie/26/94/269498_det.jpg
349	Clear and Present Danger	0109444	Peligro inminente	http://ia.media-imdb.com/images/M/MV5BMTIyMTczMzAzNV5BMl5BanBnXkFtZTcwOTA4NDEzMQ@@._V1._SY314_CR3,0,214,314_.jpg	1994	clear_and_present_danger	6.8	37	29	8	78	7.1	9	7	2	77	3.3	11095	69	http://content6.flixster.com/movie/26/52/265216_det.jpg
350	The Client	0109446	El cliente	http://ia.media-imdb.com/images/M/MV5BMTI4NjM0NzQxOV5BMl5BanBnXkFtZTcwMTQ4MDEzMQ@@._V1._SY314_CR8,0,214,314_.jpg	1994	client	6.1	35	28	7	80	6.2	7	5	2	71	3.3	7408	67	http://content8.flixster.com/movie/26/01/260102_det.jpg
351	Corrina, Corrina	0109484	Corina, Corina	http://ia.media-imdb.com/images/M/MV5BMTI2MTM0MjE1Nl5BMl5BanBnXkFtZTcwOTcwMzEyMQ@@._V1._SY314_CR9,0,214,314_.jpg	1994	corrina_corrina	5.2	16	6	10	37	0	3	0	3	0	3.1	4265	65	http://content7.flixster.com/movie/25/88/258897_det.jpg
352	Crooklyn	0109504	Crooklyn	http://ia.media-imdb.com/images/M/MV5BMTIxMzI2OTYzM15BMl5BanBnXkFtZTYwOTM4Mjg5._V1._SX214_CR0,0,214,314_.jpg	1994	crooklyn	6.6	24	18	6	75	6.8	7	6	1	85	4.1	3115	87	http://content7.flixster.com/movie/25/71/257101_det.jpg
353	The Crow	0109506	El cuervo	http://ia.media-imdb.com/images/M/MV5BMTc5MjQzMDE3Ml5BMl5BanBnXkFtZTcwMzk0ODQyMQ@@._V1._SY314_CR4,0,214,314_.jpg	1994	crow	7	40	33	7	82	6.9	8	6	2	75	3.8	64467	87	http://content6.flixster.com/movie/10/93/21/10932156_det.jpg
354	Cobb	0109450	Ty Cobb	http://ia.media-imdb.com/images/M/MV5BNzk2MzU1Mjg2M15BMl5BanBnXkFtZTcwNDc4MzAwMQ@@._V1._SY314_CR9,0,214,314_.jpg	1994	cobb	6.2	32	21	11	65	5.2	8	4	4	50	3.2	875	57	http://content7.flixster.com/movie/27/09/270909_det.jpg
355	The Flintstones	0109813	The Flintstones: Los Picapiedra	http://ia.media-imdb.com/images/M/MV5BMTcxMTY0NjIxM15BMl5BanBnXkFtZTcwODIxODAzMQ@@._V1._SY314_CR1,0,214,314_.jpg	1994	1051663-flintstones	3.7	40	8	32	20	4.5	7	2	5	28	2.5	11823	35	http://content7.flixster.com/movie/10/87/96/10879629_det.jpg
356	Forrest Gump	0109830	Forrest Gump	http://ia.media-imdb.com/images/M/MV5BMTc4NDM2MTA0Ml5BMl5BanBnXkFtZTcwOTY4ODE3Mw@@._V1._SY314_CR12,0,214,314_.jpg	1994	forrest_gump	6.9	53	37	16	69	7	13	9	4	69	4.1	205253	93	http://content7.flixster.com/movie/60/49/71/6049713_det.jpg
357	Four Weddings and a Funeral	0109831	Cuatro bodas y un funeral	http://ia.media-imdb.com/images/M/MV5BMTMyMTY5NDc4Ml5BMl5BanBnXkFtZTcwMzczNzAyMQ@@._V1._SY314_CR14,0,214,314_.jpg	1994	four_weddings_and_a_funeral	7.5	49	47	2	95	7.3	9	8	1	88	3.2	21524	68	http://content7.flixster.com/movie/28/17/281725_det.jpg
358	Higher Learning	0113305	Semillas de rencor	http://ia.media-imdb.com/images/M/MV5BMTI1NDEwMDg4Ml5BMl5BanBnXkFtZTcwMzY4MTgxMQ@@._V1._SY314_CR4,0,214,314_.jpg	1995	higher_learning	5.3	34	17	17	50	4.6	11	4	7	36	3.5	4026	77	http://content7.flixster.com/movie/33/06/29/3306293_det.jpg
359	I Like It Like That	0110091	Así me gusta	http://ia.media-imdb.com/images/M/MV5BMTIyODAzNjAyNF5BMl5BanBnXkFtZTcwNjc3ODUyMQ@@._V1._SY314_CR0,0,214,314_.jpg	1994	i_like_it_like_that	7.4	9	7	2	77	0	3	3	0	100	4	625	85	http://content8.flixster.com/movie/27/50/275006_det.jpg
360	I Love Trouble	0110093	Me gustan los líos	http://ia.media-imdb.com/images/M/MV5BMTI4MTIxODc0OF5BMl5BanBnXkFtZTcwMjY3OTEyMQ@@._V1._SY314_CR1,0,214,314_.jpg	1994		\N	\N	\N	\N	\N	\N	\N	\N	\N	\N	\N	\N	\N	\N
361	It Could Happen to You	0110167	Te puede pasar a ti	http://ia.media-imdb.com/images/M/MV5BMTM4NzUyMjMwMF5BMl5BanBnXkFtZTYwODEwMzc5._V1._SX214_CR0,0,214,314_.jpg	1994	1054344-it_could_happen_to_you	6.2	34	23	11	67	6.2	8	6	2	75	3	6180	53	http://content9.flixster.com/movie/25/86/258695_det.jpg
362	The Jungle Book	0061852	El libro de la selva	http://ia.media-imdb.com/images/M/MV5BMTM1NTU2ODExOV5BMl5BanBnXkFtZTcwMTU0NjM1MQ@@._V1._SY314_CR4,0,214,314_.jpg	1967	1031385-jungle_book	7.3	27	24	3	88	0	2	1	1	50	3.5	35715	70	http://content7.flixster.com/movie/25/07/250701_det.jpg
363	Die Macht der Bilder: Leni Riefenstahl	0107472	Die Macht der Bilder: Leni Riefenstahl	http://ia.media-imdb.com/images/M/MV5BMjA4NDEyNjkzM15BMl5BanBnXkFtZTcwMDk2NTAyMQ@@._V1._SX103_SY140_.jpg	1993	wonderful_horrible_life_of_leni_riefenstahl	7.6	22	21	1	95	0	4	3	1	75	3.7	257	81	http://content7.flixster.com/movie/29/44/294405_det.jpg
364	The Lion King	0110357	El rey león	http://ia.media-imdb.com/images/M/MV5BMTI4NjcyNDY1Ml5BMl5BanBnXkFtZTYwMTc1Njk5._V1._SY314_CR4,0,214,314_.jpg	1994	lion_king	8	61	56	5	91	7.8	13	13	0	100	3.9	127550	89	http://content7.flixster.com/movie/25/07/250709_det.jpg
365	Little Buddha	0107426	Pequeño Buda	http://ia.media-imdb.com/images/M/MV5BMTM1NzQ4MDY0NV5BMl5BanBnXkFtZTcwOTg4MTgyMQ@@._V1._SY314_CR0,0,214,314_.jpg	1993	little_buddha	5.8	22	14	8	63	6.4	7	4	3	57	3.1	2898	50	http://content8.flixster.com/movie/25/64/256422_det.jpg
366	New Nightmare	0111686	La nueva pesadilla	http://ia.media-imdb.com/images/M/MV5BMTcwODQyNzI0M15BMl5BanBnXkFtZTcwNzk1OTIyMQ@@._V1._SY314_CR8,0,214,314_.jpg	1994	wes_cravens_new_nightmare	6.6	31	25	6	80	6.3	9	7	2	77	3.2	11902	65	http://content7.flixster.com/movie/11/13/01/11130129_det.jpg
367	The Mask	0110475	La máscara	http://ia.media-imdb.com/images/M/MV5BODcyNjgxMzIxNV5BMl5BanBnXkFtZTcwMTUwOTAwMQ@@._V1._SX214_CR0,0,214,314_.jpg	1994	1053779-mask	6.4	44	33	11	75	6.1	9	5	4	55	3.2	68419	66	http://content6.flixster.com/movie/62/33/43/6233432_det.jpg
368	Maverick	0110478	Maverick	http://ia.media-imdb.com/images/M/MV5BMTE5OTQzMzU3Nl5BMl5BanBnXkFtZTcwNTA3MTMyMQ@@._V1._SY314_CR9,0,214,314_.jpg	1994	maverick	6	37	26	11	70	7.4	6	6	0	100	3.2	11507	68	http://content7.flixster.com/movie/25/61/256125_det.jpg
369	Mrs. Parker and the Vicious Circle	0110588	La Sra. Parker y el círculo vicioso	http://ia.media-imdb.com/images/M/MV5BMTA1NzUxMzQ1MDheQTJeQWpwZ15BbWU3MDY3NzA0MzE@._V1._SY314_CR4,0,214,314_.jpg	1994	mrs_parker_and_the_vicious_circle	6.3	24	17	7	70	0	3	2	1	66	3.5	634	62	http://content8.flixster.com/movie/10/93/78/10937814_det.jpg
370	Naked Gun 33 1/3: The Final Insult	0110622	Agárralo como puedas 33 1/3: el insulto final	http://ia.media-imdb.com/images/M/MV5BMTkwNTAxNDU1N15BMl5BanBnXkFtZTcwMzM5OTAyMQ@@._V1._SY314_CR5,0,214,314_.jpg	1994	naked_gun_33_13_the_final_insult	5.6	32	17	15	53	7	7	6	1	85	2.9	10482	59	http://content6.flixster.com/movie/10/93/73/10937364_det.jpg
371	The Paper	0110771	The paper: detrás de la noticia	http://ia.media-imdb.com/images/M/MV5BODE5NjI3NjM3N15BMl5BanBnXkFtZTcwNzYwMTgyMQ@@._V1._SY314_CR4,0,214,314_.jpg	1994	paper	6.7	31	27	4	87	6.9	7	6	1	85	3.1	1357	54	http://content9.flixster.com/movie/10/95/42/10954299_det.jpg
372	Reality Bites	0110950	Bocados de realidad	http://ia.media-imdb.com/images/M/MV5BMTU3ODgzNDk4N15BMl5BanBnXkFtZTYwOTMxMTE5._V1._SX214_CR0,0,214,314_.jpg	1994	reality_bites	6	42	27	15	64	6.1	9	5	4	55	3.3	10533	74	http://content6.flixster.com/movie/10/87/05/10870532_det.jpg
373	Red Rock West	0105226	Red Rock West	http://ia.media-imdb.com/images/M/MV5BMTg1MTA4NjY4OF5BMl5BanBnXkFtZTcwMDE2OTMyMQ@@._V1._SX98_SY140_.jpg	1993	red_rock_west	7.5	37	35	2	94	7.2	8	7	1	87	0	0	0	http://content6.flixster.com/movie/27/59/275920_det.jpg
374	Ri¢hie Ri¢h	0110989	Niño rico	http://ia.media-imdb.com/images/M/MV5BMTkzOTQ5MDk4NV5BMl5BanBnXkFtZTcwMjU0NDcyMQ@@._V1._SY314_CR20,0,214,314_.jpg	1994	richie_rich	4.2	20	5	15	25	4.8	5	2	3	40	2.5	10242	38	http://content6.flixster.com/movie/10/94/80/10948008_det.jpg
375	Safe Passage	0111054	Tensa espera	http://ia.media-imdb.com/images/M/MV5BMTg1MTMwMzk5Nl5BMl5BanBnXkFtZTcwMTE5MzUyMQ@@._V1._SY314_CR5,0,214,314_.jpg	1994	safe_passage	5.8	12	6	6	50	0	3	1	2	33	3.4	310	59	http://content8.flixster.com/movie/10/86/70/10867050_det.jpg
376	The River Wild	0110997	Río salvaje	http://ia.media-imdb.com/images/M/MV5BNjEzMDIwNDYxM15BMl5BanBnXkFtZTcwNzk2MTQyMQ@@._V1._SY314_CR0,0,214,314_.jpg	1994	river_wild	5.8	27	15	12	55	5.8	6	3	3	50	2.9	5610	50	http://content8.flixster.com/movie/10/92/73/10927394_det.jpg
377	Speed	0111257	Speed: Máxima potencia	http://ia.media-imdb.com/images/M/MV5BNzU0MzM4NDEwMl5BMl5BanBnXkFtZTYwMTQxMTY5._V1._SY314_CR3,0,214,314_.jpg	1994	1052692-1052692-speed	7.6	41	37	4	90	7.1	9	7	2	77	3.3	51008	72	http://content6.flixster.com/movie/27/61/276116_det.jpg
378	Speechless	0111256	Sin palabras	http://ia.media-imdb.com/images/M/MV5BMjA1NTIzMDY1Ml5BMl5BanBnXkFtZTcwMTUxOTQyMQ@@._V1._SY314_CR2,0,214,314_.jpg	1994	speechless	3.9	25	3	22	12	3.8	6	0	6	0	2.8	683	34	http://content9.flixster.com/movie/11/12/48/11124819_det.jpg
379	Timecop	0111438	Timecop, policía en el tiempo	http://ia.media-imdb.com/images/M/MV5BMTQxMDM1OTAzMF5BMl5BanBnXkFtZTcwMzQyMTU1MQ@@._V1._SY314_CR16,0,214,314_.jpg	1994	timecop	5.3	38	18	20	47	5.1	9	4	5	44	2.6	6534	38	http://content6.flixster.com/movie/11/12/53/11125356_det.jpg
380	True Lies	0111503	Mentiras arriesgadas	http://ia.media-imdb.com/images/M/MV5BMTM4OTIzNjcxM15BMl5BanBnXkFtZTcwMjc2MzE2MQ@@._V1._SY314_CR1,0,214,314_.jpg	1994	true_lies	6.4	45	31	14	68	5.4	9	5	4	55	3.2	27905	70	http://content8.flixster.com/movie/31/37/313714_det.jpg
381	When a Man Loves a Woman	0111693	Cuando un hombre ama a una mujer	http://ia.media-imdb.com/images/M/MV5BMTgzNDYyNjI3MF5BMl5BanBnXkFtZTcwNzczMzQyMQ@@._V1._SY314_CR1,0,214,314_.jpg	1994	when_a_man_loves_a_woman	6.5	19	13	6	68	0	3	2	1	66	3.3	6791	76	http://content6.flixster.com/movie/26/88/268892_det.jpg
382	Wolf	0111742	Lobo	http://ia.media-imdb.com/images/M/MV5BMTc3NjY2NDc3Ml5BMl5BanBnXkFtZTYwMDk4OTA5._V1._SX214_CR0,0,214,314_.jpg	1994	1053942-wolf	5.9	48	29	19	60	5.9	8	5	3	62	2.8	6634	43	http://content7.flixster.com/movie/10/26/03/10260341_det.jpg
383	Wyatt Earp	0111756	Wyatt Earp	http://ia.media-imdb.com/images/M/MV5BMjE0NDExMzU4M15BMl5BanBnXkFtZTcwMzU2MzUyMQ@@._V1._SY314_CR24,0,214,314_.jpg	1994	1052698-wyatt_earp	5.3	26	11	15	42	0	3	0	3	0	3.2	8070	63	http://content7.flixster.com/movie/55/06/10/5506105_det.jpg
384	Bad Company	0280486	9 días	http://ia.media-imdb.com/images/M/MV5BMjE5NDM2OTEyNF5BMl5BanBnXkFtZTcwNzQ2NjAyMQ@@._V1._SY314_CR2,0,214,314_.jpg	2002	1114548-bad_company	3.9	134	14	120	10	4	31	5	26	16	2.8	6415	42	http://content6.flixster.com/movie/26/66/266604_det.jpg
385	A Man of No Importance	0110455	Un hombre sin importancia	http://ia.media-imdb.com/images/M/MV5BMTkxMTI4MjIzMV5BMl5BanBnXkFtZTcwNjg1MjA0MQ@@._V1._SX192_SY276_.jpg	1994	man_of_no_importance	7	12	10	2	83	0	3	2	1	66	3.6	111	62	http://content9.flixster.com/movie/10/88/98/10889863_det.jpg
386	S.F.W.	0111048	S.F.W.	http://ia.media-imdb.com/images/M/MV5BMTUwMjUxNjc5MF5BMl5BanBnXkFtZTcwMjk0NTYyMQ@@._V1._SY314_CR4,0,214,314_.jpg	1994	sfw	3.2	16	2	14	12	0	2	0	2	0	3	1184	49	http://content7.flixster.com/movie/27/88/278813_det.jpg
387	A Low Down Dirty Shame	0110399	Shame, detective privado	http://ia.media-imdb.com/images/M/MV5BMTk4Mzk0NDU2OF5BMl5BanBnXkFtZTcwODM5NjUyMQ@@._V1._SY314_CR2,0,214,314_.jpg	1994	low_down_dirty_shame	3.6	20	0	20	0	3.5	6	0	6	0	2.9	3460	58	http://content7.flixster.com/movie/27/42/274201_det.jpg
388	This Boy's Life	0108330	Vida de este chico	http://ia.media-imdb.com/images/M/MV5BMTgyODM0NTIzOV5BMl5BanBnXkFtZTcwOTQ1MjMyMQ@@._V1._SX214_CR0,0,214,314_.jpg	1993	this_boys_life	6.3	34	26	8	76	5	10	4	6	40	3.5	5072	76	http://content7.flixster.com/movie/10/89/12/10891257_det.jpg
389	Le colonel Chabert	0109454	El coronel Chabert	http://ia.media-imdb.com/images/M/MV5BMTM1NTEyNjQ3MF5BMl5BanBnXkFtZTcwMzg4NTYxMQ@@._V1._SX214_CR0,0,214,314_.jpg	1994	1058427-colonel_chabert	7.1	6	5	1	83	0	1	1	0	100	3.6	142	59	http://content6.flixster.com/movie/10/92/93/10929336_det.jpg
390	Faster, Pussycat! Kill! Kill!	0059170	Faster, Pussycat! Kill! Kill!	http://ia.media-imdb.com/images/M/MV5BMTgyMzI5NjA1OF5BMl5BanBnXkFtZTYwMjQyMjg5._V1._SX214_CR0,0,214,314_.jpg	1965	faster_pussycat_kill_kill	6.9	25	18	7	72	0	3	2	1	66	3.8	3351	77	http://content8.flixster.com/movie/11/69/36/1169362_det.jpg
391	Jason's Lyric	0110186	Jason's Lyric	http://ia.media-imdb.com/images/M/MV5BMTgzMjQ1MjIwM15BMl5BanBnXkFtZTcwODIzOTkyMQ@@._V1._SX214_CR0,0,214,314_.jpg	1994	jasons_lyric	6	14	10	4	71	0	3	2	1	66	4	2470	87	http://content9.flixster.com/movie/52/53/79/5253791_det.jpg
392	The Secret Adventures of Tom Thumb	0108069	The Secret Adventures of Tom Thumb	http://ia.media-imdb.com/images/M/MV5BMTk1NTQ4NjM4NV5BMl5BanBnXkFtZTcwNjEzMzkxMQ@@._V1._SY314_CR3,0,214,314_.jpg	1993	secret_adventures_of_tom_thumb	6.3	5	4	1	80	0	0	0	0	0	0	0	0	http://content8.flixster.com/movie/10/86/72/10867206_det.jpg
393	Street Fighter	0111301	Street Fighter, la última batalla	http://ia.media-imdb.com/images/M/MV5BMjE2ODY0NDMyOV5BMl5BanBnXkFtZTcwNDQ4NDAzMQ@@._V1._SY314_CR1,0,214,314_.jpg	1994	1058516-street_fighter	2.9	24	3	21	12	0	4	0	4	0	2.2	10305	25	http://content9.flixster.com/movie/10/87/27/10872731_det.jpg
394	In Cold Blood	0061809	A sangre fría	http://ia.media-imdb.com/images/M/MV5BNTMxMDU3NTU0MF5BMl5BanBnXkFtZTcwOTg3NDAwMQ@@._V1._SY314_CR1,0,214,314_.jpg	1967	1010448-in_cold_blood	8.3	25	22	3	88	7.8	5	4	1	80	3.8	2614	83	http://content6.flixster.com/movie/10/87/75/10877588_det.jpg
395	Desert Winds	0112849	Desert Winds	http://ia.media-imdb.com/images/M/MV5BMjA0NDc0NTU3OF5BMl5BanBnXkFtZTcwMzMyNDkyMQ@@._V1._SY314_CR1,0,214,314_.jpg	1995	desert_winds	4.3	9	2	7	22	4.5	6	2	4	33	4	36	100	http://content7.flixster.com/movie/10/85/18/10851869_det.jpg
396	Fall Time	0113014	Tiempo para morir	http://ia.media-imdb.com/images/M/MV5BMjc0NzQwMzYyOF5BMl5BanBnXkFtZTcwMjQ5NjIyMQ@@._V1._SY314_CR3,0,214,314_.jpg	1995	fall_time	0	3	0	3	0	0	0	0	0	0	0	0	0	http://content9.flixster.com/movie/63/57/62/6357627_det.jpg
397	Cape Fear	0101540	El cabo del miedo	http://ia.media-imdb.com/images/M/MV5BMTg1MjE0NTk4MV5BMl5BanBnXkFtZTcwODU5MDYyMQ@@._V1._SY296_CR1,0,214,296_.jpg	1991	1037581-cape_fear	6.9	38	29	9	76	8.3	6	6	0	100	3.4	13943	74	http://content9.flixster.com/movie/10/93/72/10937223_det.jpg
398	Frank and Ollie	0113104	Frank y Ollie: Los magos de Disney	http://ia.media-imdb.com/images/M/MV5BMTU3MTAzNTc1M15BMl5BanBnXkFtZTcwNjQyNTQyMQ@@._V1._SY314_CR3,0,214,314_.jpg	1995	frank-and-ollie	7.3	8	7	1	87	0	1	1	0	100	3.9	177	83	http://content9.flixster.com/movie/26/14/261491_det.jpg
401	Mirage	0059448	Espejismo		1965	1013976-mirage	0	3	2	1	66	0	0	0	0	0	0	0	0	http://content8.flixster.com/movie/10/85/38/10853846_det.jpg
402	Open Season	0400717	Colegas en el bosque	http://ia.media-imdb.com/images/M/MV5BMTQwOTg2MjU0OV5BMl5BanBnXkFtZTcwMzIzNTQzMQ@@._V1._SX214_CR0,0,214,314_.jpg	2006	open_season	5.4	98	46	52	46	5.7	24	13	11	54	3.4	91895	66	http://content8.flixster.com/movie/10/91/66/10916662_det.jpg
404	Brother Minister: The Assassination of Malcolm X	0109339	Brother Minister: The Assassination of Malcolm X	http://ia.media-imdb.com/images/M/MV5BMTg3OTU2NTc2NF5BMl5BanBnXkFtZTcwNjIxNDIyMQ@@._V1._SX214_CR0,0,214,314_.jpg	1994	brother_minister	0	1	1	0	100	0	1	1	0	100	4.2	76	90	http://content6.flixster.com/movie/10/88/20/10882016_det.jpg
405	Highlander III: The Sorcerer	0110027	Los inmortales III: el hechicero	http://ia.media-imdb.com/images/M/MV5BMTI1NTQ0MDE2Ml5BMl5BanBnXkFtZTcwMzk0MDU1MQ@@._V1._SY314_CR3,0,214,314_.jpg	1994	highlander1994	0	0	0	0	0	0	0	0	0	0	0	0	0	http://content6.flixster.com/movie/10/94/47/10944768_det.jpg
406	Federal Hill	0109785	Federal Hill	http://ia.media-imdb.com/images/M/MV5BMTQxOTY4MzMzNF5BMl5BanBnXkFtZTcwMzM4MTMyMQ@@._V1._SX214_CR0,0,214,314_.jpg	1994	federal_hill	6.4	15	12	3	80	6.2	9	6	3	66	3	131	41	http://content7.flixster.com/movie/28/10/281025_det.jpg
407	In the Mouth of Madness	0113409	En la boca del miedo	http://ia.media-imdb.com/images/M/MV5BMTc0MzkxOTYxNl5BMl5BanBnXkFtZTcwODY2MzYxMQ@@._V1._SY314_CR8,0,214,314_.jpg	1995	in_the_mouth_of_madness	5	29	14	15	48	4.6	7	2	5	28	3.5	5731	73	http://content9.flixster.com/movie/10/88/81/10888183_det.jpg
408	8 Seconds	0109021	8 Seconds	http://ia.media-imdb.com/images/M/MV5BMzE4MjczOTc2MF5BMl5BanBnXkFtZTcwNDMxNTYyMQ@@._V1._SY314_CR4,0,214,314_.jpg	1994	8_seconds	5.2	12	4	8	33	0	2	0	2	0	3.6	7861	89	http://content8.flixster.com/movie/25/61/256194_det.jpg
409	Above the Rim	0109035	Above the Rim	http://ia.media-imdb.com/images/M/MV5BMTYyMjc1MDAwNF5BMl5BanBnXkFtZTcwNjgzMDYyMQ@@._V1._SY314_CR3,0,214,314_.jpg	1994	above_the_rim	5.4	18	10	8	55	5	6	3	3	50	3.5	4319	84	http://content9.flixster.com/movie/26/96/269603_det.jpg
410	Addams Family Values	0106220	La familia Addams: la tradición continúa	http://ia.media-imdb.com/images/M/MV5BMTIwMTQ4MDA0MV5BMl5BanBnXkFtZTcwMDg3NTEyMQ@@._V1._SY314_CR3,0,214,314_.jpg	1993	addams_family_values	6.3	35	26	9	74	5.5	7	4	3	57	3.1	21548	57	http://content9.flixster.com/movie/26/62/266215_det.jpg
412	The Age of Innocence	0106226	La edad de la inocencia	http://ia.media-imdb.com/images/M/MV5BNzI4MjYzMzA5NV5BMl5BanBnXkFtZTcwOTY5OTYyMQ@@._V1._SY314_CR2,0,214,314_.jpg	1993		\N	\N	\N	\N	\N	\N	\N	\N	\N	\N	\N	\N	\N	\N
413	Airheads	0109068	Cabezas huecas	http://ia.media-imdb.com/images/M/MV5BMjEyMDkwMjE5Ml5BMl5BanBnXkFtZTcwMTU4MDAyMQ@@._V1._SY314_CR4,0,214,314_.jpg	1994	airheads	4.2	31	7	24	22	4.6	8	3	5	37	2.9	13551	51	http://content6.flixster.com/movie/26/02/260296_det.jpg
414	The Air Up There	0109067	Una tribu en la cancha	http://ia.media-imdb.com/images/M/MV5BMTg2NzE0MDI0MF5BMl5BanBnXkFtZTcwOTUyNTUyMQ@@._V1._SY314_CR4,0,214,314_.jpg	1994	air_up_there	4	26	6	20	23	3	6	0	6	0	2.6	2385	33	http://content8.flixster.com/movie/10/89/39/10893994_det.jpg
415	Another Stakeout	0106292	En el punto de mira	http://ia.media-imdb.com/images/M/MV5BMTg3MzEzNzMwNl5BMl5BanBnXkFtZTcwNTI5MjIyMQ@@._V1._SY314_CR3,0,214,314_.jpg	1993	another_stakeout	3.9	21	3	18	14	0	3	1	2	33	2.5	1861	31	http://content6.flixster.com/movie/10/88/81/10888176_det.jpg
416	Bad Girls	0109198	Cuatro mujeres y un destino (Bad Girls)	http://ia.media-imdb.com/images/M/MV5BOTE4ODIwMzU0MF5BMl5BanBnXkFtZTcwNjgyOTcyMQ@@._V1._SY314_CR3,0,214,314_.jpg	1994	1051219-bad_girls	3.5	21	2	19	9	0	4	0	4	0	2.8	5946	49	http://content6.flixster.com/movie/10/87/26/10872684_det.jpg
417	Vicky Cristina Barcelona	0497465	Vicky Cristina Barcelona	http://ia.media-imdb.com/images/M/MV5BMTU2NDQ4MTg2MV5BMl5BanBnXkFtZTcwNDUzNjU3MQ@@._V1._SX214_CR0,0,214,314_.jpg	2008	vicky_cristina_barcelona	6.9	188	154	34	81	7.2	35	29	6	82	3.6	45494	73	http://content7.flixster.com/movie/11/13/43/11134349_det.jpg
418	Being Human	1349938	Being Human	http://ia.media-imdb.com/images/M/MV5BMjA1MzIwMzIzM15BMl5BanBnXkFtZTcwOTM3NzQ5Mg@@._V1._SY240_CR53,0,214,240_.jpg	2008		\N	\N	\N	\N	\N	\N	\N	\N	\N	\N	\N	\N	\N	\N
419	The Beverly Hillbillies	0106400	Rústicos en Dinerolandia	http://ia.media-imdb.com/images/M/MV5BNDI0MjA4NzQwMF5BMl5BanBnXkFtZTcwODY4MTcyMQ@@._V1._SY314_CR3,0,214,314_.jpg	1993	1046435-beverly_hillbillies	3.6	28	7	21	25	4.2	8	3	5	37	2.5	4897	40	http://content8.flixster.com/movie/37/13/33/3713338_det.jpg
420	Beverly Hills Cop III	0109254	Superdetective en Hollywood III	http://ia.media-imdb.com/images/M/MV5BMTM1NTEyODU1OF5BMl5BanBnXkFtZTcwMTQ2MzEyMQ@@._V1._SX214_CR0,0,214,314_.jpg	1994	beverly_hills_cop_3	3.3	30	3	27	10	2.9	6	0	6	0	2.9	12777	50	http://content8.flixster.com/movie/10/84/44/10844414_det.jpg
421	Black Beauty	0109279	Un caballo llamado Furia	http://ia.media-imdb.com/images/M/MV5BMjEwNTc3NzI4NF5BMl5BanBnXkFtZTcwOTk3MDcyMQ@@._V1._SY314_CR9,0,214,314_.jpg	1994	1126533-black_friday	0	0	0	0	0	0	0	0	0	0	0	0	0	http://content8.flixster.com/movie/10/93/24/10932426_det.jpg
423	Blown Away	0109303	Volar por los aires	http://ia.media-imdb.com/images/M/MV5BMTUxMzU1Njg4NF5BMl5BanBnXkFtZTcwODg1MzQyMQ@@._V1._SY314_CR1,0,214,314_.jpg	1994	1052838-blown_away	4.8	18	5	13	27	0	3	0	3	0	2.9	3591	46	http://content7.flixster.com/movie/27/66/276629_det.jpg
424	Blue Chips	0109305	Ganar de cualquier manera	http://ia.media-imdb.com/images/M/MV5BMTMwMzI3MDk0MV5BMl5BanBnXkFtZTcwMzMxMzgyMQ@@._V1._SY314_CR4,0,214,314_.jpg	1994	blue_chips	5.1	26	10	16	38	4.6	8	3	5	37	3	1545	50	http://content8.flixster.com/movie/26/12/261294_det.jpg
425	Blue Sky	0109306	Las cosas que nuncan mueren	http://ia.media-imdb.com/images/M/MV5BMTU2NjMxODYzNl5BMl5BanBnXkFtZTcwNzUxOTQyMQ@@._V1._SY314_CR3,0,214,314_.jpg	1994	blue-sky	6.3	18	13	5	72	0	3	2	1	66	3.2	809	52	http://content8.flixster.com/movie/10/90/79/10907954_det.jpg
426	Invasion of the Body Snatchers	0049366	La invasión de los ladrones de cuerpos	http://ia.media-imdb.com/images/M/MV5BMTMzOTIwNTIzMl5BMl5BanBnXkFtZTYwNTA5MjY5._V1._SX214_CR0,0,214,314_.jpg	1956	1010678-invasion_of_the_body_snatchers	8.9	36	36	0	100	0	2	2	0	100	3.6	3820	81	http://content8.flixster.com/movie/10/95/44/10954478_det.jpg
427	Boxing Helena	0106471	Mi obsesión por Helena	http://ia.media-imdb.com/images/M/MV5BMTAyMzYxOTU2MjNeQTJeQWpwZ15BbWU3MDkxOTA2MjE@._V1._SX214_CR0,0,214,314_.jpg	1993	boxing_helena	3.7	30	6	24	20	3.4	7	1	6	14	2.6	1775	39	http://content8.flixster.com/movie/10/88/01/10880190_det.jpg
428	A Bronx Tale	0106489	Una historia del Bronx	http://ia.media-imdb.com/images/M/MV5BMjUyMzIxMzQwN15BMl5BanBnXkFtZTcwNjM0MzAyMQ@@._V1._SY314_CR8,0,214,314_.jpg	1993	bronx_tale	7.4	26	25	1	96	0	3	3	0	100	3.9	17840	89	http://content7.flixster.com/movie/10/88/62/10886213_det.jpg
429	Cabin Boy	0109361	Cabin Boy	http://ia.media-imdb.com/images/M/MV5BMTIwMjk3OTczNF5BMl5BanBnXkFtZTYwNjM4Mjg5._V1._SX214_CR0,0,214,314_.jpg	1994	cabin_boy	4.9	23	10	13	43	0	2	0	2	0	2.4	1694	36	http://content8.flixster.com/movie/26/13/261398_det.jpg
430	Calendar Girls	0337909	Las chicas del calendario	http://ia.media-imdb.com/images/M/MV5BMjE3NzcxMDU2MV5BMl5BanBnXkFtZTYwOTgyNTc2._V1._SX214_CR0,0,214,314_.jpg	2003	calendar_girls	6.5	118	87	31	73	6.5	33	23	10	69	3.1	8453	59	http://content6.flixster.com/movie/10/90/15/10901532_det.jpg
431	Carlito's Way	0106519	Atrapado por su pasado	http://ia.media-imdb.com/images/M/MV5BNjU1OTE5NDIyNl5BMl5BanBnXkFtZTYwMjg1NDg4._V1._SX214_CR0,0,214,314_.jpg	1993	carlitos_way	6.8	33	27	6	81	0	4	2	2	50	3.8	32475	88	http://content8.flixster.com/movie/14/81/59/1481590_det.jpg
432	City Slickers II: The Legend of Curly's Gold	0109439	El tesoro de Curly	http://ia.media-imdb.com/images/M/MV5BMTY4MzE1MjA3Nl5BMl5BanBnXkFtZTcwMTU4MDcxMQ@@._V1._SY314_CR1,0,214,314_.jpg	1994	city_slickers_ii_the_legend_of_curlys_gold	3.6	21	4	17	19	0	3	0	3	0	2.7	5885	34	http://content9.flixster.com/movie/10/84/98/10849883_det.jpg
433	Clean Slate	0109443	Borrón y cuenta nueva	http://ia.media-imdb.com/images/M/MV5BNjU0NTkwMTQ0OF5BMl5BanBnXkFtZTcwNTYwMTUyMQ@@._V1._SY314_CR3,0,214,314_.jpg	1994	1050560-clean_slate	4.1	16	3	13	18	0	2	0	2	0	2.5	630	33	http://content6.flixster.com/movie/26/42/264200_det.jpg
434	Cliffhanger	0106582	Máximo riesgo	http://ia.media-imdb.com/images/M/MV5BMTQzMzc4ODMyN15BMl5BanBnXkFtZTcwMjAxODYyMQ@@._V1._SY314_CR3,0,214,314_.jpg	1993	1044214-cliffhanger	6.3	33	27	6	81	6.2	7	5	2	71	2.8	9768	47	http://content8.flixster.com/movie/10/88/05/10880598_det.jpg
435	Coneheads	0106598	Los caraconos	http://ia.media-imdb.com/images/M/MV5BMTM3NDg1MTkzMl5BMl5BanBnXkFtZTcwMjcwMDgyMQ@@._V1._SY314_CR2,0,214,314_.jpg	1993	coneheads	4.5	27	9	18	33	4.7	8	3	5	37	2.6	9202	37	http://content9.flixster.com/movie/25/66/256607_det.jpg
436	Color of Night	0109456	El color de la noche	http://ia.media-imdb.com/images/M/MV5BMTIzNDg4NTA5MV5BMl5BanBnXkFtZTcwOTg0MjA0MQ@@._V1._SY314_CR4,0,214,314_.jpg	1994	color_of_night	3.9	26	8	18	30	0	3	0	3	0	2.7	3955	40	http://content9.flixster.com/movie/27/04/270403_det.jpg
437	Cops and Robbersons	0109480	Ese poli es un panoli	http://ia.media-imdb.com/images/M/MV5BMTc5Njg0MjE5OF5BMl5BanBnXkFtZTcwOTE1MjUxMQ@@._V1._SX214_CR0,0,214,314_.jpg	1994	cops_and_robbersons	3.5	19	3	16	15	2.6	6	0	6	0	2.5	1201	26	http://content7.flixster.com/movie/10/93/94/10939473_det.jpg
438	The Cowboy Way	0109493	Vaqueros de Nueva York	http://ia.media-imdb.com/images/M/MV5BMTY1OTQ2OTY5OV5BMl5BanBnXkFtZTYwMzg3MTk5._V1._SX214_CR0,0,214,314_.jpg	1994	cowboy_way	4.2	12	2	10	16	0	2	0	2	0	3	2782	61	http://content9.flixster.com/movie/10/88/51/10885187_det.jpg
440	Dave	0106673	Dave, presidente por un día	http://ia.media-imdb.com/images/M/MV5BNjY4OTc5NTY0NF5BMl5BanBnXkFtZTcwMDMxMjYyMQ@@._V1._SY314_CR9,0,214,314_.jpg	1993	dave	7.4	37	36	1	97	7.5	9	9	0	100	3.1	4985	63	http://content7.flixster.com/movie/11/12/76/11127633_det.jpg
441	Dazed and Confused	0106677	Dazed and Confused	http://ia.media-imdb.com/images/M/MV5BMTMyMDAyODE3NF5BMl5BanBnXkFtZTcwMTEyMzYyMQ@@._V1._SY314_CR5,0,214,314_.jpg	1993	dazed_and_confused	7.9	41	40	1	97	7.6	7	6	1	85	3.8	45956	89	http://content9.flixster.com/movie/10/84/23/10842359_det.jpg
442	Demolition Man	0106697	Demolition Man	http://ia.media-imdb.com/images/M/MV5BMjE2OTEzNzk0MV5BMl5BanBnXkFtZTcwMzQ3MTEyMQ@@._V1._SY314_CR10,0,214,314_.jpg	1993	demolition_man	5.6	32	20	12	62	4.2	8	3	5	37	3	16135	60	http://content6.flixster.com/movie/26/97/269712_det.jpg
443	The Endless Summer 2	0109729	The Endless Summer 2	http://ia.media-imdb.com/images/M/MV5BMTk4ODE2OTA1Nl5BMl5BanBnXkFtZTcwMDQ2ODkxMQ@@._V1._SY314_CR3,0,214,314_.jpg	1994	endless_summer_ii_the_the_journey_continues	5.8	14	8	6	57	5	5	2	3	40	4	802	89	http://content6.flixster.com/movie/25/72/257204_det.jpg
444	Even Cowgirls Get the Blues	0106834	Ellas también se deprimen	http://ia.media-imdb.com/images/M/MV5BMTIzMjY3MDY4Ml5BMl5BanBnXkFtZTcwMjY2MzcyMQ@@._V1._SY314_CR17,0,214,314_.jpg	1993	even_cowgirls_get_the_blues	3.2	17	4	13	23	0	3	0	3	0	2.6	1583	31	http://content7.flixster.com/movie/10/85/48/10854861_det.jpg
445	Fatal Instinct	0106873	Distracción fatal	http://ia.media-imdb.com/images/M/MV5BMTUyNzc2ODU5Nl5BMl5BanBnXkFtZTYwNzAxNDg5._V1._SY314_CR1,0,214,314_.jpg	1993	1046049-fatal_instinct	4.2	20	4	16	20	3.6	8	1	7	12	2.6	808	36	http://content9.flixster.com/movie/10/88/78/10887875_det.jpg
446	Ba wang bie ji	0106332	Adiós a mi concubina	http://ia.media-imdb.com/images/M/MV5BNTYyMDE5MDY5OF5BMl5BanBnXkFtZTcwOTI4MzUyMQ@@._V1._SY314_CR3,0,214,314_.jpg	1993	farewell_to_my_concubine	7.4	33	29	4	87	7.2	10	8	2	80	4.1	4321	91	http://content7.flixster.com/movie/10/89/59/10895913_det.jpg
447	The Favor	0109783	El favor (The Favor)	http://ia.media-imdb.com/images/M/MV5BMTQ0NDkwNTkwNl5BMl5BanBnXkFtZTcwODAyOTYzMQ@@._V1._SX214_CR0,0,214,314_.jpg	1994	favor	4.9	10	3	7	30	0	3	0	3	0	2.8	891	23	http://content9.flixster.com/movie/27/86/278691_det.jpg
448	Huo Yuan Jia	0446059	Fearless - Sin miedo	http://ia.media-imdb.com/images/M/MV5BMTI5MjA2Mzk2M15BMl5BanBnXkFtZTcwODY1MDUzMQ@@._V1._SX214_CR0,0,214,314_.jpg	2006	fearless-a-chinese-hero	0	0	0	0	0	0	0	0	0	0	0	0	0	http://content9.flixster.com/movie/10/85/48/10854871_det.jpg
449	Fear of a Black Hat	0106880	Fear of a Black Hat	http://ia.media-imdb.com/images/M/MV5BMTIxOTE5Mzk1M15BMl5BanBnXkFtZTcwNTAzMTAwMQ@@._V1._SY314_CR0,0,214,314_.jpg	1994	fear_of_a_black_hat	7	19	16	3	84	7.2	8	8	0	100	3.8	898	81	http://content9.flixster.com/movie/27/00/270091_det.jpg
450	With Honors	0111732	Un intruso en Harvard	http://ia.media-imdb.com/images/M/MV5BMTkzMjA3NTk4MF5BMl5BanBnXkFtZTcwNDg3MzIyMQ@@._V1._SY314_CR3,0,214,314_.jpg	1994	with_honors	4	21	4	17	19	0	3	0	3	0	3.3	3484	72	http://content8.flixster.com/movie/25/81/258122_det.jpg
451	Flesh and Bone	0106926	Como uña y carne	http://ia.media-imdb.com/images/M/MV5BMjAxMTMxNDgwNl5BMl5BanBnXkFtZTcwODU5MTQyMQ@@._V1._SY314_CR4,0,214,314_.jpg	1993	flesh_and_bone	6.1	23	16	7	69	0	3	1	2	33	3	851	40	http://content9.flixster.com/movie/28/02/280207_det.jpg
452	Widows' Peak	0111712	El pico de las viudas	http://ia.media-imdb.com/images/M/MV5BMTIwOTA3Nzg4NF5BMl5BanBnXkFtZTcwOTUwMjgyMQ@@._V1._SY314_CR5,0,214,314_.jpg	1994	widows_peak	7.1	15	15	0	100	0	3	3	0	100	3.2	348	46	http://content6.flixster.com/movie/11/13/22/11132224_det.jpg
453	For Love or Money	0106941	Conserje a su medida	http://ia.media-imdb.com/images/M/MV5BMTU1NTUwNTQwM15BMl5BanBnXkFtZTcwODE4ODcxMQ@@._V1._SY314_CR3,0,214,314_.jpg	1993		\N	\N	\N	\N	\N	\N	\N	\N	\N	\N	\N	\N	\N	\N
454	The Firm	0106918	La tapadera	http://ia.media-imdb.com/images/M/MV5BMTI3OTI4Mzg5MV5BMl5BanBnXkFtZTcwMjY3NTkxMQ@@._V1._SY314_CR1,0,214,314_.jpg	1993	1044522-firm	6.2	50	38	12	76	5	9	4	5	44	3.2	11507	61	http://content8.flixster.com/movie/28/38/283822_det.jpg
455	Free Willy	0106965	¡Liberad a Willy!	http://ia.media-imdb.com/images/M/MV5BMTIwNDc5MzAxNV5BMl5BanBnXkFtZTYwOTE2NDE5._V1._SY314_CR2,0,214,314_.jpg	1993	free_willy	5.5	21	11	10	52	0	3	2	1	66	2.9	19451	48	http://content8.flixster.com/movie/10/88/31/10883198_det.jpg
456	Fresh	0109842	Fresh	http://ia.media-imdb.com/images/M/MV5BMTIyNzQ1NjMwOF5BMl5BanBnXkFtZTcwMjM1MDMyMQ@@._V1._SY314_CR2,0,214,314_.jpg	1994	fresh	7.5	19	17	2	89	0	3	3	0	100	4	1823	90	http://content7.flixster.com/movie/27/16/271605_det.jpg
457	The Fugitive	0106977	El fugitivo	http://ia.media-imdb.com/images/M/MV5BMTM5MjEyOTg0OF5BMl5BanBnXkFtZTYwMjEzMjE5._V1._SY314_CR2,0,214,314_.jpg	1993	1046129-fugitive	7.6	52	49	3	94	8	9	9	0	100	3.6	28862	82	http://content9.flixster.com/movie/11/12/17/11121787_det.jpg
458	Geronimo: An American Legend	0107004	Gerónimo, una leyenda	http://ia.media-imdb.com/images/M/MV5BMjEyMTMyNTc4MF5BMl5BanBnXkFtZTcwMzcxNjUyMQ@@._V1._SX43_SY60_.jpg	1993	geronimo_an_american_legend	6.2	17	9	8	52	0	3	1	2	33	3.2	1686	53	http://content8.flixster.com/movie/25/94/259426_det.jpg
459	A Perfect Getaway	0971209	Una escapada perfecta	http://ia.media-imdb.com/images/M/MV5BMjA3NzcxNzAwOV5BMl5BanBnXkFtZTcwNTgyNDU2Mg@@._V1._SX214_CR0,0,214,314_.jpg	2009	a_perfect_getaway	5.8	124	76	48	61	5.9	29	18	11	62	3.2	102622	50	http://content7.flixster.com/movie/10/91/93/10919317_det.jpg
460	Getting Even with Dad	0109891	Mano a mano con papá	http://ia.media-imdb.com/images/M/MV5BMjAyNzYyOTMxOV5BMl5BanBnXkFtZTcwODA1ODQyMQ@@._V1._SY314_CR2,0,214,314_.jpg	1994	getting_even_with_dad	3.3	12	1	11	8	0	3	0	3	0	2.4	2200	29	http://content7.flixster.com/movie/10/92/22/10922209_det.jpg
461	Go Fish	0109913	Go Fish	http://ia.media-imdb.com/images/M/MV5BMjEwODAzMzM5N15BMl5BanBnXkFtZTcwMDcxNjEyMQ@@._V1._SX214_CR0,0,214,314_.jpg	1994	1062542-go_fish	6.6	13	10	3	76	7.4	5	4	1	80	3.2	898	54	http://content9.flixster.com/movie/27/62/276227_det.jpg
462	A Good Man in Africa	0109920	Un buen hombre en África	http://ia.media-imdb.com/images/M/MV5BMTc4MjM0MjExN15BMl5BanBnXkFtZTYwNjgwNjg5._V1._SX214_CR0,0,214,314_.jpg	1994	good_man_in_africa	4.4	8	1	7	12	0	2	0	2	0	2.9	306	34	http://content9.flixster.com/movie/10/87/38/10873887_det.jpg
463	Guilty as Sin	0107057	El abogado del diablo	http://ia.media-imdb.com/images/M/MV5BNDg3NTgzMDc2MV5BMl5BanBnXkFtZTcwNTQ2MzQyMQ@@._V1._SY314_CR0,0,214,314_.jpg	1993	guilty_as_sin	5.2	13	5	8	38	0	3	2	1	66	2.8	474	30	http://content7.flixster.com/movie/27/69/276993_det.jpg
464	Hard Target	0107076	Blanco humano	http://ia.media-imdb.com/images/M/MV5BODQxMzY3MTY0MF5BMl5BanBnXkFtZTcwNTg2MDgxMQ@@._V1._SY314_CR4,0,214,314_.jpg	1993	hard_target	5.2	29	14	15	48	5.6	7	4	3	57	0	0	0	http://content6.flixster.com/movie/27/33/273300_det.jpg
465	Heaven & Earth	0107096	El cielo y la tierra	http://ia.media-imdb.com/images/M/MV5BMTMyMTMyMTY3Ml5BMl5BanBnXkFtZTcwMTMyMzMzMQ@@._V1._SX214_CR0,0,214,314_.jpg	1993	1048333-heaven_and_earth	5.2	17	8	9	47	5.8	5	2	3	40	3.6	1458	71	http://content8.flixster.com/movie/10/86/70/10867030_det.jpg
466	Hot Shots! Part Deux	0107144	Hot Shots 2	http://ia.media-imdb.com/images/M/MV5BMTU2NDYxNjM0Ml5BMl5BanBnXkFtZTcwNjc3OTQ1MQ@@._V1._SY314_CR7,0,214,314_.jpg	1993	hot_shots_part_deux	5.6	28	17	11	60	5.8	6	3	3	50	3	9890	61	http://content8.flixster.com/movie/25/63/256302_det.jpg
467	Live Nude Girls	0113674	Fantasías	http://ia.media-imdb.com/images/M/MV5BMTQxMzEwMTQxN15BMl5BanBnXkFtZTcwMjI2NjY0MQ@@._V1._SY314_CR2,0,214,314_.jpg	1995	live_nude_girls	4.4	8	3	5	37	0	1	1	0	100	3.2	368	46	http://content8.flixster.com/movie/49/96/89/4996890_det.jpg
468	The Englishman Who Went Up a Hill But Came Down a Mountain	0112966	El inglés que subió una colina, pero bajó una montaña	http://ia.media-imdb.com/images/M/MV5BMTc3NjQ4Nzc3NF5BMl5BanBnXkFtZTcwNjg1NzUxMQ@@._V1._SY314_CR2,0,214,314_.jpg	1995	englishman_who_went_up_a_hill_but_came_down_a_mountain	5.8	22	13	9	59	7	5	4	1	80	3	3033	50	http://content9.flixster.com/movie/25/71/257199_det.jpg
469	The House of the Spirits	0107151	La casa de los espíritus	http://ia.media-imdb.com/images/M/MV5BMTg2NTYxMjE2N15BMl5BanBnXkFtZTcwMDY2MjQyMQ@@._V1._SY314_CR4,0,214,314_.jpg	1993	house_of_the_spirits	5.4	14	6	8	42	0	3	1	2	33	3.7	3169	74	http://content6.flixster.com/movie/10/86/83/10868328_det.jpg
470	House Party 3	0110064	House Party 3	http://ia.media-imdb.com/images/M/MV5BMTExMzk2MTc1NjleQTJeQWpwZ15BbWU3MDM3NDYwMDE@._V1._SY314_CR6,0,214,314_.jpg	1994	house_party_3	2.7	6	0	6	0	0	0	0	0	0	0	0	0	http://content6.flixster.com/movie/27/44/274420_det.jpg
471	The Hudsucker Proxy	0110074	El gran salto	http://ia.media-imdb.com/images/M/MV5BMTgzNjE1Mjk5MV5BMl5BanBnXkFtZTcwNDQwOTkyMQ@@._V1._SY314_CR1,0,214,314_.jpg	1994	hudsucker_proxy	6.2	38	22	16	57	4.1	9	2	7	22	3.6	10291	80	http://content9.flixster.com/movie/10/87/85/10878555_det.jpg
472	I'll Do Anything	0110097	Aprendiendo a vivir	http://ia.media-imdb.com/images/M/MV5BMjA1Njk4NDYxMl5BMl5BanBnXkFtZTcwNTk4NTMyMQ@@._V1._SY314_CR1,0,214,314_.jpg	1994	ill_do_anything	5.2	17	10	7	58	0	3	3	0	100	3	481	40	http://content7.flixster.com/movie/26/50/265009_det.jpg
473	In the Army Now	0110123	En la mili (americana)	http://ia.media-imdb.com/images/M/MV5BMTI2MjE4ODY0N15BMl5BanBnXkFtZTcwNzIzMjAwMQ@@._V1._SY314_CR0,0,214,314_.jpg	1994	in_the_army_now	2.2	21	0	21	0	2.5	5	0	5	0	2.5	3672	47	http://content6.flixster.com/movie/25/72/257292_det.jpg
474	In the Line of Fire	0107206	En la línea de fuego	http://ia.media-imdb.com/images/M/MV5BMTI0OTcyNDMxN15BMl5BanBnXkFtZTcwNDM4NDMyMQ@@._V1._SY314_CR1,0,214,314_.jpg	1993	in_the_line_of_fire	7.6	41	39	2	95	8.3	7	6	1	85	3.4	7831	72	http://content8.flixster.com/movie/10/80/52/10805270_det.jpg
475	In the Name of the Father	0107207	En el nombre del padre	http://ia.media-imdb.com/images/M/MV5BMTM4MTk0NjM1N15BMl5BanBnXkFtZTcwMzA0OTcyMQ@@._V1._SY314_CR4,0,214,314_.jpg	1993	in_the_name_of_the_father	7.6	39	37	2	94	7.4	9	8	1	88	4	10715	92	http://content8.flixster.com/movie/27/01/270126_det.jpg
476	The Inkwell	0110137	El tintero	http://ia.media-imdb.com/images/M/MV5BNDQ2NDk5Nzc2OV5BMl5BanBnXkFtZTcwMTExNzUyMQ@@._V1._SY314_CR3,0,214,314_.jpg	1994	inkwell	5	7	2	5	28	0	2	1	1	50	3.8	507	78	http://content9.flixster.com/movie/27/42/274219_det.jpg
477	What's Love Got to Do with It	0108551	Tina	http://ia.media-imdb.com/images/M/MV5BMTU2ODIxMDE2NV5BMl5BanBnXkFtZTcwMTY0MzQyMQ@@._V1._SY314_CR3,0,214,314_.jpg	1993	whats_love_got_to_do_with_it	7.5	33	32	1	96	8.2	7	7	0	100	3.6	9612	83	http://content6.flixster.com/movie/10/90/34/10903400_det.gif
478	Jimmy Hollywood	0110197	Jimmy Hollywood	http://ia.media-imdb.com/images/M/MV5BMzgxMjk2MzEzNV5BMl5BanBnXkFtZTcwMTU3ODYyMQ@@._V1._SY314_CR23,0,214,314_.jpg	1994	jimmy_hollywood	4.1	20	3	17	15	0	3	0	3	0	2.5	544	24	http://content6.flixster.com/movie/28/19/281900_det.jpg
479	Judgment Night	0107286	Los jueces de la noche	http://ia.media-imdb.com/images/M/MV5BNzg3MzU0MzQ0MV5BMl5BanBnXkFtZTcwOTEzMjQyMQ@@._V1._SX78_SY140_.jpg	1993	judgment_night	4.2	15	4	11	26	3.2	5	1	4	20	3.1	2059	53	http://content9.flixster.com/movie/27/97/279711_det.jpg
480	Jurassic Park	0107290	Jurassic Park: Parque jurásico	http://ia.media-imdb.com/images/M/MV5BMTc2NDIxNTQyNF5BMl5BanBnXkFtZTcwNzIwMzM3MQ@@._V1._SX214_CR0,0,214,314_.jpg	1993	jurassic_park	7.2	38	33	5	86	7.1	10	9	1	90	3.6	91260	81	http://content9.flixster.com/movie/25/84/258423_det.jpg
481	Kalifornia	0107302	Kalifornia	http://ia.media-imdb.com/images/M/MV5BMzA1MTU4OTg2N15BMl5BanBnXkFtZTcwMTA1NjcyMQ@@._V1._SX214_CR0,0,214,314_.jpg	1993	kalifornia	6.2	24	16	8	66	0	2	1	1	50	3.2	9852	63	http://content9.flixster.com/movie/28/45/284507_det.jpg
482	Killing Zoe	0110265	Killing Zoe	http://ia.media-imdb.com/images/M/MV5BMTM4NTU3NzU2N15BMl5BanBnXkFtZTcwNzQwMTE0MQ@@._V1._SY314_CR10,0,214,314_.jpg	1993	killing_zoe	5.1	25	10	15	40	0	2	0	2	0	3.4	3407	65	http://content6.flixster.com/movie/28/49/284992_det.jpg
483	King of the Hill	0107322	El rey de la colina	http://ia.media-imdb.com/images/M/MV5BMTQ0MzM0NjM3N15BMl5BanBnXkFtZTcwODgzMTYyMQ@@._V1._SX214_CR0,0,214,314_.jpg	1993	1046045-king_of_the_hill	7.9	25	24	1	96	7.8	7	6	1	85	3.6	963	77	http://content8.flixster.com/movie/85/27/98/8527986_det.jpg
484	Lassie	0110305	El regreso de Lassie	http://ia.media-imdb.com/images/M/MV5BMTYwNDg4NjMwMV5BMl5BanBnXkFtZTcwOTgzNTYxMQ@@._V1._SY314_CR5,0,214,314_.jpg	1994	1053155-lassie	6.8	8	6	2	75	0	2	2	0	100	2.9	2576	52	http://content8.flixster.com/movie/26/34/263402_det.jpg
485	Last Action Hero	0107362	El último gran héroe	http://ia.media-imdb.com/images/M/MV5BNDg4OTg5MTc0NV5BMl5BanBnXkFtZTcwOTUxMzgxMQ@@._V1._SY314_CR4,0,214,314_.jpg	1993	last_action_hero	4.9	37	14	23	37	4.6	5	1	4	20	2.6	11445	43	http://content6.flixster.com/movie/55/36/01/5536016_det.jpg
486	Life with Mikey	0107413	¡Dadme un respiro!	http://ia.media-imdb.com/images/M/MV5BMTg1NTk2ODMwOV5BMl5BanBnXkFtZTcwOTY4NTUyMQ@@._V1._SY314_CR7,0,214,314_.jpg	1993	life_with_mikey	3.9	9	2	7	22	0	2	0	2	0	2.8	1377	39	http://content9.flixster.com/movie/26/48/264827_det.jpg
487	Lightning Jack	0110353	Relámpago Jack	http://ia.media-imdb.com/images/M/MV5BMjA2NzcyNzg2Ml5BMl5BanBnXkFtZTcwNjMyNzAwMQ@@._V1._SY314_CR8,0,214,314_.jpg	1994	lightning_jack	3.4	16	1	15	6	3.9	6	1	5	16	2.8	2199	43	http://content9.flixster.com/movie/10/91/89/10918935_det.jpg
488	M. Butterfly	0107468	M. Butterfly	http://ia.media-imdb.com/images/M/MV5BMTQ3MTk3NDE1NV5BMl5BanBnXkFtZTcwNjk0MTYyMQ@@._V1._SX214_CR0,0,214,314_.jpg	1993	the-thistle-and-the-lotus	0	0	0	0	0	0	0	0	0	0	0	0	0	http://images.rottentomatoescdn.com/images/defaults/poster_default.gif
489	Made in America	0107478	Made in America	http://ia.media-imdb.com/images/M/MV5BMTY0MzQ0NzYwNF5BMl5BanBnXkFtZTcwMDUxOTMyMQ@@._V1._SY314_CR6,0,214,314_.jpg	1993	1043960-made_in_america	3.9	28	8	20	28	0	3	1	2	33	2.5	4179	38	http://content7.flixster.com/movie/10/87/20/10872029_det.jpg
490	Malice	0107497	Malicia	http://ia.media-imdb.com/images/M/MV5BODE1NTQwOTI5Ml5BMl5BanBnXkFtZTcwOTc4NzQyMQ@@._V1._SY314_CR8,0,214,314_.jpg	1993	malice	5.8	18	10	8	55	0	3	0	3	0	3	2429	42	http://content8.flixster.com/movie/28/45/284522_det.jpg
491	The Man Without a Face	0107501	El hombre sin rostro	http://ia.media-imdb.com/images/M/MV5BMTIzNTYwNzIxNV5BMl5BanBnXkFtZTYwOTE4Nzg5._V1._SX214_CR0,0,214,314_.jpg	1993	man_without_a_face	5.7	20	12	8	60	0	3	2	1	66	3.1	5277	63	http://content8.flixster.com/movie/10/88/44/10884478_det.jpg
492	Manhattan Murder Mystery	0107507	Misterioso asesinato en Manhattan	http://ia.media-imdb.com/images/M/MV5BMTg0MzIyNjQ1NF5BMl5BanBnXkFtZTcwODU2MjYxMQ@@._V1._SY314_CR3,0,214,314_.jpg	1993	manhattan_murder_mystery	6.9	21	19	2	90	0	3	3	0	100	3.7	4405	81	http://content8.flixster.com/movie/11/12/42/11124250_det.jpg
493	Menace II Society	0107554	Menace II Society	http://ia.media-imdb.com/images/M/MV5BMjA3NTcwMzUwOV5BMl5BanBnXkFtZTcwMjc1NTYyMQ@@._V1._SY314_CR2,0,214,314_.jpg	1993	menace_ii_society	7.4	34	29	5	85	8	8	7	1	87	3.8	14420	88	http://content6.flixster.com/movie/10/84/96/10849636_det.jpg
494	Executive Decision	0116253	Decisión crítica	http://ia.media-imdb.com/images/M/MV5BMTI5OTA0NDEyOF5BMl5BanBnXkFtZTcwNjY2MDgxMQ@@._V1._SY314_CR8,0,214,314_.jpg	1996	executive_decision	6	37	24	13	64	6.3	10	6	4	60	2.9	5176	51	http://content6.flixster.com/movie/10/89/53/10895300_det.jpg
495	Ai no korîda	0074102	El imperio de los sentidos	http://ia.media-imdb.com/images/M/MV5BMTMwNzU5NzgxOV5BMl5BanBnXkFtZTcwNjIyMjk1Mg@@._V1._SY314_CR4,0,214,314_.jpg	1976	in_the_realm_of_the_senses	7.5	28	23	5	82	0	1	1	0	100	3.5	1565	67	http://content8.flixster.com/movie/12/84/25/1284250_det.jpg
496	What Happened Was...	0111689	What Happened Was...	http://ia.media-imdb.com/images/M/MV5BMTQwMTY0NTY5OF5BMl5BanBnXkFtZTcwOTIzODEzMQ@@._V1._SX214_CR0,0,214,314_.jpg	1994	what_happened_was	7	20	18	2	90	0	4	3	1	75	4.1	120	84	http://content6.flixster.com/movie/10/19/72/10197236_det.jpg
497	Much Ado About Nothing	0107616	Mucho ruido y pocas nueces	http://ia.media-imdb.com/images/M/MV5BMTUxNzEyNjU3MF5BMl5BanBnXkFtZTcwODczODEyMQ@@._V1._SY314_CR1,0,214,314_.jpg	1993	1045992-much_ado_about_nothing	7.1	41	37	4	90	6.8	8	6	2	75	3.6	9764	82	http://content8.flixster.com/movie/26/63/266326_det.jpg
498	Mr. Jones	0107611	Mr. Jones	http://ia.media-imdb.com/images/M/MV5BNjg1OTc2NjU5OV5BMl5BanBnXkFtZTcwNjMwNDAyMQ@@._V1._SY314_CR4,0,214,314_.jpg	1993	mr_jones	5.2	13	6	7	46	0	2	1	1	50	3	1067	45	http://content7.flixster.com/movie/10/84/75/10847577_det.jpg
499	Mr. Wonderful	0107613	Un marido para mi mujer	http://ia.media-imdb.com/images/M/MV5BNTE5MTc4MTU0MF5BMl5BanBnXkFtZTcwNjU0MTgxMQ@@._V1._SY314_CR0,0,214,314_.jpg	1993	mr_wonderful	5.9	18	10	8	55	6.1	5	3	2	60	3.1	870	46	http://content6.flixster.com/movie/26/28/262824_det.jpg
500	Mrs. Doubtfire	0107614	Señora Doubtfire, papá de por vida	http://ia.media-imdb.com/images/M/MV5BMTI3ODIwMjc0NV5BMl5BanBnXkFtZTcwNTg4MTU1MQ@@._V1._SY314_CR3,0,214,314_.jpg	1993	mrs_doubtfire	5.7	42	27	15	64	0	2	1	1	50	3.4	61130	73	http://content6.flixster.com/movie/25/85/258512_det.jpg
501	Naked	0107653	Indefenso	http://ia.media-imdb.com/images/M/MV5BMTkzMTA4NTE4MV5BMl5BanBnXkFtZTcwNzM4MDMzMQ@@._V1._SY314_CR50,0,214,314_.jpg	1993	1048185-naked	8	21	19	2	90	0	2	2	0	100	4.3	3386	92	http://content9.flixster.com/movie/10/84/20/10842067_det.jpg
502	The Next Karate Kid	0110657	El nuevo Karate Kid	http://ia.media-imdb.com/images/M/MV5BMTc1MzQ0ODE0MF5BMl5BanBnXkFtZTcwMzI5NTcyMQ@@._V1._SY314_CR3,0,214,314_.jpg	1994	next_karate_kid	3.6	17	1	16	5	0	4	0	4	0	0	0	0	http://content8.flixster.com/movie/26/25/262502_det.jpg
503	The New Age	0110649	The New Age		1994	new_age	6	11	7	4	63	0	3	2	1	66	3.1	82	40	http://content8.flixster.com/movie/10/85/39/10853990_det.jpg
504	No Escape	0110678	Escape de Absolom	http://ia.media-imdb.com/images/M/MV5BMzY5ODMxMzg2Nl5BMl5BanBnXkFtZTcwNzc1MjQyMQ@@._V1._SY314_CR4,0,214,314_.jpg	1994	no_escape	5.1	15	8	7	53	0	3	0	3	0	3	2147	43	http://content6.flixster.com/movie/28/52/285208_det.jpg
505	North	0110687	Un muchacho llamado Norte	http://ia.media-imdb.com/images/M/MV5BMjEwMTQ5NjgxNF5BMl5BanBnXkFtZTcwNTk4NjUyMQ@@._V1._SX214_CR0,0,214,314_.jpg	1994	north	3	18	2	16	11	0	3	0	3	0	2.6	2932	32	http://content9.flixster.com/movie/41/65/59/4165591_det.jpg
506	Orlando	0107756	Orlando	http://ia.media-imdb.com/images/M/MV5BMTg4MzM1Mzc1NV5BMl5BanBnXkFtZTcwNTYxNDMzMQ@@._V1._SX200_SY286_.jpg	1992	orlando	6.2	26	21	5	80	0	2	1	1	50	3.9	2705	81	http://content9.flixster.com/movie/11/12/17/11121747_det.jpg
507	A Perfect World	0107808	Un mundo perfecto	http://ia.media-imdb.com/images/M/MV5BMTIyMDEzNTIwMF5BMl5BanBnXkFtZTcwMTA2MTYyMQ@@._V1._SY302_CR1,0,214,302_.jpg	1993	perfect_world	7.2	27	22	5	81	7.4	5	4	1	80	3.5	7814	77	http://content8.flixster.com/movie/10/83/83/10838374_det.jpg
508	Philadelphia	0107818	Philadelphia	http://ia.media-imdb.com/images/M/MV5BMTg5MDY5NjgwM15BMl5BanBnXkFtZTYwNjg3Nzk4._V1._SY314_CR3,0,214,314_.jpg	1993	philadelphia	6.5	43	32	11	74	6.7	5	4	1	80	3.7	20896	87	http://content6.flixster.com/movie/10/93/80/10938004_det.jpg
509	The Piano	0107822	El piano	http://ia.media-imdb.com/images/M/MV5BMTAyOTA0MzQ5NTReQTJeQWpwZ15BbWU3MDQ4NDkwMjE@._V1._SX214_CR0,0,214,314_.jpg	1993	piano	8	45	40	5	88	9.3	7	7	0	100	3.7	12303	86	http://content7.flixster.com/movie/10/87/64/10876465_det.jpg
510	Poetic Justice	0107840	Justicia poética	http://ia.media-imdb.com/images/M/MV5BMTU1NDI5NzExNF5BMl5BanBnXkFtZTcwNzA5NzcyMw@@._V1._SX32_CR0,0,32,44_.jpg	1993	poetic_justice	4.6	14	5	9	35	0	3	1	2	33	3.4	5709	83	http://content7.flixster.com/movie/10/85/49/10854961_det.jpg
511	The Program	0107889	Lobos universitarios	http://ia.media-imdb.com/images/M/MV5BMTI4OTczODY3N15BMl5BanBnXkFtZTcwMzQ1NjUyMQ@@._V1._SY314_CR3,0,214,314_.jpg	1993	program	5	14	5	9	35	0	3	1	2	33	3.6	2842	77	http://content8.flixster.com/movie/46/25/25/4625250_det.jpg
512	The Puppet Masters	0111003	Alguien mueve los hilos	http://ia.media-imdb.com/images/M/MV5BMTc0ODg0OTg0NF5BMl5BanBnXkFtZTcwNzY4ODUyMQ@@._V1._SX214_CR0,0,214,314_.jpg	1994	puppet_masters	4.9	22	6	16	27	4	5	0	5	0	2.8	1068	38	http://content6.flixster.com/movie/10/93/87/10938732_det.jpg
513	Radioland Murders	0110939	Asesinatos en la radio	http://ia.media-imdb.com/images/M/MV5BNjU3MzI5ODIzNV5BMl5BanBnXkFtZTcwNDY4MzMzMQ@@._V1._SY314_CR3,0,214,314_.jpg	1994	radioland_murders	4	15	3	12	20	0	2	0	2	0	3.1	601	52	http://content6.flixster.com/movie/10/89/14/10891492_det.jpg
514	The Ref	0110955	Ésto (no) es un atraco	http://ia.media-imdb.com/images/M/MV5BMTgxNTgyMzk0NV5BMl5BanBnXkFtZTYwMjM5Mzg5._V1._SY314_CR2,0,214,314_.jpg	1994	ref	6.6	41	32	9	78	5.6	8	4	4	50	3.3	3390	73	http://content6.flixster.com/movie/26/83/268316_det.jpg
515	The Remains of the Day	0107943	Lo que queda del día	http://ia.media-imdb.com/images/M/MV5BMTM2NzIwMTM5NV5BMl5BanBnXkFtZTcwNjQ2MTYyMQ@@._V1._SX214_CR0,0,214,314_.jpg	1993	remains_of_the_day	8.4	38	37	1	97	8.3	8	7	1	87	3.8	6319	86	http://content8.flixster.com/movie/25/57/255706_det.jpg
516	Renaissance Man	0110971	Un poeta entre reclutas	http://ia.media-imdb.com/images/M/MV5BMTI5MDI4MzM4M15BMl5BanBnXkFtZTcwMTE2MTIyMQ@@._V1._SY314_CR3,0,214,314_.jpg	1994	renaissance_man	4.4	18	3	15	16	0	3	0	3	0	2.9	2575	54	http://content8.flixster.com/movie/25/80/258018_det.jpg
517	Rising Sun	0107969	Sol naciente	http://ia.media-imdb.com/images/M/MV5BMjAyNjc0MTE5NV5BMl5BanBnXkFtZTcwODY4MTU1MQ@@._V1._SY314_CR3,0,214,314_.jpg	1993	rising_sun	5.1	35	12	23	34	5.2	11	4	7	36	2.9	4796	47	http://content6.flixster.com/movie/11/12/51/11125172_det.jpg
518	The Road to Wellville	0111001	El balneario de Battle Creek	http://ia.media-imdb.com/images/M/MV5BMTg0MDc4NTY5N15BMl5BanBnXkFtZTcwMzU1NTYyMQ@@._V1._SY314_CR4,0,214,314_.jpg	1994	road_to_wellville	4.9	16	7	9	43	0	2	1	1	50	2.8	1442	39	http://content8.flixster.com/movie/27/26/272698_det.jpg
519	RoboCop 3	0107978	RoboCop 3	http://ia.media-imdb.com/images/M/MV5BMTMyNDg0NzYyM15BMl5BanBnXkFtZTcwMDkxNDUyMQ@@._V1._SY314_CR8,0,214,314_.jpg	1993	robocop_3	3.1	28	1	27	3	3	6	0	6	0	2.3	6600	21	http://content6.flixster.com/movie/26/64/266400_det.jpg
520	Robin Hood: Men in Tights	0107977	Las locas, locas aventuras de Robin Hood	http://ia.media-imdb.com/images/M/MV5BMTA2OTYyODU3MDheQTJeQWpwZ15BbWU3MDA5MjIwNDE@._V1._SY314_CR2,0,214,314_.jpg	1993	robin_hood_men_in_tights	5.1	22	10	12	45	0	1	0	1	0	3.5	45946	79	http://content9.flixster.com/movie/10/93/73/10937331_det.jpg
521	Romeo Is Bleeding	0107983	Doble juego	http://ia.media-imdb.com/images/M/MV5BMTA3MTgzMDc5MjdeQTJeQWpwZ15BbWU3MDk0NjU1MjE@._V1._SY314_CR4,0,214,314_.jpg	1993	romeo_is_bleeding	4.5	34	8	26	23	3.6	9	0	9	0	3.3	1704	62	http://content7.flixster.com/movie/27/18/271821_det.jpg
522	Romper Stomper	0105275	Romper Stomper	http://ia.media-imdb.com/images/M/MV5BMTIxNjgxNDA4MV5BMl5BanBnXkFtZTcwNTY4NDEzMQ@@._V1._SY314_CR4,0,214,314_.jpg	1992	romper_stomper	6.2	24	19	5	79	0	4	1	3	25	3.5	11581	72	http://content7.flixster.com/movie/10/94/01/10940169_det.jpg
523	Ruby in Paradise	0108000	Ruby en el paraíso	http://ia.media-imdb.com/images/M/MV5BMTk2MTMxMzY3OF5BMl5BanBnXkFtZTcwMzg0NDMzMQ@@._V1._SY314_CR3,0,214,314_.jpg	1993	ruby_in_paradise	7.8	15	14	1	93	0	2	2	0	100	3.8	186	77	http://content6.flixster.com/movie/10/83/91/10839188_det.jpg
524	Rudy	0108002	Rudy: Reto a la gloria	http://ia.media-imdb.com/images/M/MV5BMTI1NTc4NjA4M15BMl5BanBnXkFtZTcwNDYwOTgxMQ@@._V1._SY314_CR1,0,214,314_.jpg	1993	rudy	6.8	34	27	7	79	6.7	8	6	2	75	3.7	21916	88	http://content7.flixster.com/movie/10/84/77/10847749_det.jpg
525	The Saint of Fort Washington	0108026	Ángeles sin cielo	http://ia.media-imdb.com/images/M/MV5BMTk2ODQ0MzM5M15BMl5BanBnXkFtZTcwNDMyMjQyMQ@@._V1._SX80_SY140_.jpg	1993	saint_of_fort_washington	6.5	9	6	3	66	0	3	2	1	66	3.9	305	84	http://content8.flixster.com/movie/10/86/88/10868814_det.jpg
526	Les nuits fauves	0105032	Las noches salvajes	http://ia.media-imdb.com/images/M/MV5BMTUzMjExNzE1NF5BMl5BanBnXkFtZTcwNzgzNzcxMQ@@._V1._SX214_CR0,0,214,314_.jpg	1992	les-nuits-fauves-savage-nights	0	0	0	0	0	0	0	0	0	0	0	0	0	http://content7.flixster.com/movie/10/89/94/10899445_det.jpg
527	Schindler's List	0108052	La lista de Schindler	http://ia.media-imdb.com/images/M/MV5BMTIxOTAxNTc4NF5BMl5BanBnXkFtZTcwOTg1NzQyMQ@@._V1._SY314_CR2,0,214,314_.jpg	1993	schindlers_list	8.8	59	57	2	96	8.4	10	10	0	100	4.3	83125	96	http://content6.flixster.com/movie/26/71/267112_det.jpg
528	The Last Boy Scout	0102266	El último Boy Scout	http://ia.media-imdb.com/images/M/MV5BMTUxNjQxMTAwMV5BMl5BanBnXkFtZTcwNTI5ODMyMQ@@._V1._SY314_CR8,0,214,314_.jpg	1991	last_boy_scout	5.1	30	13	17	43	0	4	2	2	50	3.3	11177	66	http://content9.flixster.com/movie/10/92/20/10922043_det.jpg
529	Searching for Bobby Fischer	0108065	En busca de Bobby Fischer	http://ia.media-imdb.com/images/M/MV5BMTI3NzY3ODg3N15BMl5BanBnXkFtZTcwNzU1NzcyMQ@@._V1._SY314_CR4,0,214,314_.jpg	1993	searching_for_bobby_fischer	8.1	33	33	0	100	8.4	8	8	0	100	3.5	3580	81	http://content6.flixster.com/movie/25/59/255904_det.jpg
530	Second Best	0328390	Second Best	http://ia.media-imdb.com/images/M/MV5BMTk3ODMyNTg3OF5BMl5BanBnXkFtZTcwOTE4NjUzMQ@@._V1._SY314_CR2,0,214,314_.jpg	2004	10003765-second_best	5	16	6	10	37	4.5	8	2	6	25	3	174	37	http://content8.flixster.com/movie/30/99/309926_det.jpg
531	The Secret Garden	0108071	El jardín secreto	http://ia.media-imdb.com/images/M/MV5BNzEyNTc0NjE0MF5BMl5BanBnXkFtZTcwNTUzNzYxMQ@@._V1._SY314_CR7,0,214,314_.jpg	1993	1045518-secret_garden	8.1	17	16	1	94	0	3	2	1	66	3.3	14794	72	http://content9.flixster.com/movie/11/15/28/11152871_det.jpg
532	Serial Mom	0111127	Los asesinatos de mamá	http://ia.media-imdb.com/images/M/MV5BNTY2OTAyMDM4M15BMl5BanBnXkFtZTcwODIyNTEzMQ@@._V1._SY314_CR8,0,214,314_.jpg	1994	serial_mom	5.8	44	27	17	61	4	8	1	7	12	3	6394	62	http://content6.flixster.com/movie/27/10/271008_det.jpg
533	Kagemusha	0080979	Kagemusha, la sombra del guerrero	http://ia.media-imdb.com/images/M/MV5BMTU4NDc5Mjk5OF5BMl5BanBnXkFtZTcwMDkyNjcyMQ@@._V1._SY314_CR5,0,214,314_.jpg	1980	kagemusha	7.5	19	16	3	84	0	2	1	1	50	4.2	4005	91	http://content6.flixster.com/movie/10/93/41/10934152_det.jpg
534	Shadowlands	0108101	Tierras de penumbra	http://ia.media-imdb.com/images/M/MV5BMTI4NjgwMDMyMl5BMl5BanBnXkFtZTcwNTM4MDMzMQ@@._V1._SY314_CR4,0,214,314_.jpg	1993	1048267-shadowlands	8	28	27	1	96	8.8	6	6	0	100	3.9	3260	85	http://content7.flixster.com/movie/25/57/255701_det.jpg
535	Short Cuts	0108122	Vidas cruzadas	http://ia.media-imdb.com/images/M/MV5BNzI4NTg5MDMzNl5BMl5BanBnXkFtZTcwMjk0MTcyMQ@@._V1._SY314_CR13,0,214,314_.jpg	1993	short_cuts	7.8	51	48	3	94	8.1	8	7	1	87	3.9	5867	87	http://content9.flixster.com/movie/11/12/17/11121735_det.jpg
536	A Simple Twist of Fate	0111194	Un golpe del destino	http://ia.media-imdb.com/images/M/MV5BMTIzMDQxNjk3MF5BMl5BanBnXkFtZTcwODk5NTUyMQ@@._V1._SY314_CR2,0,214,314_.jpg	1994	simple_twist_of_fate	5.5	19	9	10	47	0	2	0	2	0	3.1	1672	52	http://content9.flixster.com/movie/26/22/262291_det.jpg
537	Sairen	0494815	Sairen		2006	sairenforbidden-siren	0	0	0	0	0	0	0	0	0	0	0	0	0	http://content7.flixster.com/movie/10/82/85/10828537_det.jpg
538	Six Degrees of Separation	0108149	Seis grados de separación	http://ia.media-imdb.com/images/M/MV5BMTc0NjYzODI2MF5BMl5BanBnXkFtZTYwOTUwMDk5._V1._SX214_CR0,0,214,314_.jpg	1993	six_degrees_of_separation	7.1	30	27	3	90	0	3	1	2	33	3.3	3720	67	http://content6.flixster.com/movie/10/84/47/10844780_det.jpg
539	Sleepless in Seattle	0108160	Algo para recordar	http://ia.media-imdb.com/images/M/MV5BMTIzNDM0MTAzNV5BMl5BanBnXkFtZTcwNDE3MDMyMQ@@._V1._SY314_CR1,0,214,314_.jpg	1993	sleepless_in_seattle	6.5	43	31	12	72	5.6	10	6	4	60	3.3	36965	75	http://content7.flixster.com/movie/11/12/06/11120641_det.jpg
540	Sliver	0108162	Acosada	http://ia.media-imdb.com/images/M/MV5BMTI1MDUxNDk3MV5BMl5BanBnXkFtZTcwNDQ2NDQzMQ@@._V1._SY314_CR3,0,214,314_.jpg	1993	sliver	3.6	24	3	21	12	0	2	0	2	0	2.5	2511	34	http://content9.flixster.com/movie/19/52/73/1952731_det.jpg
541	Blade Runner	0083658	Blade Runner	http://ia.media-imdb.com/images/M/MV5BMTkxNTQ5NTI0Ml5BMl5BanBnXkFtZTYwODgzMDc4._V1._SX214_CR0,0,214,314_.jpg	1982	replikator-cloned-to-kill	0	0	0	0	0	0	0	0	0	0	0	0	0	http://content8.flixster.com/movie/10/85/39/10853986_det.jpg
542	Son in Law	0108186	Menudo yerno	http://ia.media-imdb.com/images/M/MV5BMTUxNDkyODMwN15BMl5BanBnXkFtZTYwODA3NjU5._V1._SY314_CR2,0,214,314_.jpg	1993	son_in_law_1993	3.8	17	4	13	23	0	3	0	3	0	2.9	5679	62	http://content8.flixster.com/movie/25/67/256726_det.jpg
543	So I Married an Axe Murderer	0108174	Una novia sin igual	http://ia.media-imdb.com/images/M/MV5BMTY3OTY0NzYzMV5BMl5BanBnXkFtZTcwMDc2MjYxMQ@@._V1._SY314_CR4,0,214,314_.jpg	1993	so_i_married_an_axe_murderer	5.3	30	15	15	50	5	8	3	5	37	3	11154	66	http://content8.flixster.com/movie/10/86/72/10867222_det.jpg
544	Striking Distance	0108238	Persecución mortal	http://ia.media-imdb.com/images/M/MV5BMjA2NTg2Mzc0NF5BMl5BanBnXkFtZTcwMjYxNjYyMQ@@._V1._SY314_CR1,0,214,314_.jpg	1993	striking_distance	3.6	19	3	16	15	0	2	0	2	0	2.8	4532	39	http://content8.flixster.com/movie/27/27/272702_det.jpg
545	Harem suaré	0179841	El último harén	http://ia.media-imdb.com/images/M/MV5BMjcwNjYxMTcxNF5BMl5BanBnXkFtZTcwODMwMjAyMQ@@._V1._SY314_CR4,0,214,314_.jpg	1999	1121056-harem	0	1	1	0	100	0	0	0	0	0	0	0	0	http://content9.flixster.com/movie/27/77/277707_det.jpg
546	Super Mario Bros.	0108255	Super Mario Bros.	http://ia.media-imdb.com/images/M/MV5BNDc3OTQ1OTkwNV5BMl5BanBnXkFtZTcwMzUzOTUxMQ@@._V1._SY314_CR4,0,214,314_.jpg	1993		\N	\N	\N	\N	\N	\N	\N	\N	\N	\N	\N	\N	\N	\N
547	Surviving the Game	0111323	Juego de supervivencia	http://ia.media-imdb.com/images/M/MV5BMTIxMzY0MDU0OV5BMl5BanBnXkFtZTcwNjIxNTYyMQ@@._V1._SY314_CR5,0,214,314_.jpg	1994	surviving_the_game	4.3	13	3	10	23	0	1	0	1	0	3	1673	48	http://content7.flixster.com/movie/27/64/276405_det.jpg
548	Terminal Velocity	0111400	Velocidad terminal	http://ia.media-imdb.com/images/M/MV5BMjE5MzUxMjIxMF5BMl5BanBnXkFtZTcwNDA3MzQyMQ@@._V1._SY314_CR1,0,214,314_.jpg	1994	terminal_velocity	3.6	20	3	17	15	0	3	0	3	0	2.6	1883	25	http://content8.flixster.com/movie/90/84/39/9084394_det.jpg
549	Thirty Two Short Films About Glenn Gould	0108328	Sinfonía en soledad: un retrato de Glenn Gould	http://ia.media-imdb.com/images/M/MV5BMjA4MTA3NjI0N15BMl5BanBnXkFtZTcwMzUxOTAwMQ@@._V1._SY314_CR1,0,214,314_.jpg	1993	thirty-two-short-films-about-glenn-gould	8	17	15	2	88	0	3	3	0	100	3.8	1129	79	http://content6.flixster.com/movie/11/13/76/11137636_det.jpg
550	Threesome	0111418	Tres formas de amar	http://ia.media-imdb.com/images/M/MV5BMTM1NzQ4NDI3Ml5BMl5BanBnXkFtZTcwMDM0NzMyMQ@@._V1._SY314_CR2,0,214,314_.jpg	1994	threesome	4.4	23	6	17	26	4.1	6	1	5	16	3	1708	52	http://content8.flixster.com/movie/27/55/275526_det.jpg
551	The Nightmare Before Christmas	0107688	Pesadilla antes de Navidad	http://ia.media-imdb.com/images/M/MV5BMTY2MDE3NTU2Ml5BMl5BanBnXkFtZTYwNjk1NTQ5._V1._SX214_CR0,0,214,314_.jpg	1993	nightmare_before_christmas	8.2	70	68	2	97	8.2	17	17	0	100	3.8	124838	89	http://content7.flixster.com/movie/10/87/87/10878797_det.jpg
552	The Three Musketeers	0108333	Los tres mosqueteros	http://ia.media-imdb.com/images/M/MV5BMjExNzg2NTU3MV5BMl5BanBnXkFtZTYwMDY4MDk5._V1._SX214_CR0,0,214,314_.jpg	1993	1046772-three_musketeers	4.8	24	7	17	29	0	3	0	3	0	3.2	13783	67	http://content7.flixster.com/movie/50/26/53/5026533_det.jpg
553	Tombstone	0108358	Tombstone: la leyenda de Wyatt Earp	http://ia.media-imdb.com/images/M/MV5BMjExNzM2Mzc3N15BMl5BanBnXkFtZTcwODYyNzgxMQ@@._V1._SY314_CR7,0,214,314_.jpg	1993	tombstone	6.4	39	30	9	76	0	3	0	3	0	3.8	31660	93	http://content7.flixster.com/movie/26/73/267317_det.jpg
554	Law & Order: Trial by Jury	0406429	Law & Order: Trial by Jury	http://ia.media-imdb.com/images/M/MV5BMjE1MTkwODA3Ml5BMl5BanBnXkFtZTcwNDQ1MjIzMQ@@._V1._SY314_CR9,0,214,314_.jpg	2005		\N	\N	\N	\N	\N	\N	\N	\N	\N	\N	\N	\N	\N	\N
555	True Romance	0108399	Amor a quemarropa	http://ia.media-imdb.com/images/M/MV5BMTI1Njg1NzAxMl5BMl5BanBnXkFtZTYwOTk5MDE5._V1._SX214_CR0,0,214,314_.jpg	1993	true_romance	7.5	44	40	4	90	6.2	9	7	2	77	3.9	43205	90	http://content9.flixster.com/movie/38/28/09/3828095_det.jpg
556	Dr. Strangelove or: How I Learned to Stop Worrying and Love the Bomb	0057012	¿Teléfono rojo?, volamos hacia Moscú	http://ia.media-imdb.com/images/M/MV5BMTU2ODM2NTkxNF5BMl5BanBnXkFtZTcwOTMwMzU3Mg@@._V1._SX214_CR0,0,214,314_.jpg	1964	dr_strangelove	9	58	58	0	100	8.6	8	8	0	100	4.2	33662	94	http://content8.flixster.com/movie/26/51/265102_det.jpg
558	The Pagemaster	0110763	El guardián de las palabras	http://ia.media-imdb.com/images/M/MV5BMTc2MjY4MjYwN15BMl5BanBnXkFtZTcwNDI3MjAyMQ@@._V1._SY314_CR2,0,214,314_.jpg	1994	pagemaster	4.6	15	3	12	20	5	6	2	4	33	2.8	7531	49	http://content8.flixster.com/movie/10/88/87/10888782_det.jpg
559	2 Days in Paris	0841044	2 Days in Paris	http://ia.media-imdb.com/images/M/MV5BMjAyNTY3NTcyOF5BMl5BanBnXkFtZTcwMTcyMjM1MQ@@._V1._SX214_CR0,0,214,314_.jpg	2007	two_days_in_paris	6.8	113	96	17	84	6.9	34	30	4	88	3.6	27100	71	http://content6.flixster.com/movie/93/43/00/9343004_det.jpg
560	The Beans of Egypt, Maine	0109226	The Beans of Egypt, Maine	http://ia.media-imdb.com/images/M/MV5BMTk5NTI1MDM1OF5BMl5BanBnXkFtZTcwODI5OTcyMQ@@._V1._SX77_SY140_.jpg	1994	forbidden_choices	0	3	1	2	33	0	0	0	0	0	0	0	0	http://content8.flixster.com/movie/10/97/04/10970454_det.jpg
561	Killer Movie	0988083	Killer Movie	http://ia.media-imdb.com/images/M/MV5BMzAxOTg0NTg5Ml5BMl5BanBnXkFtZTcwMTE3MTAyMg@@._V1._SX214_CR0,0,214,314_.jpg	2008	killer_movie	0	1	0	1	0	0	0	0	0	0	0	0	0	http://content7.flixster.com/movie/10/83/93/10839337_det.jpg
562	Welcome to the Dollhouse	0114906	Bienvenido a la casa de muñecas	http://ia.media-imdb.com/images/M/MV5BMTcxMzk5NzY4OV5BMl5BanBnXkFtZTcwNzcxNTgxMQ@@._V1._SY314_CR3,0,214,314_.jpg	1995	welcome_to_the_dollhouse	7.9	46	41	5	89	8.1	7	6	1	85	3.7	6911	84	http://content9.flixster.com/movie/10/88/33/10883391_det.jpg
563	Germinal	0107002	Germinal	http://ia.media-imdb.com/images/M/MV5BMzk5NTA4MjMwNl5BMl5BanBnXkFtZTYwMTg4NTg5._V1._SX214_CR0,0,214,314_.jpg	1993	germinal	6.9	10	9	1	90	0	2	2	0	100	3.7	511	71	http://content7.flixster.com/movie/39/89/93/3989933_det.jpg
564	Chugyeogja	1190539	Chugyeogja	http://ia.media-imdb.com/images/M/MV5BMjIyMzQwNjc2MV5BMl5BanBnXkFtZTcwNzg4MTY1Mg@@._V1._SY314_CR3,0,214,314_.jpg	2008	chaser	6.7	27	22	5	81	6.8	5	4	1	80	4	1927	88	http://content8.flixster.com/movie/10/85/52/10855238_det.jpg
565	Cronos	0104029	Cronos	http://ia.media-imdb.com/images/M/MV5BMTYyNjg1NjE4NF5BMl5BanBnXkFtZTcwMTg4MDUyMQ@@._V1._SY314_CR4,0,214,314_.jpg	1993	cronos	7.3	35	31	4	88	7.8	7	6	1	85	3.5	3398	68	http://content9.flixster.com/movie/27/72/277211_det.jpg
566	Naked in New York	0110623	Desnudo en Nueva York	http://ia.media-imdb.com/images/M/MV5BMTI2MTI0OTc3N15BMl5BanBnXkFtZTcwNzY2NjYyMQ@@._V1._SY314_CR0,0,214,314_.jpg	1993	naked_in_new_york	6.1	11	6	5	54	0	3	1	2	33	2.9	444	34	http://content8.flixster.com/movie/28/30/283098_det.jpg
567	Kika	0107315	Kika	http://ia.media-imdb.com/images/M/MV5BMTk0NDA2ODgxMV5BMl5BanBnXkFtZTcwMjUzNzIyMQ@@._V1._SX103_SY140_.jpg	1993	kika	5.7	13	8	5	61	5.1	5	2	3	40	0	0	0	http://content7.flixster.com/movie/10/91/08/10910897_det.jpg
568	Bhaji on the Beach	0106408	Bhaji on the Beach	http://ia.media-imdb.com/images/M/MV5BMTYyNTM0Mzk3MF5BMl5BanBnXkFtZTcwNDAzMTgxMQ@@._V1._SY314_CR4,0,214,314_.jpg	1993	bhaji_on_the_beach	7.4	8	7	1	87	0	2	2	0	100	3.3	372	60	http://content7.flixster.com/movie/10/90/24/10902481_det.jpg
569	Little Big League	0110363	Un entrenador de primera	http://ia.media-imdb.com/images/M/MV5BMTcyMDE3MzU0OF5BMl5BanBnXkFtZTcwNDM0NTIyMQ@@._V1._SY314_CR1,0,214,314_.jpg	1994	little_big_league	5.2	15	5	10	33	0	3	2	1	66	2.9	2288	50	http://content6.flixster.com/movie/25/93/259304_det.jpg
570	Kådisbellan	0107349	Kådisbellan	http://ia.media-imdb.com/images/M/MV5BMTI4OTM2Njg1MV5BMl5BanBnXkFtZTYwODAyNzg5._V1._SX214_CR0,0,214,314_.jpg	1993	kadisbellan-slingshot	6.9	9	8	1	88	0	1	1	0	100	3.5	76	59	http://content8.flixster.com/movie/10/84/06/10840610_det.jpg
571	Wide-Eyed and Legless	0111709	Wide-Eyed and Legless	http://ia.media-imdb.com/images/M/MV5BNTA0MTExMDY1NF5BMl5BanBnXkFtZTcwMzI4MjkxMQ@@._V1._SY314_CR2,0,214,314_.jpg	1993	wedding_gift	6	5	2	3	40	0	2	1	1	50	0	0	0	http://content6.flixster.com/movie/10/91/81/10918184_det.jpg
572	Foreign Student	0109828	Foreign Student		1994	foreign_student	0	3	1	2	33	0	0	0	0	0	0	0	0	http://content7.flixster.com/movie/10/97/01/10970101_det.jpg
573	Io speriamo che me la cavo	0107225	Mi querido profesor	http://ia.media-imdb.com/images/M/MV5BMTA1MzMzODE4ODVeQTJeQWpwZ15BbWU3MDg4NzQ1MjE@._V1._SY314_CR2,0,214,314_.jpg	1992	ciao_professore	6.2	7	4	3	57	0	2	1	1	50	3.6	412	71	http://content8.flixster.com/movie/10/88/08/10880806_det.jpg
574	Spanking the Monkey	0111252	Spanking the Monkey	http://ia.media-imdb.com/images/M/MV5BMjE5NTA0MDc0Ml5BMl5BanBnXkFtZTcwMTQ4MjYzMQ@@._V1._SY314_CR4,0,214,314_.jpg	1994	spanking_the_monkey	7.2	21	19	2	90	0	2	2	0	100	3.1	824	52	http://content8.flixster.com/movie/31/19/311926_det.jpg
575	The Little Rascals	0110366	Una pandilla de pillos	http://ia.media-imdb.com/images/M/MV5BMTQ0NjUzMTcyNV5BMl5BanBnXkFtZTcwOTY5MzEyMQ@@._V1._SY314_CR8,0,214,314_.jpg	1994	little_rascals	3.8	10	2	8	20	0	0	0	0	0	0	0	0	http://content6.flixster.com/movie/11/13/24/11132400_det.jpg
577	Andre	0109120	Andre	http://ia.media-imdb.com/images/M/MV5BMTg3MjU1MzYyMl5BMl5BanBnXkFtZTcwNzI4MjEyMQ@@._V1._SY314_CR3,0,214,314_.jpg	1994	andre	5.3	16	7	9	43	0	2	0	2	0	2.7	2286	52	http://content9.flixster.com/movie/25/89/258903_det.jpg
579	La scorta	0108059	La escolta	http://ia.media-imdb.com/images/M/MV5BMTkzMTg0MTAxNF5BMl5BanBnXkFtZTYwMDUwNzI5._V1._SX214_CR0,0,214,314_.jpg	1993	la_scorta	5.9	7	4	3	57	0	3	0	3	0	3.3	52	59	http://content9.flixster.com/movie/10/91/35/10913527_det.jpg
580	Princess Caraboo	0110892	La princesa Caraboo	http://ia.media-imdb.com/images/M/MV5BMTI2MDg5ODgzN15BMl5BanBnXkFtZTcwNzQ1ODEzMQ@@._V1._SX214_CR0,0,214,314_.jpg	1994	princess_caraboo	5.7	14	8	6	57	0	3	0	3	0	3	723	43	http://content8.flixster.com/movie/26/16/261614_det.jpg
581	The Celluloid Closet	0112651	Celuloid Closet	http://ia.media-imdb.com/images/M/MV5BMTI2NjIzOTI5MV5BMl5BanBnXkFtZTcwNTcwNTEyMQ@@._V1._SY314_CR1,0,214,314_.jpg	1995	celluloid_closet	7.8	24	23	1	95	8.6	5	5	0	100	3.9	1222	87	http://content9.flixster.com/movie/10/87/44/10874435_det.jpg
582	Métisse	0107642	Métisse	http://ia.media-imdb.com/images/M/MV5BMTkzMDk4MDMzMl5BMl5BanBnXkFtZTcwMTU4ODgyMQ@@._V1._SY314_CR7,0,214,314_.jpg	1993	cafe_au_lait	5.9	6	4	2	66	0	2	1	1	50	0	0	0	http://content8.flixster.com/movie/10/89/42/10894274_det.jpg
583	Caro diario	0109382	Caro diario: querido diario	http://ia.media-imdb.com/images/M/MV5BMjA3MjY4NzYyNl5BMl5BanBnXkFtZTYwNzM4Mjg5._V1._SX150_SY224_.jpg	1993	caro_diario	6.7	9	6	3	66	0	2	0	2	0	4.1	936	86	http://content6.flixster.com/movie/43/98/42/4398424_det.jpg
585	The Brady Bunch Movie	0112572	La tribu de los Brady	http://ia.media-imdb.com/images/M/MV5BMTEwNjU1NjMyNDBeQTJeQWpwZ15BbWU3MDQ4NDUwMjE@._V1._SY314_CR2,0,214,314_.jpg	1995	brady_bunch_movie	5.7	38	23	15	60	6.4	11	7	4	63	2.4	3906	38	http://content8.flixster.com/movie/10/70/30/10703022_det.jpg
586	Home Alone	0099785	Solo en casa	http://ia.media-imdb.com/images/M/MV5BMTUzMzg4MTg2M15BMl5BanBnXkFtZTYwNDM4OTk4._V1._SY314_CR5,0,214,314_.jpg	1990	home_alone	5	30	14	16	46	0	2	0	2	0	3.3	66201	74	http://content6.flixster.com/movie/31/21/312104_det.jpg
587	Ghost	0099653	Ghost, más allá del amor	http://ia.media-imdb.com/images/M/MV5BMjAxNzk3NDQ3OV5BMl5BanBnXkFtZTcwODU3MjE0MQ@@._V1._SY314_CR4,0,214,314_.jpg	1990	1031086-ghost	6.8	42	34	8	80	0	4	4	0	100	3.5	62365	79	http://content7.flixster.com/movie/25/44/254497_det.jpg
588	Aladdin	0103639	Aladdin	http://ia.media-imdb.com/images/M/MV5BMjE0ODI0NTM1OV5BMl5BanBnXkFtZTcwODE0MjYyMQ@@._V1._SY314_CR5,0,214,314_.jpg	1992		\N	\N	\N	\N	\N	\N	\N	\N	\N	\N	\N	\N	\N	\N
589	Terminator 2: Judgment Day	0103064	Terminator 2: el juicio final	http://ia.media-imdb.com/images/M/MV5BMTg5NzUwMDU5NF5BMl5BanBnXkFtZTcwMjk2MDA4Mg@@._V1._SY314_CR17,0,214,314_.jpg	1991	terminator_2_judgment_day	8.4	42	41	1	97	7.4	11	10	1	90	3.7	77100	88	http://content7.flixster.com/movie/10/94/47/10944701_det.jpg
590	Dances with Wolves	0099348	Bailando con lobos	http://ia.media-imdb.com/images/M/MV5BMTY3OTI5NDczN15BMl5BanBnXkFtZTcwNDA0NDY3Mw@@._V1._SX214_CR0,0,214,314_.jpg	1990	dances_with_wolves	7	46	35	11	76	6.9	10	7	3	70	3.6	28000	84	http://content6.flixster.com/movie/10/87/82/10878268_det.jpg
591	Tough and Deadly	0114706	Tough and Deadly	http://ia.media-imdb.com/images/M/MV5BMTc5OTQxMjc5NF5BMl5BanBnXkFtZTcwOTY0NTQyMQ@@._V1._SY314_CR4,0,214,314_.jpg	1995		\N	\N	\N	\N	\N	\N	\N	\N	\N	\N	\N	\N	\N	\N
592	Batman	0060153	Batman: La película	http://ia.media-imdb.com/images/M/MV5BMTgwODIyNjQzMF5BMl5BanBnXkFtZTcwOTIxMjMyMQ@@._V1._SY314_CR1,0,214,314_.jpg	1966	batman_the_movie	6.2	22	18	4	81	0	1	1	0	100	3	13951	51	http://content8.flixster.com/movie/10/85/60/10856086_det.jpg
593	The Silence of the Lambs	0102926	El silencio de los corderos	http://ia.media-imdb.com/images/M/MV5BMTc2MjE2NzM2N15BMl5BanBnXkFtZTcwMjM3MjI3Mw@@._V1._SX214_CR0,0,214,314_.jpg	1991	silence_of_the_lambs	8.5	52	50	2	96	7.8	11	10	1	90	4	98921	93	http://content7.flixster.com/movie/55/12/86/5512865_det.jpg
594	Snow White and the Seven Dwarfs	0029583	Blancanieves y los siete enanitos	http://ia.media-imdb.com/images/M/MV5BMTc5NzMxMTY2Nl5BMl5BanBnXkFtZTcwMzEyODY4Mg@@._V1._SY314_CR23,0,214,314_.jpg	1937	the-house-of-magical-sounds	0	0	0	0	0	0	0	0	0	0	0	0	0	http://content6.flixster.com/movie/10/85/16/10851672_det.jpg
595	Beauty and the Beast	0101414	La bella y la bestia	http://ia.media-imdb.com/images/M/MV5BMTUyMjI5MjIxN15BMl5BanBnXkFtZTcwNDI1MzMyMQ@@._V1._SX214_CR0,0,214,314_.jpg	1991	1038728-beauty_and_the_beast	8	57	52	5	91	7.8	18	17	1	94	3.7	81050	85	http://content6.flixster.com/movie/10/92/78/10927816_det.jpg
596	Pinocchio	0032910	Pinocho	http://ia.media-imdb.com/images/M/MV5BMTI1NDM4ODQ3Ml5BMl5BanBnXkFtZTcwNzE1MzQyMQ@@._V1._SY314_CR1,0,214,314_.jpg	1940	1016342-pinocchio	9	37	37	0	100	8.5	5	5	0	100	3.3	19102	66	http://content8.flixster.com/movie/10/87/27/10872762_det.jpg
597	Pretty Woman	0100405	Pretty Woman	http://ia.media-imdb.com/images/M/MV5BMTMwNTA5ODAxM15BMl5BanBnXkFtZTYwNTQwODU5._V1._SX214_CR0,0,214,314_.jpg	1990	pretty_woman	5.7	55	34	21	61	5.9	9	6	3	66	3.5	200724	68	http://content8.flixster.com/movie/16/90/52/1690526_det.jpg
598	Okno v Parizh	0110719	Okno v Parizh	http://ia.media-imdb.com/images/M/MV5BMTU5OTAxNjg2NV5BMl5BanBnXkFtZTcwNjQwNDMzMQ@@._V1._SY314_CR4,0,214,314_.jpg	1994	window_to_paris	5.4	7	3	4	42	0	1	0	1	0	3.9	42	88	http://content6.flixster.com/movie/11/13/77/11137744_det.jpg
599	The Wild Bunch	0065214	Grupo salvaje	http://ia.media-imdb.com/images/M/MV5BMTMxODIxMzcyN15BMl5BanBnXkFtZTYwOTU5MzY5._V1._SY314_CR8,0,214,314_.jpg	1969	1059489-wild_bunch	8.8	38	37	1	97	8.2	7	6	1	85	4	8004	90	http://content7.flixster.com/movie/26/74/267417_det.jpg
600	Love and a .45	0110395	Amor del calibre 45	http://ia.media-imdb.com/images/M/MV5BMTUxODM1MDQ4MF5BMl5BanBnXkFtZTcwMTg3NjIyMQ@@._V1._SY314_CR2,0,214,314_.jpg	1994	love_and_a_45	6.2	6	5	1	83	0	0	0	0	0	0	0	0	http://content8.flixster.com/movie/10/89/20/10892046_det.jpg
602	A Great Day in Harlem	0109934	A Great Day in Harlem	http://ia.media-imdb.com/images/M/MV5BMjA5MzU5NTE2Ml5BMl5BanBnXkFtZTcwOTUzNDEzMQ@@._V1._SY314_CR5,0,214,314_.jpg	1994	great_day_in_harlem	7.5	18	16	2	88	7.1	7	6	1	85	3.9	85	82	http://content7.flixster.com/movie/10/93/45/10934505_det.jpg
603	Bye Bye Love	0112606	Bye Bye Love	http://ia.media-imdb.com/images/M/MV5BMTQ1NDIyMDkzM15BMl5BanBnXkFtZTcwNzcwODcyMQ@@._V1._SY314_CR4,0,214,314_.jpg	1995	bye_bye_love	4.2	21	4	17	19	0	3	1	2	33	2.9	1015	49	http://content7.flixster.com/movie/26/11/261109_det.jpg
605	One Fine Day	0117247	Un día inolvidable	http://ia.media-imdb.com/images/M/MV5BMTk0NDg0Mjk1M15BMl5BanBnXkFtZTcwNjU5NTgxMQ@@._V1._SY314_CR1,0,214,314_.jpg	1996	1074374-one_fine_day	5.7	29	13	16	44	5.8	6	1	5	16	3.1	7990	63	http://content9.flixster.com/movie/26/59/265991_det.jpg
606	Candyman: Farewell to the Flesh	0112625	Candyman 2: Adiós a la carne	http://ia.media-imdb.com/images/M/MV5BMTk4NDA3MTE1OF5BMl5BanBnXkFtZTcwMjk5MzAzMQ@@._V1._SX214_CR0,0,214,314_.jpg	1995	candyman_farewell_to_the_flesh	4.9	10	4	6	40	0	1	0	1	0	2.7	4578	44	http://content9.flixster.com/movie/10/89/43/10894315_det.jpg
608	Fargo	0116282	Fargo	http://ia.media-imdb.com/images/M/MV5BMTM3NTQwMDc2N15BMl5BanBnXkFtZTcwNTEyNjU5Mw@@._V1._SX214_CR0,0,214,314_.jpg	1996	fargo	8.4	66	62	4	93	7.6	21	18	3	85	3.9	48610	91	http://content6.flixster.com/movie/31/32/313212_det.jpg
609	Homeward Bound II: Lost in San Francisco	0116552	De vuelta a casa 2: Perdidos en San Francisco	http://ia.media-imdb.com/images/M/MV5BMTI0ODUzNDM5Ml5BMl5BanBnXkFtZTcwMDI0MzQyMQ@@._V1._SY314_CR3,0,214,314_.jpg	1996	homeward_bound_2_lost_in_san_francisco	5.7	16	9	7	56	6.4	7	5	2	71	2.9	5368	53	http://content6.flixster.com/movie/25/14/251408_det.jpg
610	Heavy Metal	0082509	Heavy Metal	http://ia.media-imdb.com/images/M/MV5BMzYzNTU1MjEzNF5BMl5BanBnXkFtZTYwMTQ0OTU5._V1._SY314_CR2,0,214,314_.jpg	1981	1068461-heavy_metal	5.7	25	15	10	60	5.4	5	3	2	60	3.3	6386	69	http://content8.flixster.com/movie/26/90/269098_det.jpg
611	Hellraiser: Bloodline	0116514	Hellraiser: Bloodline	http://ia.media-imdb.com/images/M/MV5BMTg3MjM3MjA2N15BMl5BanBnXkFtZTYwODY0Mzc4._V1._SX144_SY211_.jpg	1996	hellraiser-bloodline	3.5	10	3	7	30	0	1	0	1	0	2.9	4846	52	http://content9.flixster.com/movie/11/14/29/11142947_det.jpg
612	The Pallbearer	0117283	Mi desconocido amigo	http://ia.media-imdb.com/images/M/MV5BNDMxOTAyMTMwNF5BMl5BanBnXkFtZTcwMzQyMTMyMQ@@._V1._SY314_CR8,0,214,314_.jpg	1996	pallbearer	5	18	7	11	38	0	4	2	2	50	2.3	1285	14	http://content8.flixster.com/movie/26/35/263502_det.jpg
613	Jane Eyre	0780362	Jane Eyre	http://ia.media-imdb.com/images/M/MV5BMTQ0NjkxNjk5Ml5BMl5BanBnXkFtZTcwNzA1MzI0MQ@@._V1._SY314_CR4,0,214,314_.jpg	2006		\N	\N	\N	\N	\N	\N	\N	\N	\N	\N	\N	\N	\N	\N
614	Loaded	0893406	Loaded	http://ia.media-imdb.com/images/M/MV5BMTk3NjIxNDgzOV5BMl5BanBnXkFtZTcwMDE0NjQ2MQ@@._V1._SX214_CR0,0,214,314_.jpg	2008	loaded-2008	0	0	0	0	0	0	0	0	0	0	0	0	0	http://content9.flixster.com/movie/10/88/27/10882795_det.jpg
615	Pane e cioccolata	0070506	Aventuras y desventuras de un italiano emigrado	http://ia.media-imdb.com/images/M/MV5BMTQ5NjM5MDkzMl5BMl5BanBnXkFtZTcwMDcxNzIyMQ@@._V1._SY314_CR2,0,214,314_.jpg	1973	bread_and_chocolate	0	4	4	0	100	0	0	0	0	0	0	0	0	http://content7.flixster.com/movie/10/89/25/10892525_det.jpg
616	The AristoCats	0065421	Los aristogatos	http://ia.media-imdb.com/images/M/MV5BMTY4Njk4NDYxNl5BMl5BanBnXkFtZTcwOTczMzc1MQ@@._V1._SY314_CR11,0,214,314_.jpg	1970	aristocats	6.1	26	17	9	65	0	4	3	1	75	3.3	23247	71	http://content7.flixster.com/movie/25/07/250797_det.jpg
617	La flor de mi secreto	0113083	La flor de mi secreto	http://ia.media-imdb.com/images/M/MV5BMjAxMTM1OTQ3MV5BMl5BanBnXkFtZTcwNjQ1MzgyMQ@@._V1._SY314_CR0,0,214,314_.jpg	1995	flower_of_my_secret	7	23	19	4	82	6.6	11	8	3	72	3.7	1997	75	http://content6.flixster.com/movie/49/69/26/4969268_det.jpg
618	Two Much	0118001	Loco de amor	http://ia.media-imdb.com/images/M/MV5BMjA0ODQxMTI0NV5BMl5BanBnXkFtZTcwMTE4NjgyMQ@@._V1._SY314_CR2,0,214,314_.jpg	1995	two_much	3.6	7	1	6	14	0	3	0	3	0	2.7	947	33	http://content9.flixster.com/movie/26/48/264899_det.jpg
619	Ed	0247091	Ed	http://ia.media-imdb.com/images/M/MV5BNDUyOTQ5NDM0NF5BMl5BanBnXkFtZTYwMjM4Mzg5._V1._SX214_CR0,0,214,314_.jpg	2000		\N	\N	\N	\N	\N	\N	\N	\N	\N	\N	\N	\N	\N	\N
620	Cerro Torre: Schrei aus Stein	0102855	Grito de piedra	http://ia.media-imdb.com/images/M/MV5BMjkwNDEyODY4OF5BMl5BanBnXkFtZTcwODQyNjUyMQ@@._V1._SY314_CR2,0,214,314_.jpg	1991	cerro-torre-schrei-aus-stein-scream-of-stone	0	0	0	0	0	0	0	0	0	0	0	0	0	http://content7.flixster.com/movie/91/73/48/9173489_det.jpg
621	Ma saison préférée	0107471	Mi estación preferida	http://ia.media-imdb.com/images/M/MV5BNTgxMzc3OTMzNF5BMl5BanBnXkFtZTcwNTUyNDMyMQ@@._V1._SY314_CR1,0,214,314_.jpg	1993	my_favorite_season_1993	7.3	12	11	1	91	0	3	3	0	100	0	0	0	http://content7.flixster.com/movie/29/64/296417_det.jpg
623	A Modern Affair	0113839	A Modern Affair	http://ia.media-imdb.com/images/M/MV5BMjE5MDM4NzM2OV5BMl5BanBnXkFtZTcwODU2OTYxMQ@@._V1._SX214_CR0,0,214,314_.jpg	1995	modern_affair	0	2	0	2	0	0	1	0	1	0	3.2	63	38	http://content8.flixster.com/movie/10/86/39/10863938_det.jpg
624	Condition Red	0112712	Condition Red	http://ia.media-imdb.com/images/M/MV5BMjA2MzA2Nzk0MV5BMl5BanBnXkFtZTcwODAyMTgyMQ@@._V1._SY314_CR0,0,214,314_.jpg	1995		\N	\N	\N	\N	\N	\N	\N	\N	\N	\N	\N	\N	\N	\N
625	Asfour Stah	0090665	Asfour Stah	http://ia.media-imdb.com/images/M/MV5BNzk3NjEyODcyNV5BMl5BanBnXkFtZTcwMjIyMDUyMQ@@._V1._SY314_CR5,0,214,314_.jpg	1990	halfaouine-boy-of-the-terraces	0	0	0	0	0	0	0	0	0	0	0	0	0	http://content9.flixster.com/movie/28/87/288711_det.jpg
626	A Thin Line Between Love and Hate	0117891	A Thin Line Between Love and Hate	http://ia.media-imdb.com/images/M/MV5BMTMxMDQ1OTM5N15BMl5BanBnXkFtZTcwNzE4NTAyMQ@@._V1._SY314_CR6,0,214,314_.jpg	1996	thin_line_between_love_and_hate	3.5	24	3	21	12	3.2	7	0	7	0	3.5	3360	73	http://content6.flixster.com/movie/97/03/07/9703076_det.jpg
627	The Last Supper	0113613	La última cena	http://ia.media-imdb.com/images/M/MV5BMTY2MTAxMDUyMF5BMl5BanBnXkFtZTcwOTk1NjMyMQ@@._V1._SY314_CR4,0,214,314_.jpg	1995	last-supper	0	0	0	0	0	0	0	0	0	0	0	0	0	http://images.rottentomatoescdn.com/images/defaults/poster_default.gif
628	Primal Fear	0117381	Las dos caras de la verdad	http://ia.media-imdb.com/images/M/MV5BNjcyMjY4MTYyNF5BMl5BanBnXkFtZTcwODE2NDUxMQ@@._V1._SY314_CR6,0,214,314_.jpg	1996	1070992-primal_fear	6.7	41	30	11	73	7.3	6	4	2	66	3.7	15640	85	http://content8.flixster.com/movie/26/88/268822_det.jpg
629	Rude Boy	0081441	Rude Boy	http://ia.media-imdb.com/images/M/MV5BMTY0MTMzNjYzMl5BMl5BanBnXkFtZTcwNDc2MTYyMQ@@._V1._SY291_CR1,0,214,291_.jpg	1980	rude-boy2003	0	0	0	0	0	0	0	0	0	0	0	0	0	http://content6.flixster.com/movie/10/91/31/10913120_det.jpg
630	Carried Away	0115837	Carried Away	http://ia.media-imdb.com/images/M/MV5BMjA2MzAxMjk5OF5BMl5BanBnXkFtZTcwMjY2MDkyMQ@@._V1._SY314_CR4,0,214,314_.jpg	1996	1070604-carried_away	6	22	14	8	63	5.4	6	3	3	50	3.3	256	51	http://content9.flixster.com/movie/10/83/80/10838051_det.jpg
631	All Dogs Go to Heaven 2	0115509	All Dogs Go to Heaven 2	http://ia.media-imdb.com/images/M/MV5BNjI5NTM1NDQ3OF5BMl5BanBnXkFtZTcwODI1MDYyMQ@@._V1._SX214_CR0,0,214,314_.jpg	1996	all_dogs_go_to_heaven_2	0	3	0	3	0	0	1	0	1	0	2.8	10564	48	http://content6.flixster.com/movie/10/87/85/10878596_det.jpg
632	Land and Freedom	0114671	Tierra y libertad	http://ia.media-imdb.com/images/M/MV5BNDU2MTY0NjM0M15BMl5BanBnXkFtZTcwODkzMTYyMQ@@._V1._SX214_CR0,0,214,314_.jpg	1995	land_and_freedom	7.8	10	8	2	80	0	2	2	0	100	4.3	1552	93	http://content7.flixster.com/movie/10/92/30/10923065_det.jpg
633	Denise Calls Up	0112844	Denise te llama	http://ia.media-imdb.com/images/M/MV5BMTM5MTM1NjIxNV5BMl5BanBnXkFtZTcwMTc5OTkxMQ@@._V1._SX214_CR0,0,214,314_.jpg	1995	denise_calls_up	6.4	22	17	5	77	6.9	9	7	2	77	3.4	47	67	http://content8.flixster.com/movie/10/86/34/10863458_det.jpg
634	Theodore Rex	0114658	Dino Rex	http://ia.media-imdb.com/images/M/MV5BMTc3Mjk4MDgzMl5BMl5BanBnXkFtZTcwODE4MTYyMQ@@._V1._SY314_CR0,0,214,314_.jpg	1995	theodore_rex	0	4	0	4	0	0	0	0	0	0	0	0	0	http://content9.flixster.com/movie/10/87/46/10874623_det.jpg
635	A Family Thing	0116275	A family thing: un asunto de familia	http://ia.media-imdb.com/images/M/MV5BMjE1MjI1MTkwNl5BMl5BanBnXkFtZTYwNjcwNDU5._V1._SX214_CR0,0,214,314_.jpg	1996	family_thing	6.3	22	16	6	72	6.8	6	5	1	83	3.4	546	61	http://content6.flixster.com/movie/26/40/264000_det.jpg
636	Nina Frisk	0827729	Nina Frisk		2007	nina-frisk	0	0	0	0	0	0	0	0	0	0	0	0	0	http://content7.flixster.com/movie/10/50/90/10509049_det.jpg
637	Sgt. Bilko	0117608	Sargento Bilko	http://ia.media-imdb.com/images/M/MV5BMjAzMjMxOTA1OF5BMl5BanBnXkFtZTcwNTk5MzAzMQ@@._V1._SY314_CR2,0,214,314_.jpg	1996	sgt_bilko	4.4	36	12	24	33	5.4	10	6	4	60	2.6	3074	46	http://content8.flixster.com/movie/11/13/42/11134258_det.jpg
638	Jack & Sarah	0113448	Jack and Sarah	http://ia.media-imdb.com/images/M/MV5BMTMzOTY1OTA4MV5BMl5BanBnXkFtZTcwMTAzMzAzMQ@@._V1._SY314_CR1,0,214,314_.jpg	1995	jack_and_sarah	6	11	9	2	81	0	2	1	1	50	3.6	1366	74	http://content6.flixster.com/movie/10/84/03/10840396_det.jpg
639	Girl 6	0116414	Girl 6	http://ia.media-imdb.com/images/M/MV5BMTkwMjE2NTcxN15BMl5BanBnXkFtZTcwMTMzMzIzMQ@@._V1._SY314_CR5,0,214,314_.jpg	1996	girl_6	4.6	32	11	21	34	4	11	1	10	9	0	0	0	http://content6.flixster.com/movie/23/16/94/2316944_det.jpg
640	Diabolique	0116095	Diabólicas (Diabolique)	http://ia.media-imdb.com/images/M/MV5BOTg1Mjk0OTYxNF5BMl5BanBnXkFtZTcwNTg3ODIyMQ@@._V1._SY314_CR9,0,214,314_.jpg	1996	1069985-diabolique	3.8	25	3	22	12	4	6	0	6	0	2.7	1450	35	http://content7.flixster.com/movie/27/67/276705_det.jpg
641	Un indien dans la ville	0111543	Un indio en París	http://ia.media-imdb.com/images/M/MV5BMjA1MDAyOTkyNF5BMl5BanBnXkFtZTYwODYxMTk5._V1._SX214_CR0,0,214,314_.jpg	1994	little_indian_big_city	3.2	8	1	7	12	0	4	0	4	0	2.8	552	34	http://content8.flixster.com/movie/10/83/92/10839294_det.jpg
643	Peanuts - Die Bank zahlt alles	0117312	Peanuts - Die Bank zahlt alles	http://ia.media-imdb.com/images/M/MV5BMzE5MzY1ODQ0MV5BMl5BanBnXkFtZTcwMzY3NDgxMQ@@._V1._SX214_CR0,0,214,314_.jpg	1996		\N	\N	\N	\N	\N	\N	\N	\N	\N	\N	\N	\N	\N	\N
645	Nelly & Monsieur Arnaud	0113947	Nelly y el Sr. Arnaud	http://ia.media-imdb.com/images/M/MV5BMTU1OTk3MTM1Ml5BMl5BanBnXkFtZTcwMDU3ODIyMQ@@._V1._SY314_CR2,0,214,314_.jpg	1995	nelly_and_monsieur_arnaud	7.6	21	20	1	95	7.8	10	9	1	90	3.8	381	78	http://content6.flixster.com/movie/44/35/10/4435104_det.jpg
647	Courage Under Fire	0115956	En honor a la verdad	http://ia.media-imdb.com/images/M/MV5BMTMwNDk0NjUzOF5BMl5BanBnXkFtZTcwNjcxODIyMQ@@._V1._SY314_CR2,0,214,314_.jpg	1996	courage_under_fire	7.3	52	44	8	84	7.8	15	14	1	93	3.2	6918	61	http://content8.flixster.com/movie/10/91/78/10917802_det.jpg
648	Mission: Impossible III	0317919	Misión Imposible 3	http://ia.media-imdb.com/images/M/MV5BMjExMDY1MTI5MF5BMl5BanBnXkFtZTcwNDE2NTQzMw@@._V1._SX214_CR0,0,214,314_.jpg	2006	mission_impossible_3	6.6	217	152	65	70	6.2	42	26	16	61	3.3	86328	69	http://content6.flixster.com/movie/10/93/36/10933612_det.jpg
649	Cold Fever	0109028	Fiebre helada	http://ia.media-imdb.com/images/M/MV5BMTMxNTk1NTEwMF5BMl5BanBnXkFtZTcwNzg4ODUyMQ@@._V1._SY314_CR20,0,214,314_.jpg	1995	cold_fever	7.3	10	9	1	90	0	3	3	0	100	3.9	284	81	http://content7.flixster.com/movie/39/10/58/3910585_det.jpg
650	Moll Flanders	0117071	Moll Flanders: el coraje de una mujer	http://ia.media-imdb.com/images/M/MV5BMTIzNzA0NDU3OV5BMl5BanBnXkFtZTYwMDExODg5._V1._SX214_CR0,0,214,314_.jpg	1996	1071414-moll_flanders	5.5	20	9	11	45	6.3	6	3	3	50	3.5	855	72	http://content7.flixster.com/movie/36/25/75/3625753_det.jpg
651	Das Superweib	0117788	Das Superweib	http://ia.media-imdb.com/images/M/MV5BMjAzMzgxNjMzMl5BMl5BanBnXkFtZTcwNzUyNzUxMQ@@._V1._SY314_CR1,0,214,314_.jpg	1996		\N	\N	\N	\N	\N	\N	\N	\N	\N	\N	\N	\N	\N	\N
652	301, 302	0112257	301, 302	http://ia.media-imdb.com/images/M/MV5BMTIxMDkwMzgyNV5BMl5BanBnXkFtZTcwNzMxNDcyMQ@@._V1._SY314_CR2,0,214,314_.jpg	1995	301-302	5.9	7	5	2	71	0	1	0	1	0	3.7	163	69	http://content7.flixster.com/movie/10/12/38/10123817_det.jpg
653	DragonHeart	0116136	Dragonheart: corazón de dragón	http://ia.media-imdb.com/images/M/MV5BMjE4MDIwMTAxM15BMl5BanBnXkFtZTcwNDc3NTMyMQ@@._V1._SY314_CR5,0,214,314_.jpg	1996	dragonheart	5.7	30	15	15	50	6.4	5	3	2	60	3.2	19438	63	http://content6.flixster.com/movie/10/86/38/10863888_det.jpg
655	Mutters Courage	0117117	Mutters Courage	http://ia.media-imdb.com/images/M/MV5BMTYzNzI0NTI3Ml5BMl5BanBnXkFtZTcwMDIyMjE0MQ@@._V1._SY314_CR5,0,214,314_.jpg	1995	my_mothers_courage	0	0	0	0	0	0	0	0	0	0	0	0	0	http://content9.flixster.com/movie/10/86/25/10862575_det.jpg
656	48 Hrs.	0083511	Límite 48 horas	http://ia.media-imdb.com/images/M/MV5BMTc2Mjc4OTE3MV5BMl5BanBnXkFtZTcwNzgwOTAyMQ@@._V1._SY314_CR8,0,214,314_.jpg	1982	48_hrs	7.4	33	31	2	93	0	4	3	1	75	3.2	10471	61	http://content8.flixster.com/movie/26/94/269494_det.jpg
658	Billy's Holiday	0112509	Billy's Holiday	http://ia.media-imdb.com/images/M/MV5BMTQyMjIzNzYyOF5BMl5BanBnXkFtZTcwMzg5NTAyMQ@@._V1._SY314_CR2,0,214,314_.jpg	1995	billys_holiday	0	1	0	1	0	0	0	0	0	0	0	0	0	http://content7.flixster.com/movie/10/99/00/10990029_det.jpg
659	Plein soleil	0054189	A pleno sol	http://ia.media-imdb.com/images/M/MV5BMTIwNjE5ODA0OV5BMl5BanBnXkFtZTcwNDk4NzAyMQ@@._V1._SY314_CR2,0,214,314_.jpg	1960	purple-noon	8.2	21	21	0	100	0	4	4	0	100	4	670	89	http://content7.flixster.com/movie/26/19/261905_det.jpg
660	August Rush	0426931	August Rush; El triunfo de un sueño	http://ia.media-imdb.com/images/M/MV5BNDIwNjE3NjU2NV5BMl5BanBnXkFtZTcwNTQ2NjQzMw@@._V1._SX214_CR0,0,214,314_.jpg	2007	august_rush	4.8	120	44	76	36	4.4	27	7	20	25	4	105941	84	http://content6.flixster.com/movie/96/76/16/9676160_det.jpg
661	James and the Giant Peach	0116683	James y el melocotón gigante	http://ia.media-imdb.com/images/M/MV5BMTIxMTU4OTk0OF5BMl5BanBnXkFtZTYwNjE5Njg5._V1._SX214_CR0,0,214,314_.jpg	1996	james_and_the_giant_peach	7	55	51	4	92	7.5	12	11	1	91	3	18876	55	http://content8.flixster.com/movie/25/48/254806_det.jpg
662	Fear	0116287	Pasión obsesiva	http://ia.media-imdb.com/images/M/MV5BMTI0MzA0NzAyMF5BMl5BanBnXkFtZTcwNDUzMzIyMQ@@._V1._SY314_CR3,0,214,314_.jpg	1996	1071258-fear	4.8	28	11	17	39	0	4	1	3	25	3.2	11285	66	http://content8.flixster.com/movie/27/03/270322_det.jpg
663	Kids in the Hall: Brain Candy	0116768	Efectos secundarios	http://ia.media-imdb.com/images/M/MV5BMTMxMzE4NDUzNl5BMl5BanBnXkFtZTcwOTE4MjkxMQ@@._V1._SY314_CR4,0,214,314_.jpg	1996	kids_in_the_hall_brain_candy	4.7	33	13	20	39	4.3	9	3	6	33	3.4	2060	72	http://content6.flixster.com/movie/11/14/71/11147180_det.jpg
664	Faithful	0116269	Fielmente tuya	http://ia.media-imdb.com/images/M/MV5BMjExMjA1NTk0OF5BMl5BanBnXkFtZTcwMTQyMDcyMQ@@._V1._SY314_CR4,0,214,314_.jpg	1996	faithful	3.8	14	1	13	7	5	5	1	4	20	3.1	397	47	http://content9.flixster.com/movie/10/01/10/10011047_det.jpg
665	Underground	0114787	Underground	http://ia.media-imdb.com/images/M/MV5BMTgzMjI0MTEzOF5BMl5BanBnXkFtZTYwNTcxMTk4._V1._SX214_CR0,0,214,314_.jpg	1995	1088763-underground	7.5	18	15	3	83	0	4	4	0	100	4.4	6157	96	http://content7.flixster.com/movie/10/89/31/10893197_det.jpg
666	Lust och fägring stor	0113720	La belleza de las cosas	http://ia.media-imdb.com/images/M/MV5BMTI2MTYyMjIzOF5BMl5BanBnXkFtZTYwNDgzMzk4._V1._SX214_CR0,0,214,314_.jpg	1995	all_things_fair	0	1	1	0	100	0	0	0	0	0	0	0	0	http://content7.flixster.com/movie/11/13/47/11134717_det.jpg
667	Bloodsport 2	0112536	Bloodsport II: La mano de hierro	http://ia.media-imdb.com/images/M/MV5BMTQ2Mzc4NzQxN15BMl5BanBnXkFtZTcwMDcxNjYyMQ@@._V1._SY314_CR50,0,214,314_.jpg	1996	bloodsport_ii_the_next_kumite	0	0	0	0	0	0	0	0	0	0	0	0	0	http://content7.flixster.com/movie/23/38/23/2338233_det.jpg
668	Pather Panchali	0048473	Pather Panchali	http://ia.media-imdb.com/images/M/MV5BMTQyMzcyMjAwOV5BMl5BanBnXkFtZTcwMDAyMjQyMQ@@._V1._SY314_CR2,0,214,314_.jpg	1955	pather-panchali-song-of-the-little-road	8.9	33	32	1	96	8.6	6	6	0	100	4.5	1572	95	http://content8.flixster.com/movie/10/08/39/10083902_det.jpg
670	Apur Sansar	0052572	Apur Sansar	http://ia.media-imdb.com/images/M/MV5BMTUyNzgwMzMwOV5BMl5BanBnXkFtZTcwOTQwMzQyMQ@@._V1._SY314_CR4,0,214,314_.jpg	1959	apur-sansar-the-world-of-apu1959	9	16	16	0	100	9.2	6	6	0	100	4.4	1009	94	http://content6.flixster.com/movie/10/83/97/10839708_det.jpg
671	Mystery Science Theater 3000: The Movie	0117128	Misterio en el espacio: la película	http://ia.media-imdb.com/images/M/MV5BMTU1OTA2NzAyNV5BMl5BanBnXkFtZTcwMDI1MTYyMQ@@._V1._SY311_CR1,0,214,311_.jpg	1996	mystery_science_theater_3000_the_movie	6.4	37	27	10	72	6.3	13	9	4	69	3.8	4508	86	http://content7.flixster.com/movie/11/13/40/11134021_det.jpg
673	Space Jam	0117705	Space Jam	http://ia.media-imdb.com/images/M/MV5BMTQ5NDg1NTgwOV5BMl5BanBnXkFtZTcwODAwNDAwMQ@@._V1._SY314_CR9,0,214,314_.jpg	1996	space_jam	5.1	44	16	28	36	5.4	14	6	8	42	2.9	27911	52	http://content9.flixster.com/movie/10/91/96/10919615_det.jpg
674	Barbarella	0062711	Barbarella	http://ia.media-imdb.com/images/M/MV5BMTcyMjM0NzkxMV5BMl5BanBnXkFtZTcwMDU4MDYyMQ@@._V1._SX214_CR0,0,214,314_.jpg	1968	barbarella	6	35	26	9	74	4.8	5	2	3	40	3	5461	55	http://content9.flixster.com/movie/25/64/256403_det.jpg
678	Some Folks Call It a Sling Blade	0108181	Some Folks Call It a Sling Blade	http://ia.media-imdb.com/images/M/MV5BMTMxNzU2MDY5N15BMl5BanBnXkFtZTcwODU1MTUxMQ@@._V1._SY314_CR4,0,214,314_.jpg	1994	some_folks_call_it_a_sling_blade	0	0	0	0	0	0	0	0	0	0	0	0	0	http://content8.flixster.com/movie/10/93/85/10938546_det.jpg
679	The Run of the Country	0114307	Una razón para luchar	http://ia.media-imdb.com/images/M/MV5BNTY1MTk2MjIxOV5BMl5BanBnXkFtZTcwNjI2MzMyMQ@@._V1._SX214_CR0,0,214,314_.jpg	1995	run_of_the_country	6	7	3	4	42	0	2	1	1	50	3.3	237	60	http://content8.flixster.com/movie/31/34/313418_det.jpg
680	Alphaville, une étrange aventure de Lemmy Caution	0058898	Lemmy contra Alphaville	http://ia.media-imdb.com/images/M/MV5BMTcxMjQzNzEwMV5BMl5BanBnXkFtZTcwNjc1MTcxMQ@@._V1._SY314_CR5,0,214,314_.jpg	1965	alphaville	7.9	25	21	4	84	0	2	1	1	50	3.9	4907	82	http://content8.flixster.com/movie/29/56/295614_det.jpg
681	Coup de torchon	0082206	1280 almas	http://ia.media-imdb.com/images/M/MV5BMTg3MDQ3NzE5MV5BMl5BanBnXkFtZTcwNzQ4MzEyMQ@@._V1._SY314_CR4,0,214,314_.jpg	1981	1004323-clean_slate	7.2	6	5	1	83	0	1	0	1	0	3.8	497	77	http://content7.flixster.com/movie/10/89/65/10896517_det.jpg
682	Tigrero: A Film That Was Never Made	0111430	Tigrero - La pelicula que no se llego a hacer	http://ia.media-imdb.com/images/M/MV5BMTI0ODE4MDc0MV5BMl5BanBnXkFtZTcwMzkzNDUyMQ@@._V1._SY314_CR3,0,214,314_.jpg	1994	tigrero_a_film_that_was_never_made	0	2	2	0	100	0	0	0	0	0	0	0	0	http://content8.flixster.com/movie/10/91/28/10912866_det.jpg
683	L'oeil de Vichy	0107727	L'oeil de Vichy	http://ia.media-imdb.com/images/M/MV5BMTg5MzcyMzgxOV5BMl5BanBnXkFtZTcwODU2NjcyMQ@@._V1._SY314_CR5,0,214,314_.jpg	1993	eye_of_vichy	0	2	2	0	100	0	0	0	0	0	0	0	0	http://content8.flixster.com/movie/30/67/306718_det.jpg
685	It's My Party	0113443	It's my party: fiesta de despedida	http://ia.media-imdb.com/images/M/MV5BMTExNzA0MzAwMTdeQTJeQWpwZ15BbWU2MDE0OTU5OQ@@._V1._SY314_CR1,0,214,314_.jpg	1996	its_my_party	5.8	14	7	7	50	6.2	6	3	3	50	3.7	843	78	http://content7.flixster.com/movie/27/32/273209_det.jpg
687	Country Life	0109491	Country Life	http://ia.media-imdb.com/images/M/MV5BMjEzNzM5MDM1Ml5BMl5BanBnXkFtZTcwMDMwMTYyMQ@@._V1._SY313_CR1,0,214,313_.jpg	1994	country_life	6.5	6	4	2	66	0	2	2	0	100	3.1	265	44	http://content6.flixster.com/movie/26/40/264012_det.jpg
688	Operation Dumbo Drop	0114048	Operación Elefante	http://ia.media-imdb.com/images/M/MV5BNTU2NzQyNDQ0NV5BMl5BanBnXkFtZTcwNTk4NjIyMQ@@._V1._SY314_CR2,0,214,314_.jpg	1995	operation_dumbo_drop	4	24	7	17	29	0	3	2	1	66	2.4	2200	31	http://content9.flixster.com/movie/26/35/263511_det.jpg
690	Das Versprechen	0111613	La promesa, un amor, un muro, una esperanza	http://ia.media-imdb.com/images/M/MV5BNTQ2Mzk5MjE1MV5BMl5BanBnXkFtZTYwMjQ4Mjg5._V1._SX214_CR0,0,214,314_.jpg	1995	das-versprechen-the-promise	7	6	5	1	83	0	1	1	0	100	3.7	95	74	http://content7.flixster.com/movie/97/48/50/9748505_det.jpg
691	Mrs. Winterbourne	0117104	Con cariño desde el cielo	http://ia.media-imdb.com/images/M/MV5BMTc1NzQ5MjIxNl5BMl5BanBnXkFtZTcwNTQ1MzIyMQ@@._V1._SY314_CR3,0,214,314_.jpg	1996	mrs_winterbourne	3.8	29	2	27	6	3.3	10	0	10	0	3.1	2892	60	http://content9.flixster.com/movie/25/92/259299_det.jpg
692	Solo	0117688	Solo, el destructor	http://ia.media-imdb.com/images/M/MV5BNzI1NDIyMDc1Ml5BMl5BanBnXkFtZTcwNjU2ODMyMQ@@._V1._SY314_CR5,0,214,314_.jpg	1996	1073182-solo	3.2	26	1	25	3	3.8	10	1	9	10	2.3	827	25	http://content9.flixster.com/movie/10/87/64/10876463_det.jpg
693	Etz Hadomim Tafus	0109751	Etz Hadomim Tafus	http://ia.media-imdb.com/images/M/MV5BMTIwMTgxODg4NF5BMl5BanBnXkFtZTcwNjQwMzIyMQ@@._V1._SX214_CR0,0,214,314_.jpg	1995	under_the_domim_tree	0	1	1	0	100	0	0	0	0	0	0	0	0	http://content7.flixster.com/movie/69/02/55/6902553_det.jpg
694	The Substitute	0117774	El sustituto	http://ia.media-imdb.com/images/M/MV5BMjA1MTczNzUzOF5BMl5BanBnXkFtZTcwODg4NzcxMQ@@._V1._SY314_CR11,0,214,314_.jpg	1996	1069981-substitute	4.6	21	8	13	38	4.2	8	2	6	25	2.9	1815	44	http://content7.flixster.com/movie/27/97/279729_det.jpg
695	True Crime	0139668	Ejecución inminente	http://ia.media-imdb.com/images/M/MV5BODI0Mjk4ODEwM15BMl5BanBnXkFtZTcwODE3MDYxMQ@@._V1._SY314_CR9,0,214,314_.jpg	1999	1084928-true_crime	6	38	20	18	52	6.8	6	5	1	83	3.2	2873	51	http://content6.flixster.com/movie/27/47/274704_det.jpg
696	Butterfly Kiss	0112604	Besos de mariposa	http://ia.media-imdb.com/images/M/MV5BMTIyMzAzMDgyN15BMl5BanBnXkFtZTcwMjY3ODkxMQ@@._V1._SY314_CR4,0,214,314_.jpg	1995	butterfly_kiss	6.4	13	10	3	76	0	1	1	0	100	3.2	586	55	http://content8.flixster.com/movie/11/13/63/11136386_det.jpg
697	Feeling Minnesota	0116289	Luna sin miel (Feeling Minnesota)	http://ia.media-imdb.com/images/M/MV5BMTIzOTk0ODgxNl5BMl5BanBnXkFtZTcwNzg5NDMyMQ@@._V1._SY314_CR6,0,214,314_.jpg	1996	feeling_minnesota	3.8	19	3	16	15	0	4	1	3	25	2.7	2783	30	http://content9.flixster.com/movie/27/52/275291_det.jpg
698	Delta of Venus	0109593	Delta de Venus	http://ia.media-imdb.com/images/M/MV5BMTgzNjg0MTI2MF5BMl5BanBnXkFtZTcwODM0OTYyMQ@@._V1._SY314_CR4,0,214,314_.jpg	1995	delta_of_venus	4.4	5	0	5	0	0	0	0	0	0	0	0	0	http://content8.flixster.com/movie/10/88/75/10887538_det.jpg
700	Angus, Thongs and Perfect Snogging	0963743	Mi gato Angus, el primer morreo y el plasta de mi padre	http://ia.media-imdb.com/images/M/MV5BMTI1MTg0NjcyNF5BMl5BanBnXkFtZTcwMzQxNTQ4MQ@@._V1._SX214_CR0,0,214,314_.jpg	2008	angus_thongs_and_perfect_snogging	6	24	17	7	70	0	2	1	1	50	3.9	6295	76	http://content8.flixster.com/movie/10/85/35/10853566_det.jpg
701	Daens	0104046	Daens	http://ia.media-imdb.com/images/M/MV5BMTUxNTgzOTE1OV5BMl5BanBnXkFtZTcwNDI3MzIyMQ@@._V1._SX214_CR0,0,214,314_.jpg	1992	daens	0	0	0	0	0	0	0	0	0	0	0	0	0	http://content7.flixster.com/movie/34/78/39/3478397_det.jpg
702	Face/Off	0119094	Cara a cara (Face/Off)	http://ia.media-imdb.com/images/M/MV5BMTQ3MDY4NDk1Ml5BMl5BanBnXkFtZTcwNTM3MzYwMg@@._V1._SY314_CR2,0,214,314_.jpg	1997	faceoff	7.9	60	56	4	93	8.4	15	15	0	100	3.5	62348	81	http://content8.flixster.com/movie/10/85/08/10850854_det.jpg
703	Boy A	1078188	Boy A	http://ia.media-imdb.com/images/M/MV5BMTUyMjY2NDU2Ml5BMl5BanBnXkFtZTcwMDU2MjM3MQ@@._V1._SX214_CR0,0,214,314_.jpg	2007	boy-a	7.5	57	51	6	89	7.5	23	20	3	86	3.5	5895	84	http://content8.flixster.com/movie/10/85/07/10850786_det.jpg
704	Galaxy Quest	0177789	Héroes fuera de órbita	http://ia.media-imdb.com/images/M/MV5BMjA0NjM1ODkyMl5BMl5BanBnXkFtZTcwODY0NDMzMg@@._V1._SY314_CR4,0,214,314_.jpg	1999	galaxy_quest	7.2	111	99	12	89	6.9	27	22	5	81	3	19804	67	http://content7.flixster.com/movie/10/91/52/10915261_det.jpg
705	Così fan tutte	0104014	Così fan tutte	http://ia.media-imdb.com/images/M/MV5BMTk0ODAwNzY4OV5BMl5BanBnXkFtZTcwODA0MzMzMQ@@._V1._SY314_CR6,0,214,314_.jpg	1992	all-ladies-do-it	0	0	0	0	0	0	0	0	0	0	0	0	0	http://content8.flixster.com/movie/10/90/53/10905374_det.jpg
706	Sunset Park	0117784	Sunset Park: lecciones para ganar	http://ia.media-imdb.com/images/M/MV5BMjE2NjgxNDgwN15BMl5BanBnXkFtZTcwMDY0NzAwMQ@@._V1._SY314_CR0,0,214,314_.jpg	1996	sunset_park	4.6	8	1	7	12	0	3	0	3	0	3.6	636	78	http://content8.flixster.com/movie/27/80/278094_det.jpg
707	Mulholland Falls	0117107	Mulholland Falls: la brigada del sombrero	http://ia.media-imdb.com/images/M/MV5BMTU5MDEyMjgyOF5BMl5BanBnXkFtZTcwMjg2ODQyMQ@@._V1._SX214_CR0,0,214,314_.jpg	1996	mulholland_falls	5.1	29	9	20	31	5.9	5	2	3	40	2.9	1519	40	http://content6.flixster.com/movie/93/68/00/9368008_det.jpg
708	The Truth About Cats & Dogs	0117979	La verdad sobre perros y gatos	http://ia.media-imdb.com/images/M/MV5BMTI5ODI4NTIxNl5BMl5BanBnXkFtZTcwOTU5MzEyMQ@@._V1._SY314_CR1,0,214,314_.jpg	1996	truth_about_cats_and_dogs	6.7	36	30	6	83	7.6	6	5	1	83	2.9	6120	55	http://content9.flixster.com/movie/10/88/92/10889235_det.jpg
709	Oliver & Company	0095776	Oliver y su pandilla	http://ia.media-imdb.com/images/M/MV5BMjAxNTIyNzcwMF5BMl5BanBnXkFtZTcwMzgzMDUyMQ@@._V1._SY314_CR1,0,214,314_.jpg	1988	oliver_and_company	5.4	33	14	19	42	7.2	5	4	1	80	3.3	9618	65	http://content6.flixster.com/movie/25/15/251504_det.jpg
710	Celtic Pride	0115851	Celtic Pride	http://ia.media-imdb.com/images/M/MV5BMTIxNjUwMTM1NV5BMl5BanBnXkFtZTcwOTgxNzUyMQ@@._V1._SY314_CR4,0,214,314_.jpg	1996	celtic_pride	3.1	23	2	21	8	4.5	7	2	5	28	2.6	1756	30	http://content8.flixster.com/movie/95/04/97/9504978_det.jpg
711	Flipper	0116322	Flipper	http://ia.media-imdb.com/images/M/MV5BMTIyNDQyMTgxNF5BMl5BanBnXkFtZTcwNDgyMjAwMQ@@._V1._SY216_CR34,0,214,216_.jpg	1996	1070621-flipper	4.8	17	5	12	29	5.4	5	1	4	20	2.6	6086	44	http://content7.flixster.com/movie/25/69/256925_det.jpg
712	La captive	0216605	La cautiva	http://ia.media-imdb.com/images/M/MV5BMTAzNDQxNDUzMzNeQTJeQWpwZ15BbWU3MDkwODQ0MjE@._V1._SY314_CR3,0,214,314_.jpg	2000	la-captive-the-captive	6.7	10	7	3	70	0	1	1	0	100	3	119	47	http://content8.flixster.com/movie/10/84/16/10841618_det.jpg
713	Of Love and Shadows	0110712	De amor y de sombras	http://ia.media-imdb.com/images/M/MV5BMTIwOTMxMjk4OV5BMl5BanBnXkFtZTcwMzUzODkyMQ@@._V1._SY314_CR2,0,214,314_.jpg	1994	of_love_and_shadows	4.2	5	1	4	20	0	0	0	0	0	0	0	0	http://content8.flixster.com/movie/10/89/11/10891186_det.jpg
714	Dead Man	0112817	Dead Man	http://ia.media-imdb.com/images/M/MV5BMzU5OTc1NjE1Nl5BMl5BanBnXkFtZTcwNTIyMTgyMQ@@._V1._SX214_CR0,0,214,314_.jpg	1995	dead_man	6.8	33	23	10	69	5.8	6	2	4	33	4	16798	86	http://content7.flixster.com/movie/26/72/267209_det.jpg
715	Le hussard sur le toit	0113362	El húsar en el tejado	http://ia.media-imdb.com/images/M/MV5BMTMyNzkxMjM1OF5BMl5BanBnXkFtZTcwMjU4OTYxMQ@@._V1._SX214_CR0,0,214,314_.jpg	1995	horseman_on_the_roof	6.6	20	13	7	65	6.4	5	3	2	60	3.7	1134	77	http://content6.flixster.com/movie/10/91/67/10916740_det.jpg
716	The Jezebels	0073778	The Jezebels	http://ia.media-imdb.com/images/M/MV5BMTI2MDA1ODE2Ml5BMl5BanBnXkFtZTcwMzYzNzcxMQ@@._V1._SX214_CR0,0,214,314_.jpg	1975	switchblade_sisters	5.4	19	10	9	52	4.4	7	2	5	28	3.5	847	69	http://content7.flixster.com/movie/10/89/70/10897085_det.jpg
717	Boca a boca	0112546	Boca a boca	http://ia.media-imdb.com/images/M/MV5BMTc2OTkwODU3NV5BMl5BanBnXkFtZTcwOTgyNTQyMQ@@._V1._SY314_CR3,0,214,314_.jpg	1995	mouth_to_mouth	5.8	9	3	6	33	0	2	1	1	50	3.3	162	56	http://content9.flixster.com/movie/10/88/66/10886619_det.jpg
718	Les visiteurs	0108500	Los visitantes	http://ia.media-imdb.com/images/M/MV5BMjAzNzAxMDE4Ml5BMl5BanBnXkFtZTcwMTE0MjgzMg@@._V1._SY314_CR1,0,214,314_.jpg	1993	1073317-visitors	5.4	11	4	7	36	0	3	0	3	0	3.7	3693	74	http://content6.flixster.com/movie/34/10/61/3410616_det.jpg
719	Multiplicity	0117108	Mis dobles, mi mujer y yo	http://ia.media-imdb.com/images/M/MV5BMTQ4MzcyODU1MF5BMl5BanBnXkFtZTcwNDY5MDEzMQ@@._V1._SY314_CR2,0,214,314_.jpg	1996	multiplicity	5.4	43	19	24	44	5.2	14	4	10	28	2.7	4648	43	http://content6.flixster.com/movie/20/48/10/2048108_det.jpg
720	Wallace & Gromit: The Best of Aardman Animation	0118114	Wallace & Gromit: The Best of Aardman Animation	http://ia.media-imdb.com/images/M/MV5BMTUyNDMxOTIxOF5BMl5BanBnXkFtZTcwODA1NTcyMQ@@._V1._SX214_CR0,0,214,314_.jpg	1996		\N	\N	\N	\N	\N	\N	\N	\N	\N	\N	\N	\N	\N	\N
722	The Haunted World of Edward D. Wood Jr.	0113270	The Haunted World of Edward D. Wood Jr.	http://ia.media-imdb.com/images/M/MV5BMTMxMDcyNjQ4N15BMl5BanBnXkFtZTcwMTI2NjcyMQ@@._V1._SX214_CR0,0,214,314_.jpg	1995	the-haunted-world-of-edward-d-wood-jr	0	1	1	0	100	0	0	0	0	0	0	0	0	http://content7.flixster.com/movie/10/88/97/10889749_det.jpg
724	The Craft	0115963	Jóvenes y brujas	http://ia.media-imdb.com/images/M/MV5BMTQ2MTQ5Nzg0N15BMl5BanBnXkFtZTcwOTY5ODEyMQ@@._V1._SY314_CR3,0,214,314_.jpg	1996	craft	5.4	29	13	16	44	5.5	6	2	4	33	3.1	23740	67	http://content6.flixster.com/movie/10/85/08/10850868_det.jpg
725	The Great White Hype	0116448	The Great White Hype	http://ia.media-imdb.com/images/M/MV5BMjc2MTExMzAxNl5BMl5BanBnXkFtZTcwMjEzOTUyMQ@@._V1._SY314_CR2,0,214,314_.jpg	1996	great_white_hype	5.1	20	9	11	45	6.6	5	3	2	60	2.7	1488	32	http://content6.flixster.com/movie/27/89/278916_det.jpg
726	Save the Last Dance	0206275	Espera al último baile	http://ia.media-imdb.com/images/M/MV5BMTcxNzI0ODQ4Ml5BMl5BanBnXkFtZTcwMzA0NzgzMQ@@._V1._SY314_CR4,0,214,314_.jpg	2001	save_the_last_dance_for_me	0	0	0	0	0	0	0	0	0	0	0	0	0	http://content7.flixster.com/movie/10/87/40/10874033_det.jpg
727	War Stories	0315091	War Stories	http://ia.media-imdb.com/images/M/MV5BMTUxMjg4OTA5MV5BMl5BanBnXkFtZTcwMTIxNTYyMQ@@._V1._SY314_CR1,0,214,314_.jpg	2003	1138201-war_stories	0	0	0	0	0	0	0	0	0	0	0	0	0	http://content7.flixster.com/movie/11/13/53/11135357_det.jpg
728	Cold Comfort Farm	0112701	La hija de Robert Poste	http://ia.media-imdb.com/images/M/MV5BMjA0NTA4NDUwMV5BMl5BanBnXkFtZTcwNDcyNTUxMQ@@._V1._SY314_CR3,0,214,314_.jpg	1995	1071769-cold_comfort_farm	7.5	31	26	5	83	8.6	5	5	0	100	3.7	1564	79	http://content7.flixster.com/movie/25/59/255913_det.jpg
729	Institute Benjamenta, or This Dream People Call Human Life	0113429	Institute Benjamenta, or This Dream People Call Human Life	http://ia.media-imdb.com/images/M/MV5BMjE3MzI5NTI3NV5BMl5BanBnXkFtZTcwMDA2MDcxMQ@@._V1._SX99_SY140_.jpg	1995	the-institute-benjamenta	7.5	6	6	0	100	0	1	1	0	100	4.2	375	87	http://content7.flixster.com/movie/29/72/297297_det.jpg
730	The Riches	0496343	The Riches	http://ia.media-imdb.com/images/M/MV5BMTI1NDI1NTM2Nl5BMl5BanBnXkFtZTcwMDAxMTM0MQ@@._V1._SY314_CR17,0,214,314_.jpg	2007		\N	\N	\N	\N	\N	\N	\N	\N	\N	\N	\N	\N	\N	\N
731	Heaven's Prisoners	0116508	Prisioneros del cielo	http://ia.media-imdb.com/images/M/MV5BMTc0MzE3MTQyOV5BMl5BanBnXkFtZTcwNTUyMTYyMQ@@._V1._SY287_CR1,0,214,287_.jpg	1996	heavens_prisoners	4.1	19	3	16	15	4.9	5	1	4	20	2.7	457	25	http://content6.flixster.com/movie/10/85/99/10859980_det.jpg
733	The Rock	0117500	La roca	http://ia.media-imdb.com/images/M/MV5BODY3MzA0MTcyOV5BMl5BanBnXkFtZTYwNjE3NjM5._V1._SX214_CR0,0,214,314_.jpg	1996	1072011-rock	6.5	47	31	16	65	6	15	9	6	60	3.6	45013	85	http://content6.flixster.com/movie/10/87/70/10877064_det.jpg
734	Getting Away with Murder	0116405	Getting Away with Murder	http://ia.media-imdb.com/images/M/MV5BMTg5ODkwNzI4MV5BMl5BanBnXkFtZTcwMzg1OTUyMQ@@._V1._SX214_CR0,0,214,314_.jpg	1996	getting_away_with_murder	3	7	0	7	0	0	3	0	3	0	2.8	747	29	http://content8.flixster.com/movie/10/92/22/10922206_det.jpg
735	Dellamorte Dellamore	0109592	Mi novia es un Zombie	http://ia.media-imdb.com/images/M/MV5BMTI1ODEzNDA3N15BMl5BanBnXkFtZTcwNDE0MzMzMQ@@._V1._SX214_CR0,0,214,314_.jpg	1994	cemetery_man	6	26	16	10	61	0	2	0	2	0	3.8	3149	78	http://content9.flixster.com/movie/10/87/59/10875991_det.jpg
736	Twister	0117998	Twister	http://ia.media-imdb.com/images/M/MV5BMjE3NDMzODA2M15BMl5BanBnXkFtZTcwMDA5MDkxMQ@@._V1._SX214_CR0,0,214,314_.jpg	1996	1071167-twister	6	49	28	21	57	6.7	10	7	3	70	3.2	45771	62	http://content8.flixster.com/movie/26/63/266302_det.jpg
737	Barb Wire	0115624	Barb Wire	http://ia.media-imdb.com/images/M/MV5BMTI3NzU1MDU5OV5BMl5BanBnXkFtZTcwMzU1MjEyMQ@@._V1._SY314_CR7,0,214,314_.jpg	1996		\N	\N	\N	\N	\N	\N	\N	\N	\N	\N	\N	\N	\N	\N
738	Le garçu	0113145	Le garçu		1995	le-garcu	0	0	0	0	0	0	0	0	0	0	0	0	0	http://images.rottentomatoescdn.com/images/defaults/poster_default.gif
741	Kôkaku kidôtai	0113568	Kôkaku kidôtai	http://ia.media-imdb.com/images/M/MV5BMTk2ODE4MDUzNF5BMl5BanBnXkFtZTYwNTI2OTA5._V1._SY314_CR4,0,214,314_.jpg	1995	ghost_in_the_shell	7.4	31	29	2	93	0	3	3	0	100	3.9	25483	87	http://content7.flixster.com/movie/10/93/13/10931385_det.jpg
742	Thinner	0117894	Thinner	http://ia.media-imdb.com/images/M/MV5BMzQ4MDU3Nzc4MF5BMl5BanBnXkFtZTcwMTcyNjUyMQ@@._V1._SX214_CR0,0,214,314_.jpg	1996	thinner	3.8	17	3	14	17	0	3	0	3	0	2.7	3249	40	http://content6.flixster.com/movie/10/87/05/10870524_det.jpg
743	Spy Hard	0117723	Espía como puedas	http://ia.media-imdb.com/images/M/MV5BMTgzNDcwNTgzNV5BMl5BanBnXkFtZTcwOTE0MzQyMQ@@._V1._SY314_CR2,0,214,314_.jpg	1996	spy_hard	3.2	30	2	28	6	2.6	8	0	8	0	2.5	4450	37	http://content7.flixster.com/movie/10/37/12/10371241_det.jpg
744	Brothers in Trouble	0112586	Brothers in Trouble	http://ia.media-imdb.com/images/M/MV5BMjEzNDAxODk2Nl5BMl5BanBnXkFtZTcwOTAyNTYxMQ@@._V1._SX77_SY140_.jpg	1995	brothers_in_trouble	0	3	3	0	100	0	0	0	0	0	0	0	0	http://content6.flixster.com/movie/10/97/76/10977688_det.jpg
745	Wallace and Gromit in A Close Shave	0112691	Wallace & Gromit - Un esquilado apurado	http://ia.media-imdb.com/images/M/MV5BMTQyMzY5NjQ1NF5BMl5BanBnXkFtZTcwNTk5MTMyMQ@@._V1._SX214_CR0,0,214,314_.jpg	1995	wallace_and_gromit_a_close_shave	8.5	19	19	0	100	0	0	0	0	0	0	0	0	http://content6.flixster.com/movie/41/62/60/4162608_det.jpg
746	Force of Evil	0040366	El poder del mal	http://ia.media-imdb.com/images/M/MV5BMTc5NjgyMDY1NV5BMl5BanBnXkFtZTcwNTYyNTUyMQ@@._V1._SY314_CR2,0,214,314_.jpg	1948	1007691-force_of_evil	8.6	12	12	0	100	0	2	2	0	100	3.7	600	74	http://content6.flixster.com/movie/26/25/262520_det.jpg
747	The Stupids	0117768	La familia Stupid	http://ia.media-imdb.com/images/M/MV5BMTMzNzQyMTM1OV5BMl5BanBnXkFtZTcwMDYxNTQyMQ@@._V1._SY314_CR6,0,214,314_.jpg	1996	stupids	3.1	14	3	11	21	0	2	1	1	50	2.3	2070	35	http://content7.flixster.com/movie/10/84/55/10845557_det.jpg
748	The Arrival	0115571	¡Han llegado!	http://ia.media-imdb.com/images/M/MV5BMTYzMDI4NzQ1Ml5BMl5BanBnXkFtZTcwNDg0MzgyMQ@@._V1._SY314_CR9,0,214,314_.jpg	1996	1071267-arrival	6.3	27	18	9	66	6.1	5	3	2	60	2.9	2211	41	http://content7.flixster.com/movie/11/14/58/11145801_det.jpg
750	Dr. Strangelove or: How I Learned to Stop Worrying and Love the Bomb	0057012	¿Teléfono rojo?, volamos hacia Moscú	http://ia.media-imdb.com/images/M/MV5BMTU2ODM2NTkxNF5BMl5BanBnXkFtZTcwOTMwMzU3Mg@@._V1._SX214_CR0,0,214,314_.jpg	1964	dr_strangelove	9	58	58	0	100	8.6	8	8	0	100	4.2	33662	94	http://content8.flixster.com/movie/26/51/265102_det.jpg
751	Careful	0103926	Careful	http://ia.media-imdb.com/images/M/MV5BMTM5MDU0NDcwNV5BMl5BanBnXkFtZTcwODYxMjA0MQ@@._V1._SY314_CR50,0,214,314_.jpg	1992	careful	6.4	11	9	2	81	0	4	3	1	75	4	200	79	http://content8.flixster.com/movie/10/70/70/10707046_det.jpg
753	A Month by the Lake	0113849	Un mes en el lago	http://ia.media-imdb.com/images/M/MV5BMTMwMDgzNTI2N15BMl5BanBnXkFtZTcwMTQ3NjEyMQ@@._V1._SY314_CR2,0,214,314_.jpg	1995	month_by_the_lake	6.2	17	12	5	70	0	4	2	2	50	3.1	914	44	http://content9.flixster.com/movie/25/76/257691_det.jpg
754	Gold Diggers: The Secret of Bear Mountain	0113188	El secreto de la montaña	http://ia.media-imdb.com/images/M/MV5BMTMxNjQ2ODcxM15BMl5BanBnXkFtZTcwMjAyNzAyMQ@@._V1._SX214_CR0,0,214,314_.jpg	1995	gold_diggers_the_secret_of_bear_mountain	6.2	8	4	4	50	0	4	1	3	25	0	0	0	http://content7.flixster.com/movie/28/52/58/2852585_det.jpg
755	Kim	0042644	Kim de la India	http://ia.media-imdb.com/images/M/MV5BNDcwNTg2NjM4NF5BMl5BanBnXkFtZTcwNzQxNDcxMQ@@._V1._SY314_CR1,0,214,314_.jpg	1950	1011597-kim	6.6	5	5	0	100	0	0	0	0	0	0	0	0	http://content7.flixster.com/movie/10/85/81/10858125_det.jpg
756	Carmen Miranda: Bananas Is My Business	0109381	Carmen Miranda: Bananas Is My Business	http://ia.media-imdb.com/images/M/MV5BMTM4ODQyMzM5MV5BMl5BanBnXkFtZTcwNDYzMjYxMQ@@._V1._SY314_CR0,0,214,314_.jpg	1995	carmen_miranda_bananas_is_my_business	6	5	4	1	80	0	0	0	0	0	0	0	0	http://content6.flixster.com/movie/10/90/14/10901436_det.jpg
757	Dung che sai duk	1233247	Este contraveneno del Oeste	http://ia.media-imdb.com/images/M/MV5BMTc0NzMxMjI0MV5BMl5BanBnXkFtZTcwNzIwNzM5MQ@@._V1._SX214_CR0,0,214,314_.jpg	1994	ashes_of_time_redux	6.6	69	54	15	78	6.7	18	14	4	77	3.6	2166	71	http://content8.flixster.com/movie/10/93/19/10931906_det.jpg
759	Maya Lin: A Strong Clear Vision	0110480	Maya Lin: A Strong Clear Vision	http://ia.media-imdb.com/images/M/MV5BMTIzMTUxMjE1Nl5BMl5BanBnXkFtZTcwOTcxNzkxMQ@@._V1._SX214_CR0,0,214,314_.jpg	1994	maya_lin_a_strong_clear_vision	7.5	6	6	0	100	0	2	2	0	100	3.8	180	72	http://content8.flixster.com/movie/10/86/99/10869926_det.jpg
760	Stalingrad	0108211	Stalingrado	http://ia.media-imdb.com/images/M/MV5BMTk2NDA1ODExMV5BMl5BanBnXkFtZTcwNDc1NDMzMQ@@._V1._SY314_CR3,0,214,314_.jpg	1993	1072969-stalingrad	7.1	7	5	2	71	0	1	1	0	100	4	2247	87	http://content7.flixster.com/movie/29/21/292121_det.jpg
761	Star Wars: Episode I - The Phantom Menace	0120915	Star wars: Episodio I - La amenaza fantasma	http://ia.media-imdb.com/images/M/MV5BMjEyMzMwMjA5OV5BMl5BanBnXkFtZTcwMjkyMTQ5Mw@@._V1._SX214_CR0,0,214,314_.jpg	1999	star-warpd	0	0	0	0	0	0	0	0	0	0	0	0	0	http://content9.flixster.com/movie/10/80/46/10804663_det.jpg
762	Striptease	0117765	Striptease, de Andrew Bergman	http://ia.media-imdb.com/images/M/MV5BMjAyNTcyNzY1OF5BMl5BanBnXkFtZTcwNDM2MjAyMQ@@._V1._SY314_CR8,0,214,314_.jpg	1996	striptease	3.4	34	4	30	11	4.4	6	0	6	0	2.4	5832	28	http://content7.flixster.com/movie/11/13/78/11137861_det.jpg
763	The Last of the High Kings	0116833	El año que murió Elvis	http://ia.media-imdb.com/images/M/MV5BMTk3NzA2ODQ4N15BMl5BanBnXkFtZTcwOTQyNTQyMQ@@._V1._SY314_CR2,0,214,314_.jpg	1996	summer_fling	0	1	1	0	100	0	0	0	0	0	0	0	0	http://content6.flixster.com/movie/10/89/13/10891324_det.jpg
764	This Is Spinal Tap	0088258	This Is Spinal Tap	http://ia.media-imdb.com/images/M/MV5BMjE3MzExNzU1NV5BMl5BanBnXkFtZTcwMTIwMzMzMQ@@._V1._SY314_CR6,0,214,314_.jpg	1984	this_is_spinal_tap	8.6	53	51	2	96	7.7	7	6	1	85	3.9	23608	91	http://content9.flixster.com/movie/28/14/281499_det.jpg
765	Jack	0116669	Jack	http://ia.media-imdb.com/images/M/MV5BMTczMjIzOTY2M15BMl5BanBnXkFtZTcwMzM3NTYyMQ@@._V1._SY314_CR0,0,214,314_.jpg	1996	1072875-jack	4	29	5	24	17	4.8	5	1	4	20	3	11920	57	http://content9.flixster.com/movie/26/14/261407_det.jpg
766	I Shot Andy Warhol	0116594	I Shot Andy Warhol: yo disparé a Andy Warhol	http://ia.media-imdb.com/images/M/MV5BMTczMDI0OTU1Nl5BMl5BanBnXkFtZTYwNDg2Njg5._V1._SX198_SY144_.jpg	1996	i_shot_andy_warhol	6.7	25	19	6	76	8.3	6	5	1	83	3.4	1521	68	http://content6.flixster.com/movie/27/78/277800_det.jpg
767	The Grass Harp	0113211	El arpa de hierba	http://ia.media-imdb.com/images/M/MV5BMjEwODA3OTkyNl5BMl5BanBnXkFtZTcwMjU4NTgyMQ@@._V1._SY314_CR7,0,214,314_.jpg	1995	grass_harp	5.9	14	7	7	50	6.2	5	2	3	40	3.4	297	56	http://content8.flixster.com/movie/11/15/29/11152922_det.jpg
769	Marlene Dietrich: Shadow and Light	0116992	Marlene Dietrich: Shadow and Light	http://ia.media-imdb.com/images/M/MV5BMTI0NTcyMTM5OF5BMl5BanBnXkFtZTYwOTkzMDU2._V1._SY44_CR1,0,32,44_.jpg	1996		\N	\N	\N	\N	\N	\N	\N	\N	\N	\N	\N	\N	\N	\N
771	La môme	0450188	Vida en rosa, La (Édith Piaf)	http://ia.media-imdb.com/images/M/MV5BMjExMjIzNjM5OV5BMl5BanBnXkFtZTcwMjc0OTg0MQ@@._V1._SX214_CR0,0,214,314_.jpg	2007	stalags	5.8	12	6	6	50	0	4	1	3	25	3.8	33	80	http://content9.flixster.com/movie/10/84/43/10844375_det.jpg
774	Wend Kuuni	0084898	Wend Kuuni	http://ia.media-imdb.com/images/M/MV5BMTkyNTk5OTc0Ml5BMl5BanBnXkFtZTcwODk2MjUxMQ@@._V1._SX77_SY140_.jpg	1982	wend_kuuni	0	0	0	0	0	0	0	0	0	0	0	0	0	http://content9.flixster.com/movie/10/96/91/10969179_det.jpg
775	Histoires extraordinaires	0063715	Historias extraordinarias	http://ia.media-imdb.com/images/M/MV5BMTYwMDMzODUzMl5BMl5BanBnXkFtZTcwMDYwNDMzMQ@@._V1._SX200_SY286_.jpg	1968	spirits_of_the_dead	6.6	18	16	2	88	0	1	1	0	100	3.5	736	65	http://content6.flixster.com/movie/10/86/83/10868324_det.jpg
778	Trainspotting	0117951	Trainspotting	http://ia.media-imdb.com/images/M/MV5BMjYwMDQ1MjAzNV5BMl5BanBnXkFtZTcwNDE1MDc4MQ@@._V1._SY314_CR3,0,214,314_.jpg	1996	trainspotting	8.2	55	49	6	89	7.7	14	12	2	85	4	88351	92	http://content7.flixster.com/movie/10/93/17/10931725_det.jpg
779	'Til There Was You	0118523	Hasta que te encontré	http://ia.media-imdb.com/images/M/MV5BMzAyNDY4Nzg4OF5BMl5BanBnXkFtZTcwNzQ4NTQyMQ@@._V1._SY314_CR5,0,214,314_.jpg	1997	til_there_was_you	3.9	28	2	26	7	3.7	10	0	10	0	2.7	1660	36	http://content6.flixster.com/movie/10/91/72/10917256_det.jpg
780	Independence Day	0116629	Independence Day	http://ia.media-imdb.com/images/M/MV5BMTYyNjA2MjkyOV5BMl5BanBnXkFtZTcwNjAzMTQ5Mw@@._V1._SX214_CR0,0,214,314_.jpg	1996	1071806-independence_day	6.2	54	33	21	61	6.5	17	11	6	64	3.5	94416	75	http://content9.flixster.com/movie/10/94/47/10944707_det.jpg
781	Stealing Beauty	0117737	Belleza robada	http://ia.media-imdb.com/images/M/MV5BMTQ2MTI0MjkwOV5BMl5BanBnXkFtZTcwMDcxMTU1MQ@@._V1._SY314_CR0,0,214,314_.jpg	1996	stealing_beauty	5.9	47	25	22	53	5.9	11	6	5	54	3.5	5036	73	http://content9.flixster.com/movie/10/85/38/10853863_det.jpg
782	The Fan	0116277	Fanático (The Fan)	http://ia.media-imdb.com/images/M/MV5BMTQxMDk1NjcxNF5BMl5BanBnXkFtZTcwMzcyMjAwMQ@@._V1._SY295_CR1,0,214,295_.jpg	1996	1072972-fan	4.8	25	10	15	40	5.3	5	2	3	40	2.8	5593	37	http://content9.flixster.com/movie/27/82/278295_det.jpg
783	The Hunchback of Notre Dame	0031455	Esmeralda, la zíngara	http://ia.media-imdb.com/images/M/MV5BMjAzNTc1MzI5NF5BMl5BanBnXkFtZTcwMzgwMjkxMQ@@._V1._SY314_CR6,0,214,314_.jpg	1939	1010215-hunchback_of_notre_dame	8.3	9	9	0	100	0	0	0	0	0	0	0	0	http://content9.flixster.com/movie/29/39/293991_det.jpg
784	The Cable Guy	0115798	Un loco a domicilio	http://ia.media-imdb.com/images/M/MV5BMTIwODI4OTA5NF5BMl5BanBnXkFtZTcwMzQ5MDYyMQ@@._V1._SX214_CR0,0,214,314_.jpg	1996	cable_guy	5.4	54	28	26	51	4	14	2	12	14	2.8	27061	50	http://content9.flixster.com/movie/10/87/05/10870531_det.jpg
785	Kingpin	0116778	Vaya par de idiotas	http://ia.media-imdb.com/images/M/MV5BMTkyMTgxODE2OF5BMl5BanBnXkFtZTcwOTAwMDg3Mw@@._V1._SX214_CR0,0,214,314_.jpg	1996	1072385-kingpin	5.8	35	18	17	51	5.7	5	3	2	60	3.1	13950	63	http://content6.flixster.com/movie/26/91/269116_det.jpg
786	Eraser	0116213	Eraser (Eliminador)	http://ia.media-imdb.com/images/M/MV5BODkyOTE2MjY5OF5BMl5BanBnXkFtZTcwNzI1NjUxMQ@@._V1._SY314_CR8,0,214,314_.jpg	1996	eraser	4.9	44	15	29	34	5.2	11	4	7	36	2.8	10891	43	http://content7.flixster.com/movie/27/12/271217_det.jpg
787	The Gate of Heavenly Peace	0113147	The Gate of Heavenly Peace	http://ia.media-imdb.com/images/M/MV5BMjE1MzgyMjQ4Ml5BMl5BanBnXkFtZTcwMDgxNDQ0MQ@@._V1._SY314_CR50,0,214,314_.jpg	1995	gate_of_heavenly_peace	0	1	1	0	100	0	0	0	0	0	0	0	0	http://images.rottentomatoescdn.com/images/defaults/poster_default.gif
788	The Nutty Professor	0117218	The nutty professor: el profesor chiflado	http://ia.media-imdb.com/images/M/MV5BMTc1OTc1NjU0NV5BMl5BanBnXkFtZTcwOTU0MDM0MQ@@._V1._SY314_CR16,0,214,314_.jpg	1996	1071708-nutty_professor	6	51	34	17	66	6.7	15	13	2	86	2.9	25286	50	http://content8.flixster.com/movie/25/91/259122_det.jpg
789	Yo, la peor de todas	0100990	Yo, la peor de todas	http://ia.media-imdb.com/images/M/MV5BMTYzMzE1Njg2MV5BMl5BanBnXkFtZTcwNTE4MzYxMQ@@._V1._SY314_CR1,0,214,314_.jpg	1990		\N	\N	\N	\N	\N	\N	\N	\N	\N	\N	\N	\N	\N	\N
791	The Last Klezmer: Leopold Kozlowski, His Life and Music	0113610	The Last Klezmer: Leopold Kozlowski, His Life and Music	http://ia.media-imdb.com/images/M/MV5BMTk2NjAwNTM1Ml5BMl5BanBnXkFtZTcwNDEwNDkyMQ@@._V1._SX214_CR0,0,214,314_.jpg	1994	last_klezmer	0	2	2	0	100	0	0	0	0	0	0	0	0	http://content6.flixster.com/movie/11/13/72/11137256_det.jpg
792	Hol volt, hol nem volt	0093199	Hol volt, hol nem volt	http://ia.media-imdb.com/images/M/MV5BMTQ0NjE0Nzg3NF5BMl5BanBnXkFtZTcwMjA4MzkxMQ@@._V1._SX214_CR0,0,214,314_.jpg	1987	hungarian_fairy_tale	0	1	1	0	100	0	0	0	0	0	0	0	0	http://images.rottentomatoescdn.com/images/defaults/poster_default.gif
793	En compagnie d'Antonin Artaud	0106810	En compagnie d'Antonin Artaud	http://ia.media-imdb.com/images/M/MV5BMTM2MjE5MTQ5MF5BMl5BanBnXkFtZTcwOTMzNzcyMQ@@._V1._SX214_CR0,0,214,314_.jpg	1993	artaud	6.9	6	5	1	83	0	2	1	1	50	0	0	0	http://content9.flixster.com/movie/11/02/74/11027443_det.jpg
795	Somebody to Love	0111237	Alguien a quien amar		1994		\N	\N	\N	\N	\N	\N	\N	\N	\N	\N	\N	\N	\N	\N
796	A Very Natural Thing	0072362	A Very Natural Thing	http://ia.media-imdb.com/images/M/MV5BMTgxMTA4NjA0Nl5BMl5BanBnXkFtZTcwOTUzODIyMQ@@._V1._SY314_CR1,0,214,314_.jpg	1974	very_natural_thing	0	1	0	1	0	0	0	0	0	0	0	0	0	http://content9.flixster.com/movie/28/04/280491_det.jpg
798	Daylight	0116040	Daylight: pánico en el túnel	http://ia.media-imdb.com/images/M/MV5BMTY1NTQzNjk2OF5BMl5BanBnXkFtZTcwNzQ4NzMyMQ@@._V1._SY314_CR5,0,214,314_.jpg	1996	daylight	4.7	27	6	21	22	4.9	6	0	6	0	2.8	7912	41	http://content8.flixster.com/movie/26/51/265110_det.jpg
799	The Frighteners	0116365	Agárrame esos fantasmas	http://ia.media-imdb.com/images/M/MV5BOTEyNTg4ODczNF5BMl5BanBnXkFtZTcwMTgxMTYyMQ@@._V1._SX214_CR0,0,214,314_.jpg	1996	frighteners	6.3	25	18	7	72	5.1	6	2	4	33	3.3	9928	70	http://content8.flixster.com/movie/10/93/70/10937094_det.jpg
800	Lone Star State of Mind	0269483	Lone Star State of Mind	http://ia.media-imdb.com/images/M/MV5BMTQxODQxODgwMl5BMl5BanBnXkFtZTcwNzA0NzEyMQ@@._V1._SY314_CR1,0,214,314_.jpg	2002	lone_star_state_of_mind	0	4	0	4	0	0	0	0	0	0	0	0	0	http://content7.flixster.com/movie/10/89/20/10892061_det.jpg
801	Harriet the Spy	0116493	Harriet the Spy	http://ia.media-imdb.com/images/M/MV5BMTg5NzUzODA5MV5BMl5BanBnXkFtZTcwOTAwNTAzMQ@@._V1._SY314_CR2,0,214,314_.jpg	1996	1072990-harriet_the_spy	5.1	29	13	16	44	4.8	13	4	9	30	2.6	3584	46	http://content6.flixster.com/movie/10/86/90/10869000_det.jpg
802	Phenomenon	0117333	Phenomenon: algo extraordinario más allá del amor	http://ia.media-imdb.com/images/M/MV5BMTQ2NTg5OTU3OF5BMl5BanBnXkFtZTcwMTU2MjQyMQ@@._V1._SY314_CR1,0,214,314_.jpg	1996	phenomenon	5.9	32	16	16	50	5.5	6	1	5	16	3	9166	62	http://content9.flixster.com/movie/25/58/255899_det.jpg
803	Walking and Talking	0118113	Walking talking: nadie es perfecto	http://ia.media-imdb.com/images/M/MV5BMzMyMzY0MzAyMl5BMl5BanBnXkFtZTcwMDc4MTYyMQ@@._V1._SX214_CR0,0,214,314_.jpg	1996	walking_and_talking	7.1	21	18	3	85	0	4	3	1	75	3.6	674	67	http://content9.flixster.com/movie/27/92/279207_det.jpg
804	She's the One	0117628	Ella es única	http://ia.media-imdb.com/images/M/MV5BMTI1MDA1MjM0OV5BMl5BanBnXkFtZTcwMjE0MDYxMQ@@._V1._SY314_CR4,0,214,314_.jpg	1996	shes_the_one	5.8	48	29	19	60	5.9	12	7	5	58	2.9	3031	39	http://content9.flixster.com/movie/27/16/271699_det.jpg
805	A Time to Kill	0117913	Tiempo de matar	http://ia.media-imdb.com/images/M/MV5BNTk0ODczMDI2M15BMl5BanBnXkFtZTYwNzUxOTQ5._V1._SX214_CR0,0,214,314_.jpg	1996	1072381-time_to_kill	6.1	50	34	16	68	6.6	12	8	4	66	3.6	17074	83	http://content8.flixster.com/movie/10/86/86/10868614_det.jpg
806	American Buffalo	0115530	American Buffalo	http://ia.media-imdb.com/images/M/MV5BMTI3MDA3NTUwMV5BMl5BanBnXkFtZTcwNDYxODAwMQ@@._V1._SY314_CR0,0,214,314_.jpg	1996	american_buffalo	6.6	25	19	6	76	7.4	6	5	1	83	3	598	46	http://content8.flixster.com/movie/10/87/71/10877182_det.jpg
807	Les rendez-vous de Paris	0114266	Les rendez-vous de Paris	http://ia.media-imdb.com/images/M/MV5BMTkwOTE0MTA1NF5BMl5BanBnXkFtZTcwMDk2MTQyMQ@@._V1._SY314_CR0,0,214,314_.jpg	1995	rendezvous_in_paris	6.8	17	13	4	76	6.5	6	4	2	66	3.6	158	63	http://content8.flixster.com/movie/11/13/71/11137142_det.jpg
808	Mystery, Alaska	0134618	Mystery, Alaska	http://ia.media-imdb.com/images/M/MV5BMjA0MzgwMjQyMV5BMl5BanBnXkFtZTcwNTAyNjUyMQ@@._V1._SY314_CR5,0,214,314_.jpg	1999	mystery_alaska	4.9	78	29	49	37	5.1	26	11	15	42	3.2	4196	66	http://content6.flixster.com/movie/26/75/267504_det.jpg
809	Fled	0116320	Fugitivos encadenados	http://ia.media-imdb.com/images/M/MV5BMTg0NDE2NjgzMV5BMl5BanBnXkFtZTcwMTYxOTAwMQ@@._V1._SY314_CR2,0,214,314_.jpg	1996	fled	4.3	29	4	25	13	4.5	11	2	9	18	2.6	1281	26	http://content9.flixster.com/movie/28/22/282227_det.jpg
810	Kazaam	0116756	Kazaam	http://ia.media-imdb.com/images/M/MV5BMTU4NjAwMjg0MF5BMl5BanBnXkFtZTcwODgwNDMyMQ@@._V1._SY314_CR2,0,214,314_.jpg	1996	kazaam	2.5	25	1	24	4	3	10	0	10	0	1.8	3161	19	http://content6.flixster.com/movie/26/47/264728_det.jpg
813	Larger Than Life	0116823	Larger than life: un elefante llamado Vera	http://ia.media-imdb.com/images/M/MV5BMTIyNzYxODk0MV5BMl5BanBnXkFtZTcwMzE3MjQyMQ@@._V1._SY314_CR4,0,214,314_.jpg	1996	larger_than_life	4.1	17	2	15	11	4	6	0	6	0	2.6	1363	28	http://content9.flixster.com/movie/18/83/22/1883227_det.jpg
814	A Boy Called Hate	0112568	A Boy Called Hate	http://ia.media-imdb.com/images/M/MV5BMjA0NzU2OTcxMl5BMl5BanBnXkFtZTcwMjE2NjAzMQ@@._V1._SX77_SY140_.jpg	1995	boy_called_hate	0	1	1	0	100	0	0	0	0	0	0	0	0	http://content6.flixster.com/movie/10/97/39/10973916_det.jpg
815	Power 98	0114170	Power 98	http://ia.media-imdb.com/images/M/MV5BMTA1NDAxMzQxMjBeQTJeQWpwZ15BbWU3MDM0NTkwMjE@._V1._SX214_CR0,0,214,314_.jpg	1996		\N	\N	\N	\N	\N	\N	\N	\N	\N	\N	\N	\N	\N	\N
818	A Very Brady Sequel	0118073	A Very Brady Sequel	http://ia.media-imdb.com/images/M/MV5BMTg4NDY1Njk2OV5BMl5BanBnXkFtZTcwNjc1MjIyMQ@@._V1._SY314_CR2,0,214,314_.jpg	1996	very_brady_sequel	5.6	32	16	16	50	6.5	9	6	3	66	2.3	4591	26	http://content6.flixster.com/movie/10/89/53/10895312_det.jpg
820	La mort en ce jardin	0049521	La muerte en este jardín		1956	death_in_the_garden	7.8	11	10	1	90	0	2	2	0	100	3.4	201	47	http://content7.flixster.com/movie/10/84/99/10849941_det.jpg
821	The Crude Oasis	0112746	The Crude Oasis	http://ia.media-imdb.com/images/M/MV5BMTIyNzY5NjIzMl5BMl5BanBnXkFtZTcwODMwMTYyMQ@@._V1._SX214_CR0,0,214,314_.jpg	1995	crude_oasis	0	1	0	1	0	0	1	0	1	0	3.1	38	50	http://content9.flixster.com/movie/10/89/37/10893795_det.jpg
823	La collectionneuse	0061495	La coleccionista	http://ia.media-imdb.com/images/M/MV5BMTY0MTg5OTkzN15BMl5BanBnXkFtZTcwODg0MDcxMQ@@._V1._SY314_CR6,0,214,314_.jpg	1967	la-collectionneuse	7.1	9	8	1	88	0	2	1	1	50	3.9	566	83	http://content6.flixster.com/movie/29/83/298328_det.jpg
824	Jeder für sich und Gott gegen alle	0071691	El enigma de Gaspar Hauser	http://ia.media-imdb.com/images/M/MV5BMTYxMjY2MDA4MF5BMl5BanBnXkFtZTYwMDk2Mzc5._V1._SX214_CR0,0,214,314_.jpg	1974	mystery-of-kaspar-hauser-jeder-fur-sich-und-gott-gegen-alle	0	0	0	0	0	0	0	0	0	0	0	0	0	http://images.rottentomatoescdn.com/images/defaults/poster_default.gif
827	O Convento	0112716	O Convento: el convento	http://ia.media-imdb.com/images/M/MV5BMjE2NzE0NTc0NF5BMl5BanBnXkFtZTcwNDMzMjUxMQ@@._V1._SY314_CR5,0,214,314_.jpg	1995	1070236-convent	3.5	7	2	5	28	0	0	0	0	0	0	0	0	http://content6.flixster.com/movie/10/85/90/10859028_det.jpg
828	The Adventures of Pinocchio	0115472	Pinocho, la leyenda	http://ia.media-imdb.com/images/M/MV5BMTYxODg2OTU5OF5BMl5BanBnXkFtZTcwMjA4MDYyMQ@@._V1._SX214_CR0,0,214,314_.jpg	1996	1071706-adventures_of_pinocchio	4.8	15	4	11	26	5.4	5	1	4	20	2.6	1746	33	http://content6.flixster.com/movie/10/86/08/10860880_det.jpg
829	Joe's Apartment	0116707	Joe's Apartment	http://ia.media-imdb.com/images/M/MV5BMTcyNzYzMjcwMl5BMl5BanBnXkFtZTcwODYzNDUxMQ@@._V1._SY314_CR1,0,214,314_.jpg	1996	joes_apartment	3.8	26	4	22	15	3.6	8	1	7	12	2.5	3311	43	http://content9.flixster.com/movie/11/15/13/11151375_det.jpg
830	The First Wives Club	0116313	El club de las primeras esposas	http://ia.media-imdb.com/images/M/MV5BMTI2OTE2NDkwM15BMl5BanBnXkFtZTcwODY5ODkxMQ@@._V1._SX214_CR0,0,214,314_.jpg	1996	first_wives_club	5.4	32	13	19	40	5.7	7	2	5	28	3.2	9522	67	http://content9.flixster.com/movie/25/55/255511_det.jpg
831	Stonewall	0114550	Stonewall	http://ia.media-imdb.com/images/M/MV5BMTUxMDk3NDU3N15BMl5BanBnXkFtZTcwNzc3OTIyMQ@@._V1._SY314_CR2,0,214,314_.jpg	1995	stonewall	6.5	8	5	3	62	0	3	1	2	33	3.4	282	57	http://content9.flixster.com/movie/10/85/48/10854819_det.jpg
832	Ransom	0117438	Rescate (Ransom)	http://ia.media-imdb.com/images/M/MV5BMjEzMzE2NjY0NF5BMl5BanBnXkFtZTcwMzU2MDUyMQ@@._V1._SY314_CR4,0,214,314_.jpg	1996	1074298-ransom	6.4	30	21	9	70	5.7	7	4	3	57	3.1	10364	61	http://content9.flixster.com/movie/10/91/77/10917783_det.jpg
833	High School Musical 3: Senior Year	0962726	High school musical 3 - Fin de curso	http://ia.media-imdb.com/images/M/MV5BMTMyMTAwMzcwMl5BMl5BanBnXkFtZTcwNjA3NDIyMg@@._V1._SY314_CR18,0,214,314_.jpg	2008	1194524-high_school_musical_3_senior_year	5.9	127	83	44	65	6	27	18	9	66	3.6	80210	76	http://content9.flixster.com/movie/10/89/47/10894743_det.jpg
834	Phat Beach	0117332	Phat Beach	http://ia.media-imdb.com/images/M/MV5BMTA4OTM0MzMzMzdeQTJeQWpwZ15BbWU3MDQyNjI0MjE@._V1._SX99_SY140_.jpg	1996	phat_beach	0	3	0	3	0	0	1	0	1	0	3	375	46	http://content6.flixster.com/movie/10/85/88/10858856_det.jpg
835	Foxfire	0116353	Foxfire	http://ia.media-imdb.com/images/M/MV5BMTI1ODEzNjA3MF5BMl5BanBnXkFtZTcwODYxNjYxMQ@@._V1._SX214_CR0,0,214,314_.jpg	1996	1073285-foxfire	5.3	10	3	7	30	0	4	1	3	25	3.5	3071	67	http://content8.flixster.com/movie/10/87/90/10879038_det.jpg
836	Chain Reaction	0115857	Reacción en cadena	http://ia.media-imdb.com/images/M/MV5BMjE0NTc5NjU1NF5BMl5BanBnXkFtZTcwNjc5Nzc0MQ@@._V1._SY314_CR9,0,214,314_.jpg	1996	1072457-chain_reaction	4.1	31	4	27	12	5.1	9	2	7	22	2.7	6845	33	http://content8.flixster.com/movie/10/94/13/10941374_det.jpg
837	Matilda	0117008	Matilda	http://ia.media-imdb.com/images/M/MV5BNTYxNDEyMDQ1MF5BMl5BanBnXkFtZTcwODcxMDYyMQ@@._V1._SY314_CR4,0,214,314_.jpg	1996	1072107-matilda	7.4	20	18	2	90	7.4	5	5	0	100	3.1	24214	65	http://content6.flixster.com/movie/10/88/58/10885848_det.jpg
838	Emma	0116191	Emma, de Jane Austen	http://ia.media-imdb.com/images/M/MV5BMTM0OTY2ODYxNF5BMl5BanBnXkFtZTcwMzEwMTMzMQ@@._V1._SY314_CR3,0,214,314_.jpg	1996	emma1996	0	0	0	0	0	0	0	0	0	0	0	0	0	http://content7.flixster.com/movie/73/95/22/7395229_det.jpg
839	The Crow: City of Angels	0115986	El cuervo: ciudad de ángeles	http://ia.media-imdb.com/images/M/MV5BNDgyMzgxMTE1Ml5BMl5BanBnXkFtZTcwNzMwMTYyMQ@@._V1._SX214_CR0,0,214,314_.jpg	1996	crow_the_city_of_angels	3.4	33	4	29	12	3.3	8	1	7	12	3	12460	51	http://content6.flixster.com/movie/10/93/21/10932152_det.jpg
840	House Arrest	0116571	Arresto en casa	http://ia.media-imdb.com/images/M/MV5BMTk5MTQ2OTA2MF5BMl5BanBnXkFtZTcwNTQyMDU1MQ@@._V1._SY314_CR5,0,214,314_.jpg	1996	1073023-house_arrest	3.5	12	1	11	8	0	3	0	3	0	2.8	2789	44	http://content9.flixster.com/movie/55/06/07/5506075_det.jpg
841	Les yeux sans visage	0053459	Ojos sin rostro	http://ia.media-imdb.com/images/M/MV5BMTIzMjY2MDg5Nl5BMl5BanBnXkFtZTcwMTEwOTYyMQ@@._V1._SY314_CR4,0,214,314_.jpg	1960	eyes-without-a-face1960	8.2	42	41	1	97	7.8	9	8	1	88	4	785	86	http://content9.flixster.com/movie/10/85/78/10857831_det.jpg
842	Bordello of Blood	0117826	El club de los vampiros	http://ia.media-imdb.com/images/M/MV5BMTU5ODMxMjc0NF5BMl5BanBnXkFtZTcwMzMwNTMyMQ@@._V1._SY314_CR8,0,214,314_.jpg	1996	tales_from_the_crypt_presents_bordello_of_blood	3.2	27	4	23	14	3.6	7	1	6	14	2.6	3764	41	http://content8.flixster.com/movie/10/88/79/10887978_det.jpg
844	Xinghua san yue tian	0108227	Xinghua san yue tian	http://ia.media-imdb.com/images/M/MV5BMTQ4NjAyNDM2NV5BMl5BanBnXkFtZTcwMjU0MTYxMQ@@._V1._SX77_SY140_.jpg	1994	story_of_xinghua	0	0	0	0	0	0	0	0	0	0	0	0	0	http://content6.flixster.com/movie/10/97/41/10974180_det.jpg
845	Tian guo ni zi	0111424	Tian guo ni zi	http://ia.media-imdb.com/images/M/MV5BMTQ1OTA3NDE4Nl5BMl5BanBnXkFtZTcwNDA0MzMyMQ@@._V1._SX77_SY140_.jpg	1994	day_the_sun_turned_cold	0	3	2	1	66	0	0	0	0	0	0	0	0	http://content9.flixster.com/movie/10/97/43/10974335_det.jpg
846	Flirt	0113080	Flirt	http://ia.media-imdb.com/images/M/MV5BOTU0MzI5NjI2N15BMl5BanBnXkFtZTcwODIzMzMzMQ@@._V1._SY314_CR4,0,214,314_.jpg	1995	flirt	6.6	10	7	3	70	0	2	0	2	0	3.7	271	71	http://content7.flixster.com/movie/10/88/38/10883881_det.jpg
847	The Big Squeeze	0115680	The Big Squeeze	http://ia.media-imdb.com/images/M/MV5BMjAxMDUwMjQ3OV5BMl5BanBnXkFtZTcwMTI0ODAyMQ@@._V1._SY314_CR4,0,214,314_.jpg	1996	big_squeeze	5	7	3	4	42	0	1	0	1	0	3.8	49	75	http://content8.flixster.com/movie/10/85/19/10851946_det.jpg
848	The Spitfire Grill	0117718	La historia del Spitfire Grill	http://ia.media-imdb.com/images/M/MV5BMjE5NjU2NjgyM15BMl5BanBnXkFtZTcwMTgzNjUyMQ@@._V1._SX214_CR0,0,214,314_.jpg	1996	spitfire_grill	5.4	26	9	17	34	5.2	6	0	6	0	3.6	777	77	http://content8.flixster.com/movie/10/88/20/10882010_det.jpg
849	Escape from L.A.	0116225	2013: rescate en L.A.	http://ia.media-imdb.com/images/M/MV5BOTA1MDA2Nzg2NV5BMl5BanBnXkFtZTcwMTE4MjMyMQ@@._V1._SY314_CR3,0,214,314_.jpg	1996	escape_from_la	5.6	45	25	20	55	5.9	14	8	6	57	2.8	10054	41	http://content9.flixster.com/movie/27/26/272607_det.jpg
850	Xich lo	0112767	Cyclo	http://ia.media-imdb.com/images/M/MV5BMTQ2ODY3OTA2OF5BMl5BanBnXkFtZTcwNjgxMjAwMQ@@._V1._SY290_CR1,0,214,290_.jpg	1995	cyclo	6.5	11	8	3	72	0	0	0	0	0	0	0	0	http://content6.flixster.com/movie/29/56/295620_det.jpg
851	Basquiat	0115632	Basquiat	http://ia.media-imdb.com/images/M/MV5BMTUwMjY4ODEzOV5BMl5BanBnXkFtZTcwNzU4MDYyMQ@@._V1._SY297_CR1,0,214,297_.jpg	1996	night-graffiti	0	0	0	0	0	0	0	0	0	0	0	0	0	http://content6.flixster.com/movie/10/85/19/10851952_det.jpg
852	Tin Cup	0117918	Tin Cup	http://ia.media-imdb.com/images/M/MV5BMTQ4Mjk4OTg0NV5BMl5BanBnXkFtZTcwOTIwMDcyMQ@@._V1._SY314_CR6,0,214,314_.jpg	1996	tin_cup	6.5	48	33	15	68	7	13	10	3	76	2.9	6148	57	http://content9.flixster.com/movie/26/86/268607_det.jpg
853	Evil Angels	0094924	Un grito en la oscuridad	http://ia.media-imdb.com/images/M/MV5BMTEwOTE4NzY5MzdeQTJeQWpwZ15BbWU3MDAwNjYyMjE@._V1._SY314_CR3,0,214,314_.jpg	1988	cry_in_the_dark	6.8	20	18	2	90	0	1	1	0	100	3.3	1554	63	http://content6.flixster.com/movie/26/47/264712_det.jpg
858	The Godfather	0068646	El padrino	http://ia.media-imdb.com/images/M/MV5BMTc3MDQzMDAxM15BMl5BanBnXkFtZTcwMzQ5MjE3Mw@@._V1._SX214_CR0,0,214,314_.jpg	1972	godfather	9	66	66	0	100	8.4	11	11	0	100	4.4	172072	97	http://content9.flixster.com/movie/11/12/76/11127687_det.jpg
860	Der bewegte Mann	0109255	El hombre deseado	http://ia.media-imdb.com/images/M/MV5BMTQ0MzYwMDY5OV5BMl5BanBnXkFtZTYwNDc3Mjk5._V1._SY314_CR0,0,214,314_.jpg	1994	maybe_maybe_not	5.9	9	5	4	55	0	3	2	1	66	3.5	359	64	http://content7.flixster.com/movie/10/85/95/10859537_det.jpg
861	Ging chat goo si 3: Chiu kup ging chat	0104558	Supercop	http://ia.media-imdb.com/images/M/MV5BODI0NjUwODg5MF5BMl5BanBnXkFtZTcwOTIyMzYxMg@@._V1._SY314_CR10,0,214,314_.jpg	1992	supercop	7.3	37	35	2	94	6.8	9	8	1	88	3.4	4064	69	http://content9.flixster.com/movie/10/86/39/10863979_det.jpg
862	Manny & Lo	0116985	Manny & Lo	http://ia.media-imdb.com/images/M/MV5BMTQxODk1NjM4M15BMl5BanBnXkFtZTcwOTI0NzQyMQ@@._V1._SY314_CR0,0,214,314_.jpg	1996	manny_and_lo	5.8	21	13	8	61	6.2	11	8	3	72	3.4	477	55	http://content7.flixster.com/movie/10/86/80/10868093_det.jpg
864	The Time Traveler's Wife	0452694	The Time Traveler's Wife	http://ia.media-imdb.com/images/M/MV5BMTU0MzkzNzg0Nl5BMl5BanBnXkFtZTcwNzUwNzQ2Mg@@._V1._SX214_CR0,0,214,314_.jpg	2009	time_travelers_wife	5.1	151	56	95	37	4.8	34	10	24	29	2.9	189828	65	http://content7.flixster.com/movie/10/92/43/10924397_det.jpg
865	Small Faces	0114474	Vidas enfrentadas	http://ia.media-imdb.com/images/M/MV5BMTM4NTMzODI3MV5BMl5BanBnXkFtZTcwMjIxNjIyMQ@@._V1._SY314_CR3,0,214,314_.jpg	1996	small_faces	6.7	9	6	3	66	0	2	2	0	100	4.1	183	85	http://content6.flixster.com/movie/10/93/94/10939484_det.jpg
866	Bound	0115736	Lazos ardientes	http://ia.media-imdb.com/images/M/MV5BMTI0MjczOTYxNl5BMl5BanBnXkFtZTYwNjc0Mjk5._V1._SY314_CR2,0,214,314_.jpg	1996	bound	7.7	34	30	4	88	8.6	5	5	0	100	3.5	5521	80	http://content7.flixster.com/movie/60/48/98/6048989_det.jpg
867	Carpool	0115836	Carpool	http://ia.media-imdb.com/images/M/MV5BMjAxNjMzMDU5NF5BMl5BanBnXkFtZTcwNTkzOTQyMQ@@._V1._SY314_CR23,0,214,314_.jpg	1996	carpool	2.4	10	0	10	0	0	3	0	3	0	2.6	1096	39	http://content7.flixster.com/movie/10/52/89/10528985_det.jpg
868	Death in Brunswick	0101692	Death in Brunswick	http://ia.media-imdb.com/images/M/MV5BMjA5OTk1Nzg3MF5BMl5BanBnXkFtZTcwNTE5OTUxMQ@@._V1._SY314_CR2,0,214,314_.jpg	1991	death_in_brunswick	0	4	2	2	50	0	0	0	0	0	0	0	0	http://content6.flixster.com/movie/21/54/85/2154856_det.jpg
869	Kansas City	0116745	Kansas City	http://ia.media-imdb.com/images/M/MV5BMTczMjIyODA5OV5BMl5BanBnXkFtZTcwNTAzMzMzMQ@@._V1._SX200_SY288_.jpg	1996	kansas_city	5.9	33	19	14	57	6.2	9	5	4	55	3	608	37	http://content8.flixster.com/movie/28/25/282598_det.jpg
870	Gone Fishin'	0119214	Dos chiflados en remojo	http://ia.media-imdb.com/images/M/MV5BMTk0NDI0OTc4M15BMl5BanBnXkFtZTcwMzYxNjUyMQ@@._V1._SY314_CR5,0,214,314_.jpg	1997	gone_fishin	2.2	22	1	21	4	2.4	6	0	6	0	2.6	2183	39	http://content6.flixster.com/movie/10/94/35/10943536_det.jpg
872	Ai qing wan sui	0109066	Ai qing wan sui	http://ia.media-imdb.com/images/M/MV5BMTY2OTE5NTgyM15BMl5BanBnXkFtZTcwNTg0NDIyMQ@@._V1._SY314_CR4,0,214,314_.jpg	1994	vive-lamour	8.1	5	4	1	80	0	0	0	0	0	0	0	0	http://content7.flixster.com/movie/30/50/305029_det.jpg
875	Nothing to Lose	0119807	Nada que perder	http://ia.media-imdb.com/images/M/MV5BMTI3NTExNzYzOV5BMl5BanBnXkFtZTcwMTg4ODAyMQ@@._V1._SY314_CR1,0,214,314_.jpg	1997	1077642-nothing_to_lose	5.1	23	6	17	26	5.7	5	1	4	20	3.1	5245	67	http://content7.flixster.com/movie/10/45/21/10452197_det.jpg
876	Chao ji ji hua	0106544	Chao ji ji hua	http://ia.media-imdb.com/images/M/MV5BMTY5NTg2NzkxMl5BMl5BanBnXkFtZTcwMDI1MTEyMQ@@._V1._SY314_CR1,0,214,314_.jpg	1993		6	14	9	5	64	0	1	1	0	100	3.1	871	46	http://content6.flixster.com/movie/28/07/280704_det.jpg
877	Girls Town	0116418	Girls Town	http://ia.media-imdb.com/images/M/MV5BMTkyMDMxMDcwN15BMl5BanBnXkFtZTcwMDc3MTgxMQ@@._V1._SX214_CR0,0,214,314_.jpg	1996	1072971-girls_town	6.8	23	20	3	86	7	10	9	1	90	3.8	173	76	http://content9.flixster.com/movie/66/25/56/6625567_det.jpg
879	The Relic	0120004	The Relic	http://ia.media-imdb.com/images/M/MV5BMTQzMjA3NTU3M15BMl5BanBnXkFtZTcwMDMxNzcyMQ@@._V1._SY314_CR3,0,214,314_.jpg	1997	relic	4.4	28	9	19	32	5.8	5	2	3	40	2.7	3098	36	http://content8.flixster.com/movie/63/26/07/6326074_det.jpg
880	The Island of Dr. Moreau	0116654	La isla del Dr. Moreau (Moreau's Island)	http://ia.media-imdb.com/images/M/MV5BMTIyMDI3NTI1OV5BMl5BanBnXkFtZTcwMDM2MjAyMQ@@._V1._SX214_CR0,0,214,314_.jpg	1996	1072156-island_of_dr_moreau	4.3	31	7	24	22	4	5	0	5	0	2.4	5032	26	http://content7.flixster.com/movie/28/70/287025_det.jpg
881	First Kid	0116311	El hijo del presidente	http://ia.media-imdb.com/images/M/MV5BMzE1NDMyODA2NF5BMl5BanBnXkFtZTcwNzM3NDYxMQ@@._V1._SY314_CR3,0,214,314_.jpg	1996	first_kid	4	12	2	10	16	0	2	0	2	0	2.5	2541	37	http://content9.flixster.com/movie/26/04/260491_det.jpg
882	The Trigger Effect	0117965	El efecto dominó	http://ia.media-imdb.com/images/M/MV5BMTI4MTE2MTg5OV5BMl5BanBnXkFtZTcwOTc3NjcxMQ@@._V1._SY314_CR2,0,214,314_.jpg	1996	trigger_effect	6.4	23	17	6	73	0	3	1	2	33	3	521	35	http://content7.flixster.com/movie/27/74/277421_det.jpg
884	Sweet Nothing in My Ear	1158793	Sweet Nothing in My Ear	http://ia.media-imdb.com/images/M/MV5BMTY4NjcwODQxM15BMl5BanBnXkFtZTcwODcwMzg2MQ@@._V1._SY314_CR5,0,214,314_.jpg	2008	sweet-nothing-in-my-ear	0	0	0	0	0	0	0	0	0	0	0	0	0	http://content7.flixster.com/movie/10/89/53/10895381_det.jpg
885	Bill & Ted's Bogus Journey	0101452	El alucinante viaje de Bill y Ted	http://ia.media-imdb.com/images/M/MV5BMTc1OTkyNzQzNF5BMl5BanBnXkFtZTcwMDM5OTgyMQ@@._V1._SX214_CR0,0,214,314_.jpg	1991	bill_and_teds_bogus_journey	6	33	19	14	57	6	6	4	2	66	3	17201	59	http://content9.flixster.com/movie/10/88/19/10881967_det.jpg
886	Bulletproof Monk	0245803	El monje	http://ia.media-imdb.com/images/M/MV5BMTc5MzE3NzkxNF5BMl5BanBnXkFtZTcwNTUxMjAwMQ@@._V1._SX214_CR0,0,214,314_.jpg	2003	bulletproof_monk	4.3	130	28	102	21	4	31	5	26	16	2.9	13789	50	http://content8.flixster.com/movie/10/88/61/10886106_det.jpg
887	Talk of Angels	0120271	Pasiones rotas	http://ia.media-imdb.com/images/M/MV5BMTI1MTI5NTk4OF5BMl5BanBnXkFtZTcwNTI4NDUyMQ@@._V1._SY314_CR2,0,214,314_.jpg	1998	talk_of_angels	0	3	2	1	66	0	0	0	0	0	0	0	0	http://content9.flixster.com/movie/28/97/76/2897767_det.jpg
888	The Land Before Time III: The Time of the Great Giving	0113596	The Land Before Time III: The Time of the Great Giving	http://ia.media-imdb.com/images/M/MV5BMTI1OTU3NjkwMl5BMl5BanBnXkFtZTYwOTU2MDg5._V1._SY314_CR3,0,214,314_.jpg	1995	land_before_time_iii_the_time_of_great_giving	0	4	2	2	50	0	0	0	0	0	0	0	0	http://content7.flixster.com/movie/10/92/43/10924385_det.jpg
889	Miami Vice	0430357	Corrupción en Miami	http://ia.media-imdb.com/images/M/MV5BNDcyNzMwMDI3OF5BMl5BanBnXkFtZTcwMDg2NTkzMQ@@._V1._SY314_CR4,0,214,314_.jpg	2006	miami_vice	5.6	189	89	100	47	6.4	41	28	13	68	2.8	55637	48	http://content8.flixster.com/movie/78/65/786578_det.jpg
891	Halloween: The Curse of Michael Myers	0113253	Halloween: La maldición de Michael Myers	http://ia.media-imdb.com/images/M/MV5BMTUyNTg4NDI5MV5BMl5BanBnXkFtZTcwMTM4NDEzMQ@@._V1._SX214_CR0,0,214,314_.jpg	1995	halloween_6_the_curse_of_michael_myers	2.5	27	1	26	3	1.7	6	0	6	0	3.1	12571	56	http://content6.flixster.com/movie/97/82/14/9782144_det.jpg
892	Twelfth Night	0117991	Noche de reyes o lo que queráis	http://ia.media-imdb.com/images/M/MV5BMTU1ODA5MjY0MV5BMl5BanBnXkFtZTcwMjExNDMzMQ@@._V1._SY314_CR4,0,214,314_.jpg	1996	twelfth-night	6.8	30	21	9	70	6.5	10	7	3	70	3.7	1937	77	http://content9.flixster.com/movie/10/89/35/10893535_det.jpg
893	Mother Night	0117093	En su propia trampa	http://ia.media-imdb.com/images/M/MV5BMjAzNTA1Mjk2OF5BMl5BanBnXkFtZTcwNjE1MTYyMQ@@._V1._SX214_CR0,0,214,314_.jpg	1996	mother_night	6.3	23	14	9	60	6.4	5	2	3	40	3.6	706	74	http://content9.flixster.com/movie/10/92/33/10923347_det.jpg
896	Les roseaux sauvages	0111019	Los juncos salvajes	http://ia.media-imdb.com/images/M/MV5BNjY1MzY2NDM1Ml5BMl5BanBnXkFtZTcwMTA5MTYyMQ@@._V1._SY314_CR0,0,214,314_.jpg	1994	wild_reeds	8.2	10	10	0	100	0	3	3	0	100	4	604	86	http://content8.flixster.com/movie/11/12/23/11122346_det.jpg
897	For Whom the Bell Tolls	0035896	¿Por quién doblan las campanas?	http://ia.media-imdb.com/images/M/MV5BMTgwNDk3ODg4M15BMl5BanBnXkFtZTcwNjA1MTkxMQ@@._V1._SY314_CR3,0,214,314_.jpg	1943	for_whom_the_bell_tolls	6.4	12	10	2	83	0	0	0	0	0	0	0	0	http://content7.flixster.com/movie/29/51/295129_det.jpg
898	The Philadelphia Story	0032904	Historias de Filadelfia	http://ia.media-imdb.com/images/M/MV5BMTIyNzYxMjc4OV5BMl5BanBnXkFtZTYwMDc5MDA5._V1._SY314_CR2,0,214,314_.jpg	1940	philadelphia_story	8.6	43	43	0	100	8	5	5	0	100	4.1	11465	92	http://content7.flixster.com/movie/10/08/01/10080157_det.jpg
899	Singin' in the Rain	0045152	Cantando bajo la lluvia	http://ia.media-imdb.com/images/M/MV5BMTk3NTg0MDUxN15BMl5BanBnXkFtZTcwMDk4MjE3Mw@@._V1._SX214_CR0,0,214,314_.jpg	1952	singin_in_the_rain	9.2	44	44	0	100	8.8	9	9	0	100	3.9	28033	91	http://content7.flixster.com/movie/10/93/77/10937761_det.jpg
900	An American in Paris	0043278	Un americano en París	http://ia.media-imdb.com/images/M/MV5BMTYyMTU2NzkyN15BMl5BanBnXkFtZTcwNzYxMTgxMQ@@._V1._SY314_CR17,0,214,314_.jpg	1951	american_in_paris	7.9	47	46	1	97	7.2	5	5	0	100	3.7	6926	77	http://content6.flixster.com/movie/10/85/50/10855056_det.jpg
901	Funny Face	0050419	Una cara con ángel	http://ia.media-imdb.com/images/M/MV5BMTMyODEyMzc0Nl5BMl5BanBnXkFtZTcwNjQ4MzA1MQ@@._V1._SY314_CR3,0,214,314_.jpg	1957	funny_face	7.6	22	19	3	86	0	2	2	0	100	3.7	8892	80	http://content8.flixster.com/movie/10/88/03/10880354_det.jpg
902	Breakfast at Tiffany's	0054698	Desayuno con diamantes	http://ia.media-imdb.com/images/M/MV5BMTI5MTQ1MjUzNl5BMl5BanBnXkFtZTcwOTMxOTM5Mw@@._V1._SX214_CR0,0,214,314_.jpg	1961	breakfast_at_tiffanys	7.4	43	37	6	86	7.4	5	5	0	100	3.9	56438	91	http://content9.flixster.com/movie/28/57/285711_det.jpg
903	Vertigo	0052357	De entre los muertos	http://ia.media-imdb.com/images/M/MV5BMTY4MDc1NzEzNl5BMl5BanBnXkFtZTcwMjg3MjI3Mw@@._V1._SX214_CR0,0,214,314_.jpg	1958	vertigo	8.6	54	53	1	98	8	14	13	1	92	4.1	28291	92	http://content6.flixster.com/movie/57/58/575852_det.jpg
904	Rear Window	0047396	La ventana indiscreta	http://ia.media-imdb.com/images/M/MV5BMTk2NzI1MjY1M15BMl5BanBnXkFtZTYwMjEyOTM2._V1._SY314_CR4,0,214,314_.jpg	1954	1017289-rear_window	8.9	60	60	0	100	8.7	17	17	0	100	4.2	33508	95	http://content6.flixster.com/movie/89/52/98/8952988_det.jpg
905	It Happened One Night	0025316	Sucedió una noche	http://ia.media-imdb.com/images/M/MV5BNTIxMjE5NTAxMF5BMl5BanBnXkFtZTcwMzg1OTE5Mw@@._V1._SX214_CR0,0,214,314_.jpg	1934	it_happened_one_night	8.7	32	31	1	96	8.2	5	5	0	100	4.1	7375	92	http://content8.flixster.com/movie/29/14/291410_det.jpg
906	Gaslight	0036855	La luz que agoniza	http://ia.media-imdb.com/images/M/MV5BMTUyMzg4MTYxNl5BMl5BanBnXkFtZTcwOTY0MjUyMQ@@._V1._SY314_CR1,0,214,314_.jpg	1944	1008138-gaslight	7.6	16	14	2	87	0	1	1	0	100	4	2391	89	http://content8.flixster.com/movie/10/85/60/10856082_det.jpg
907	The Gay Divorcee	0025164	La alegre divorciada	http://ia.media-imdb.com/images/M/MV5BMTQzNTQ3ODk5OF5BMl5BanBnXkFtZTcwMTY0MzkzMQ@@._V1._SY314_CR21,0,214,314_.jpg	1934	gay_divorcee	7.8	8	8	0	100	0	0	0	0	0	0	0	0	http://content8.flixster.com/movie/37/40/82/3740826_det.jpg
908	North by Northwest	0053125	Con la muerte en los talones	http://ia.media-imdb.com/images/M/MV5BOTczMTM5MTI2OF5BMl5BanBnXkFtZTcwMDY3MjI3Mw@@._V1._SX214_CR0,0,214,314_.jpg	1959	north-by-northwest	9	58	58	0	100	7.8	6	6	0	100	4.2	23243	93	http://content9.flixster.com/movie/10/93/42/10934207_det.jpg
909	The Apartment	0053604	El apartamento	http://ia.media-imdb.com/images/M/MV5BMTM1OTc4MzgzNl5BMl5BanBnXkFtZTcwNTE2NjgyMw@@._V1._SX214_CR0,0,214,314_.jpg	1960	1001115-apartment	8.3	43	39	4	90	7.6	8	7	1	87	4.1	9116	93	http://content8.flixster.com/movie/11/15/13/11151366_det.jpg
910	Some Like It Hot	0053291	Con faldas y a lo loco	http://ia.media-imdb.com/images/M/MV5BNjIzNjczNTc4M15BMl5BanBnXkFtZTcwODk4MjE3Mw@@._V1._SX214_CR0,0,214,314_.jpg	1959	some_like_it_hot	8.9	40	39	1	97	0	4	4	0	100	4.1	23119	93	http://content9.flixster.com/movie/10/55/31/10553171_det.jpg
911	Charade	0056923	Charada	http://ia.media-imdb.com/images/M/MV5BOTYyNTQ5NDY1MV5BMl5BanBnXkFtZTYwNDM0Njg4._V1._SY314_CR3,0,214,314_.jpg	1963	1003883-charade	8.1	33	30	3	90	6	5	3	2	60	4.1	9173	92	http://content6.flixster.com/movie/40/80/61/4080612_det.jpg
912	Casablanca	0034583	Casablanca	http://ia.media-imdb.com/images/M/MV5BMTI5MjE0Nzg2Nl5BMl5BanBnXkFtZTcwMzY5MjE3Mw@@._V1._SY314_CR4,0,214,314_.jpg	1942	1003707-casablanca	9	58	56	2	96	7.7	7	6	1	85	4	66776	94	http://content9.flixster.com/movie/10/84/88/10848811_det.jpg
913	The Maltese Falcon	0033870	El halcón maltés	http://ia.media-imdb.com/images/M/MV5BMTMxMjE1ODE1N15BMl5BanBnXkFtZTcwMzA4ODQ0Mg@@._V1._SY314_CR8,0,214,314_.jpg	1941	1013139-maltese_falcon	9	40	40	0	100	8.2	6	6	0	100	4	14452	90	http://content9.flixster.com/movie/10/87/69/10876999_det.jpg
914	My Fair Lady	0058385	My Fair Lady	http://ia.media-imdb.com/images/M/MV5BMTQ1MDg1NTAwOV5BMl5BanBnXkFtZTcwMzYyNTQyMQ@@._V1._SY314_CR10,0,214,314_.jpg	1964	my-fair-lady	8	36	34	2	94	8.6	6	6	0	100	3.7	27491	87	http://content8.flixster.com/movie/10/93/43/10934366_det.jpg
915	Sabrina	0047437	Sabrina	http://ia.media-imdb.com/images/M/MV5BMTYyNDM1NTQ5Nl5BMl5BanBnXkFtZTcwMTA5NjEwMg@@._V1._SY314_CR50,0,214,314_.jpg	1954	1018047-sabrina	7.4	31	28	3	90	7.2	5	5	0	100	3.8	12812	87	http://content7.flixster.com/movie/10/93/36/10933669_det.jpg
916	Roman Holiday	0046250	Vacaciones en Roma	http://ia.media-imdb.com/images/M/MV5BMTYxMzQ5MzIyOV5BMl5BanBnXkFtZTcwMjQ5NDEyMQ@@._V1._SY314_CR4,0,214,314_.jpg	1953	roman_holiday	8.2	43	42	1	97	7.5	6	5	1	83	4.1	17541	93	http://content6.flixster.com/movie/29/08/290804_det.jpg
917	A Little Princess	0113670	La princesita	http://ia.media-imdb.com/images/M/MV5BMTM0Nzg2NjM0MF5BMl5BanBnXkFtZTcwMzUzNzYxMQ@@._V1._SY314_CR9,0,214,314_.jpg	1995	1061812-little_princess	8.4	20	19	1	95	0	3	3	0	100	3.4	13643	81	http://content6.flixster.com/movie/29/07/290716_det.jpg
918	Meet Me in St. Louis	0037059	Cita en St. Louis	http://ia.media-imdb.com/images/M/MV5BMTI0NDk1Njk2N15BMl5BanBnXkFtZTcwMDAxMDUyMQ@@._V1._SY314_CR9,0,214,314_.jpg	1944	meet_me_in_st_louis	8.4	24	24	0	100	0	4	4	0	100	3.8	7067	84	http://content9.flixster.com/movie/53/80/62/5380627_det.jpg
919	The Wizard of Oz	0032138	El mago de Oz	http://ia.media-imdb.com/images/M/MV5BMTQ5MTA4MDA5Ml5BMl5BanBnXkFtZTYwMTgwMjE5._V1._SX214_CR0,0,214,314_.jpg	1939	1092277-wizard_of_oz	9.2	70	70	0	100	8.7	11	11	0	100	3.6	69148	82	http://content6.flixster.com/movie/25/30/253028_det.jpg
920	Gone with the Wind	0031381	Lo que el viento se llevó	http://ia.media-imdb.com/images/M/MV5BMTc1ODQ2OTA2N15BMl5BanBnXkFtZTcwNjE4NzQ3Mw@@._V1._SX214_CR0,0,214,314_.jpg	1939	gone_with_the_wind	8.7	62	60	2	96	8.3	13	13	0	100	3.9	62786	91	http://content9.flixster.com/movie/10/93/18/10931807_det.jpg
921	My Favorite Year	0084370	Mi año favorito	http://ia.media-imdb.com/images/M/MV5BMTUwMzA4MzY2N15BMl5BanBnXkFtZTcwMzYyMDQyMQ@@._V1._SY314_CR2,0,214,314_.jpg	1982	my_favorite_year	7.8	22	22	0	100	0	0	0	0	0	0	0	0	http://content7.flixster.com/movie/10/92/21/10922157_det.jpg
922	Sunset Blvd.	0043014	El crepúsculo de los dioses	http://ia.media-imdb.com/images/M/MV5BMjIzNjMwNjcwMl5BMl5BanBnXkFtZTcwNzU1NDE3Mw@@._V1._SX214_CR0,0,214,314_.jpg	1950	sunset_boulevard	9.2	52	51	1	98	8.2	7	7	0	100	4.3	12588	95	http://content7.flixster.com/movie/10/88/29/10882989_det.jpg
923	Citizen Kane	0033467	Ciudadano Kane	http://ia.media-imdb.com/images/M/MV5BMTQ2Mjc1MDQwMl5BMl5BanBnXkFtZTcwNzUyOTUyMg@@._V1._SX214_CR0,0,214,314_.jpg	1941	citizen_kane	9.4	54	54	0	100	8.9	7	7	0	100	4.1	33926	91	http://content7.flixster.com/movie/10/93/41/10934161_det.jpg
924	2001: A Space Odyssey	0062622	2001: Una odisea del espacio	http://ia.media-imdb.com/images/M/MV5BMjExMjgwNDk0NV5BMl5BanBnXkFtZTYwNzM4NDc4._V1._SX214_CR0,0,214,314_.jpg	1968	1000085-2001_a_space_odyssey	8.8	53	51	2	96	7.1	11	9	2	81	3.7	46687	86	http://content6.flixster.com/movie/10/87/27/10872760_det.jpg
925	Golden Earrings	0039428	En las rayas de la mano	http://ia.media-imdb.com/images/M/MV5BMTk0MjQ1OTk4MF5BMl5BanBnXkFtZTcwNzA3ODEyMQ@@._V1._SX214_CR0,0,214,314_.jpg	1947	golden_earrings	0	0	0	0	0	0	0	0	0	0	0	0	0	http://content7.flixster.com/movie/10/86/24/10862449_det.jpg
926	All About Eve	0042192	Eva al desnudo	http://ia.media-imdb.com/images/M/MV5BOTcyOTUzMjM1OV5BMl5BanBnXkFtZTcwNDExNDM3Mw@@._V1._SX214_CR0,0,214,314_.jpg	1950	1000626-all_about_eve	9	54	54	0	100	8.2	10	10	0	100	4.2	10267	94	http://content8.flixster.com/movie/10/95/54/10955402_det.jpg
927	The Women	0430770	The Women	http://ia.media-imdb.com/images/M/MV5BMjIwNjg2MTk1MV5BMl5BanBnXkFtZTcwODQxMzk3MQ@@._V1._SX214_CR0,0,214,314_.jpg	2008	10009516-women	3.9	142	18	124	12	3.8	34	4	30	11	3	20081	41	http://content6.flixster.com/movie/10/85/30/10853064_det.jpg
928	Rebecca	0032976	Rebeca	http://ia.media-imdb.com/images/M/MV5BMTU1MDI2NzE5NF5BMl5BanBnXkFtZTcwODg2MTQyMQ@@._V1._SX214_CR0,0,214,314_.jpg	1940	1017293-rebecca	8.7	36	36	0	100	8.2	5	5	0	100	0	0	0	http://content9.flixster.com/movie/28/61/286199_det.jpg
929	Foreign Correspondent	0032484	Enviado especial	http://ia.media-imdb.com/images/M/MV5BMTc3MTc4NDM2OV5BMl5BanBnXkFtZTYwOTA0NjY5._V1._SX214_CR0,0,214,314_.jpg	1940	foreign_correspondent	7.9	28	26	2	92	0	3	3	0	100	3.7	1921	77	http://content9.flixster.com/movie/99/05/70/9905707_det.jpg
930	Notorious	0472198	Notorious	http://ia.media-imdb.com/images/M/MV5BMjA3ODUwOTg2NF5BMl5BanBnXkFtZTcwNjgwOTUwMg@@._V1._SX214_CR0,0,214,314_.jpg	2009	10009632-notorious	5.5	136	68	68	50	6.2	36	22	14	61	3.6	66668	66	http://content8.flixster.com/movie/10/88/40/10884038_det.jpg
931	Spellbound	0038109	Recuerda...	http://ia.media-imdb.com/images/M/MV5BMjY4NTI3MDY1OV5BMl5BanBnXkFtZTcwMDYwOTkxMQ@@._V1._SY314_CR3,0,214,314_.jpg	1945	1019609-spellbound	7.3	30	26	4	86	0	1	1	0	100	3.8	4332	82	http://content7.flixster.com/movie/10/93/88/10938881_det.jpg
932	An Affair to Remember	0050105	Tú y yo	http://ia.media-imdb.com/images/M/MV5BMjE1NjE3MDA1MV5BMl5BanBnXkFtZTYwMTMyNDg5._V1._SX214_CR0,0,214,314_.jpg	1957	affair_to_remember	6.4	25	16	9	64	0	1	0	1	0	4	7962	88	http://content6.flixster.com/movie/30/79/307928_det.jpg
933	To Catch a Thief	0048728	Atrapa a un ladrón	http://ia.media-imdb.com/images/M/MV5BMTM1ODEwMTYyNV5BMl5BanBnXkFtZTcwMzk3NDI0MQ@@._V1._SY314_CR4,0,214,314_.jpg	1955	to_catch_a_thief	8	32	31	1	96	0	2	2	0	100	0	0	0	http://content7.flixster.com/movie/10/93/55/10935581_det.jpg
934	Father of the Bride	0101862	El padre de la novia	http://ia.media-imdb.com/images/M/MV5BMTQ1ODk0Mjg5MV5BMl5BanBnXkFtZTcwNzQ2ODgyMQ@@._V1._SY314_CR3,0,214,314_.jpg	1991	1037864-father_of_the_bride	5.8	29	21	8	72	0	2	2	0	100	3.2	22336	67	http://content9.flixster.com/movie/25/83/258323_det.jpg
935	The Band Wagon	0045537	Melodías de Broadway	http://ia.media-imdb.com/images/M/MV5BMTcxODM0NzQxMF5BMl5BanBnXkFtZTcwNDUyODcyMQ@@._V1._SY314_CR29,0,214,314_.jpg	1953	band_wagon	8.5	13	13	0	100	0	1	1	0	100	3.8	1257	79	http://content8.flixster.com/movie/10/93/42/10934214_det.jpg
936	Ninotchka	0031725	Ninotchka	http://ia.media-imdb.com/images/M/MV5BMTI5NDE1MjgwNF5BMl5BanBnXkFtZTcwODA2NDAzMQ@@._V1._SY314_CR24,0,214,314_.jpg	1939	ninotchka	8.3	23	23	0	100	0	3	3	0	100	4.1	1769	89	http://content9.flixster.com/movie/97/89/92/9789927_det.png
937	Love in the Afternoon	0050658	Ariane	http://ia.media-imdb.com/images/M/MV5BMTI4MzQwMjk2Ml5BMl5BanBnXkFtZTcwOTQ4NzAyMQ@@._V1._SX214_CR0,0,214,314_.jpg	1957	love_in_the_afternoon	7.1	23	20	3	86	0	4	4	0	100	3.8	2060	80	http://content8.flixster.com/movie/29/21/292126_det.jpg
938	Gigi	0051658	Gigi	http://ia.media-imdb.com/images/M/MV5BMjEzMTI3NTcyNl5BMl5BanBnXkFtZTcwMzk1NzYyMQ@@._V1._SY314_CR2,0,214,314_.jpg	1958	gigi	7.1	27	20	7	74	0	4	3	1	75	3.7	5450	75	http://content8.flixster.com/movie/10/88/00/10880022_det.jpg
939	The Reluctant Debutante	0052126	Mamá nos complica la vida	http://ia.media-imdb.com/images/M/MV5BMTI2MTk5MzU0OV5BMl5BanBnXkFtZTYwMjE0OTg5._V1._SX214_CR0,0,214,314_.jpg	1958	reluctant_debutante	0	4	2	2	50	0	0	0	0	0	0	0	0	http://content8.flixster.com/movie/51/06/96/5106962_det.jpg
940	The Adventures of Robin Hood	0029843	Robin de los bosques	http://ia.media-imdb.com/images/M/MV5BMTUxMzE0MjI0MF5BMl5BanBnXkFtZTcwMTQ1OTM2MQ@@._V1._SX214_CR0,0,214,314_.jpg	1938	1000355-adventures_of_robin_hood	8.9	43	43	0	100	8.6	7	7	0	100	3.7	6404	84	http://content9.flixster.com/movie/11/14/22/11142287_det.jpg
941	The Mask of Zorro	0120746	La máscara del Zorro	http://ia.media-imdb.com/images/M/MV5BNjI3NzI2MjY2MF5BMl5BanBnXkFtZTYwMDM5ODU5._V1._SY314_CR6,0,214,314_.jpg	1998	mask_of_zorro	7.1	66	54	12	81	6.5	13	10	3	76	3.3	31107	70	http://content8.flixster.com/movie/75/96/759614_det.jpg
942	Laura	0037008	Laura	http://ia.media-imdb.com/images/M/MV5BMTU5MjQwMzk1NF5BMl5BanBnXkFtZTcwOTA5NDgyMw@@._V1._SX214_CR0,0,214,314_.jpg	1944	1012007-laura	8.6	45	45	0	100	8	6	6	0	100	0	0	0	http://content8.flixster.com/movie/29/04/290494_det.jpg
943	The Ghost and Mrs. Muir	0039420	El fantasma y la Sra. Muir	http://ia.media-imdb.com/images/M/MV5BMjEwMTYxNzUwNl5BMl5BanBnXkFtZTYwNzQ3NTk5._V1._SY314_CR3,0,214,314_.jpg	1947	ghost_and_mrs_muir	8.2	12	12	0	100	0	0	0	0	0	0	0	0	http://content8.flixster.com/movie/10/85/60/10856078_det.jpg
944	Lost Horizon	0029162	Horizontes perdidos	http://ia.media-imdb.com/images/M/MV5BMTA4NTI2OTMxMzVeQTJeQWpwZ15BbWU3MDE3NzEzMjE@._V1._SY314_CR5,0,214,314_.jpg	1937	lost_horizon	7.6	8	8	0	100	0	0	0	0	0	0	0	0	http://content7.flixster.com/movie/98/97/81/9897817_det.jpg
945	Top Hat	0027125	Sombrero de copa	http://ia.media-imdb.com/images/M/MV5BMjE0NDQ5MjE4NV5BMl5BanBnXkFtZTcwNzI5ODkyMQ@@._V1._SY314_CR23,0,214,314_.jpg	1935	top_hat	8.6	37	37	0	100	8	6	6	0	100	4	2908	89	http://content9.flixster.com/movie/10/13/03/10130383_det.jpg
946	To Be or Not to Be	0035446	Ser o no ser	http://ia.media-imdb.com/images/M/MV5BMjE2MTA2MTYzN15BMl5BanBnXkFtZTcwNTI3NjcyMQ@@._V1._SY314_CR25,0,214,314_.jpg	1942	1021557-to_be_or_not_to_be	8.7	34	33	1	97	7	5	4	1	80	4.2	1733	92	http://content8.flixster.com/movie/91/04/09/9104098_det.jpg
947	My Man Godfrey	0028010	Al servicio de las damas	http://ia.media-imdb.com/images/M/MV5BMjE4NjYyNDM1N15BMl5BanBnXkFtZTcwNzA5ODU0MQ@@._V1._SY314_CR4,0,214,314_.jpg	1936	1014536-my_man_godfrey	8.4	26	26	0	100	8	6	6	0	100	4.1	1789	90	http://content7.flixster.com/movie/31/11/311193_det.jpg
948	Giant	0049261	Gigante	http://ia.media-imdb.com/images/M/MV5BMjI3NTk4MjU0Ml5BMl5BanBnXkFtZTcwOTIxMjQ5Mw@@._V1._SX214_CR0,0,214,314_.jpg	1956	giant	7.7	35	34	1	97	7.8	6	6	0	100	3.9	5890	86	http://content9.flixster.com/movie/60/48/83/6048835_det.jpg
949	East of Eden	0048028	Al Este del Edén	http://ia.media-imdb.com/images/M/MV5BMTMxNDk5ODExNF5BMl5BanBnXkFtZTcwMzQ5NDgyMQ@@._V1._SY314_CR25,0,214,314_.jpg	1955	1006416-east_of_eden	8.2	30	26	4	86	0	3	2	1	66	4	5957	90	http://content7.flixster.com/movie/10/93/17/10931781_det.jpg
950	The Thin Man	0025878	La cena de los acusados	http://ia.media-imdb.com/images/M/MV5BMTYwOTY2ODI1OF5BMl5BanBnXkFtZTcwMTY2MTMyMQ@@._V1._SY314_CR1,0,214,314_.jpg	1934	thin_man	8.5	26	26	0	100	0	1	1	0	100	4.2	3591	93	http://content6.flixster.com/movie/10/43/19/10431924_det.jpg
951	His Girl Friday	0032599	Luna nueva	http://ia.media-imdb.com/images/M/MV5BMTI3ODM3MDkzNl5BMl5BanBnXkFtZTcwMzgwNDUyMQ@@._V1._SX214_CR0,0,214,314_.jpg	1940	his_girl_friday	8.6	36	35	1	97	0	4	4	0	100	0	0	0	http://content9.flixster.com/movie/10/93/46/10934643_det.jpg
952	Around the World in 80 Days	0327437	La vuelta al mundo en 80 días	http://ia.media-imdb.com/images/M/MV5BMTIzNDgyNTc3M15BMl5BanBnXkFtZTcwMTc5OTYyMQ@@._V1._SY314_CR3,0,214,314_.jpg	2004	around_the_world_in_80_days	4.8	127	39	88	30	4.7	33	9	24	27	2.7	14038	45	http://content7.flixster.com/movie/11/14/86/11148613_det.jpg
953	It's a Wonderful Life	0038650	¡Qué bello es vivir!	http://ia.media-imdb.com/images/M/MV5BOTc2NDM1MTU1Nl5BMl5BanBnXkFtZTcwMDQ1NDE3Mw@@._V1._SY314_CR2,0,214,314_.jpg	1946	1010792-its_a_wonderful_life	8.7	54	51	3	94	8.4	6	6	0	100	4	35280	94	http://content9.flixster.com/movie/29/04/290427_det.jpg
954	Mr. Smith Goes to Washington	0031679	Caballero sin espada	http://ia.media-imdb.com/images/M/MV5BMTk4OTk2ODI5M15BMl5BanBnXkFtZTcwMzAyMTEzMQ@@._V1._SY314_CR6,0,214,314_.jpg	1939	can-mr-smith-get-to-washington-anymore	7.4	12	10	2	83	7.4	7	6	1	85	3.6	869	66	http://content8.flixster.com/movie/10/86/77/10867718_det.jpg
955	Bringing Up Baby	0029947	La fiera de mi niña	http://ia.media-imdb.com/images/M/MV5BMTk2MjI1NDg0MV5BMl5BanBnXkFtZTcwNjY1NzQ5Mw@@._V1._SX214_CR0,0,214,314_.jpg	1938	bringing_up_baby	8.4	36	34	2	94	0	4	3	1	75	4	8722	90	http://content7.flixster.com/movie/10/85/69/10856933_det.jpg
956	Penny Serenade	0034012	Serenata nostálgica	http://ia.media-imdb.com/images/M/MV5BMTA3MDI0MTc2NzReQTJeQWpwZ15BbWU3MDk5MjM1NTE@._V1._SY314_CR50,0,214,314_.jpg	1941	penny_serenade	7.4	15	14	1	93	0	3	3	0	100	3.7	1083	74	http://content7.flixster.com/movie/28/93/289325_det.jpg
957	The Scarlet Letter	0114345	La letra escarlata	http://ia.media-imdb.com/images/M/MV5BMTk4MTg0NzMxMV5BMl5BanBnXkFtZTcwMDc4ODUyMQ@@._V1._SX214_CR0,0,214,314_.jpg	1995	1066120-scarlet_letter	3	33	5	28	15	3.6	11	1	10	9	2.9	3493	48	http://content7.flixster.com/movie/10/86/16/10861633_det.jpg
958	Lady of Burlesque	0036094	La estrella de variedades	http://ia.media-imdb.com/images/M/MV5BMjE3NjUzNjkyMV5BMl5BanBnXkFtZTcwOTAxODUyMQ@@._V1._SY314_CR2,0,214,314_.jpg	1943	lady_of_burlesque	5.5	5	3	2	60	0	3	2	1	66	3.2	263	52	http://content8.flixster.com/movie/10/83/91/10839118_det.jpg
959	Of Human Bondage	0025586	Cautivo del deseo		1934	1015393-of_human_bondage	6.9	9	7	2	77	0	0	0	0	0	0	0	0	http://content6.flixster.com/movie/11/13/92/11139204_det.jpg
960	Angel on My Shoulder	0038300	El diablo y yo	http://ia.media-imdb.com/images/M/MV5BMTQ2ODMzMTEzMl5BMl5BanBnXkFtZTcwNjI1ODYyMQ@@._V1._SY314_CR15,0,214,314_.jpg	1946	angel_on_my_shoulder	0	3	2	1	66	0	0	0	0	0	0	0	0	http://content9.flixster.com/movie/10/39/82/10398203_det.jpg
961	Little Lord Fauntleroy	0027893	El pequeño Lord	http://ia.media-imdb.com/images/M/MV5BNTQ5ODg0MTM1Ml5BMl5BanBnXkFtZTcwMjMxMDAyMQ@@._V1._SY314_CR1,0,214,314_.jpg	1936	1012439-little_lord_fauntleroy	7	5	4	1	80	0	0	0	0	0	0	0	0	http://content9.flixster.com/movie/49/60/85/4960855_det.jpg
963	The Inspector General	0041509	El inspector general	http://ia.media-imdb.com/images/M/MV5BMzAzMDM2OTMxMl5BMl5BanBnXkFtZTcwNjQ3NDgyMQ@@._V1._SY314_CR3,0,214,314_.jpg	1949	inspector_general	6.8	8	7	1	87	0	0	0	0	0	0	0	0	http://content8.flixster.com/movie/28/75/287514_det.jpg
964	Angel and the Badman	0039152	El ángel y el pistolero	http://ia.media-imdb.com/images/M/MV5BMTcyMTAyNDc3N15BMl5BanBnXkFtZTcwNTQ5MDEzMQ@@._V1._SY314_CR2,0,214,314_.jpg	1947	1000957-angel_and_the_badman	6.5	6	4	2	66	0	0	0	0	0	0	0	0	http://content6.flixster.com/movie/10/91/88/10918872_det.jpg
965	The 39 Steps	0026029	39 escalones	http://ia.media-imdb.com/images/M/MV5BOTY2NjgwMzYyM15BMl5BanBnXkFtZTYwNDU4ODQ5._V1._SY314_CR9,0,214,314_.jpg	1935	1000121-39_steps	8.8	32	31	1	96	0	4	4	0	100	3.8	5603	84	http://content6.flixster.com/movie/10/87/29/10872908_det.jpg
966	A Walk in the Sun	0038235	A Walk in the Sun	http://ia.media-imdb.com/images/M/MV5BMzM3MjU2Njk4NF5BMl5BanBnXkFtZTcwNDc5MzcyMQ@@._V1._SY314_CR3,0,214,314_.jpg	1945	soldier-world-wide-entertainment	0	0	0	0	0	0	0	0	0	0	0	0	0	http://content8.flixster.com/movie/10/84/92/10849294_det.jpg
967	Outlaw	0758771	Fuera de control (Outlaw)	http://ia.media-imdb.com/images/M/MV5BMTI1ODA1OTI1MF5BMl5BanBnXkFtZTcwMTE5NTU0MQ@@._V1._SY314_CR102,0,214,314_.jpg	2007	common_denominators	0	0	0	0	0	0	0	0	0	0	0	0	0	http://content7.flixster.com/movie/10/86/83/10868301_det.jpg
968	Night of the Living Dead	0063350	La noche de los muertos vivientes	http://ia.media-imdb.com/images/M/MV5BMjE1OTI5MDE4NF5BMl5BanBnXkFtZTYwMDI4Njk4._V1._SX214_CR0,0,214,314_.jpg	1968	1015052-night_of_the_living_dead	8.5	45	43	2	95	7	5	4	1	80	3.7	26113	85	http://content6.flixster.com/movie/10/91/62/10916208_det.jpg
969	The African Queen	0043265	La reina de África	http://ia.media-imdb.com/images/M/MV5BNDE2ODk0NDU5NV5BMl5BanBnXkFtZTcwNjk2OTU0MQ@@._V1._SY314_CR3,0,214,314_.jpg	1951	african_queen	8.7	29	29	0	100	0	3	3	0	100	3.8	6609	87	http://content7.flixster.com/movie/20/48/78/2048785_det.jpg
970	Beat the Devil	0046414	La burla del diablo	http://ia.media-imdb.com/images/M/MV5BMTQwMTc4MjEzOF5BMl5BanBnXkFtZTcwMDg0NjYwMw@@._V1._SX214_CR0,0,214,314_.jpg	1953	beat_the_devil	6.6	11	7	4	63	0	2	1	1	50	3.3	793	55	http://content6.flixster.com/movie/31/14/311416_det.jpg
971	Cat on a Hot Tin Roof	0051459	La gata sobre el tejado de zinc	http://ia.media-imdb.com/images/M/MV5BMTY2NDQxNzA5OV5BMl5BanBnXkFtZTcwMjgyNzIzMQ@@._V1._SY314_CR21,0,214,314_.jpg	1958	1003755-cat_on_a_hot_tin_roof	7.8	30	30	0	100	0	4	4	0	100	3.9	6600	91	http://content9.flixster.com/movie/30/75/307523_det.jpg
972	The Last Time I Saw Paris	0047162	La última vez que vi París	http://ia.media-imdb.com/images/M/MV5BMjE0OTM2MTM2OV5BMl5BanBnXkFtZTcwNzAxMTgyMQ@@._V1._SY314_CR4,0,214,314_.jpg	1954	last_time_i_saw_paris	6.3	6	5	1	83	0	2	1	1	50	3.1	883	44	http://content9.flixster.com/movie/10/87/75/10877599_det.jpg
973	Meet John Doe	0033891	Juan Nadie	http://ia.media-imdb.com/images/M/MV5BMTQ2MjEyOTUyNl5BMl5BanBnXkFtZTcwNzkzODUyMQ@@._V1._SX200_SY279_.jpg	1941	meet_john_doe	7.2	13	11	2	84	0	0	0	0	0	0	0	0	http://content8.flixster.com/movie/30/06/300618_det.jpg
974	La battaglia di Algeri	0058946	La batalla de Argel	http://ia.media-imdb.com/images/M/MV5BMTIzMjI1OTQxNV5BMl5BanBnXkFtZTcwMzc3NTYyMQ@@._V1._SY314_CR16,0,214,314_.jpg	1966	battle_of_algiers	9	70	69	1	98	8.9	17	17	0	100	4.4	4132	95	http://content9.flixster.com/movie/10/94/26/10942603_det.jpg
976	A Farewell to Arms	0022879	Adiós a las armas	http://ia.media-imdb.com/images/M/MV5BMTI4OTI1NjMyN15BMl5BanBnXkFtZTcwNjU2MzcyMQ@@._V1._SX1_SY1_.jpg	1932	farewell_to_arms	7.6	8	7	1	87	0	0	0	0	0	0	0	0	http://content6.flixster.com/movie/10/90/60/10906004_det.jpg
980	Huang jia shi jie	0093229	Huang jia shi jie	http://ia.media-imdb.com/images/M/MV5BMTgxNzU4NzUwNl5BMl5BanBnXkFtZTcwNTkyOTcxMQ@@._V1._SY314_CR9,0,214,314_.jpg	1985	yes_madam	0	2	2	0	100	0	0	0	0	0	0	0	0	http://content7.flixster.com/movie/35/59/28/3559281_det.jpg
981	On Dangerous Ground	0043879	La casa en la sombra	http://ia.media-imdb.com/images/M/MV5BMjA2MzExOTcwNl5BMl5BanBnXkFtZTcwMzk0NDQzMQ@@._V1._SY314_CR4,0,214,314_.jpg	1952	1015525-on_dangerous_ground	8.3	11	11	0	100	0	1	1	0	100	3.8	411	75	http://content8.flixster.com/movie/28/52/91/2852910_det.jpg
982	Picnic	0048491	Picnic	http://ia.media-imdb.com/images/M/MV5BMjI0MjE0NDU5OF5BMl5BanBnXkFtZTYwNzg5ODg5._V1._SX203_SY144_.jpg	1955	picnic	6.5	6	3	3	50	0	1	0	1	0	3.5	632	64	http://content8.flixster.com/movie/25/80/258002_det.jpg
983	Madagascar Skin	0113730	Madagascar Skin	http://ia.media-imdb.com/images/M/MV5BMTgxMTY4ODI4NF5BMl5BanBnXkFtZTYwNTAxNDI5._V1._SX214_CR0,0,214,314_.jpg	1995	madagascar_skin	0	3	2	1	66	0	1	0	1	0	3.5	295	58	http://content6.flixster.com/movie/10/83/80/10838088_det.jpg
984	The Pompatus of Love	0117357	The Pompatus of Love	http://ia.media-imdb.com/images/M/MV5BMTg4MTAzOTA0NF5BMl5BanBnXkFtZTcwMzY3MDAyMQ@@._V1._SY314_CR3,0,214,314_.jpg	1995	pompatus_of_love	3.8	6	1	5	16	0	2	1	1	50	2.9	52	31	http://content7.flixster.com/movie/10/85/36/10853669_det.jpg
985	Small Wonder	0088610	Un robot en casa	http://ia.media-imdb.com/images/M/MV5BNzU5MDA0MTYzNF5BMl5BanBnXkFtZTcwMTQ4MzkxMQ@@._V1._SX77_SY140_.jpg	1985		\N	\N	\N	\N	\N	\N	\N	\N	\N	\N	\N	\N	\N	\N
986	Fly Away Home	0116329	Volando libre	http://ia.media-imdb.com/images/M/MV5BMTIxNjkwNTgwOF5BMl5BanBnXkFtZTcwMjgwNDkxMQ@@._V1._SY314_CR4,0,214,314_.jpg	1996	fly_away_home	7.1	32	27	5	84	8.1	7	7	0	100	3	5636	63	http://content6.flixster.com/movie/26/54/265420_det.jpg
987	Bliss	0118742	El amor es éxtasis	http://ia.media-imdb.com/images/M/MV5BMjA2NTgzNTY2Ml5BMl5BanBnXkFtZTcwMTc0MDgxMQ@@._V1._SY314_CR1,0,214,314_.jpg	1997	1078165-bliss	5.8	12	6	6	50	0	4	1	3	25	3.4	337	58	http://content8.flixster.com/movie/27/47/274702_det.jpg
988	Grace of My Heart	0116442	Corazon rebelde	http://ia.media-imdb.com/images/M/MV5BNDU1MjMyNDc3OV5BMl5BanBnXkFtZTcwMDE2NDAyMQ@@._V1._SX97_SY140_.jpg	1996	grace_of_my_heart	6.7	22	16	6	72	0	4	0	4	0	3.6	611	71	http://content9.flixster.com/movie/27/44/274423_det.jpg
989	Schlafes Bruder	0114354	Schlafes Bruder	http://ia.media-imdb.com/images/M/MV5BMTQ5OTg5NTY4M15BMl5BanBnXkFtZTcwODA0MDUxMQ@@._V1._SX214_CR0,0,214,314_.jpg	1995	brother_of_sleep	6.6	7	5	2	71	0	2	2	0	100	4.1	119	84	http://content7.flixster.com/movie/10/97/64/10976437_det.jpg
990	Maximum Risk	0117011	Al límite del riesgo	http://ia.media-imdb.com/images/M/MV5BMTcwNTIyMjI0M15BMl5BanBnXkFtZTcwMDE5NjkxMQ@@._V1._SY314_CR3,0,214,314_.jpg	1996	maximum_risk	4.3	31	9	22	29	4.2	10	3	7	30	2.8	2236	38	http://content9.flixster.com/movie/27/74/277423_det.jpg
991	Michael Collins	0117039	Michael Collins	http://ia.media-imdb.com/images/M/MV5BMjE4MDE0MjEzMl5BMl5BanBnXkFtZTcwNjc1MzkxMQ@@._V1._SY314_CR8,0,214,314_.jpg	1996	michael_collins	6.8	44	34	10	77	6.8	9	7	2	77	3.6	4673	79	http://content8.flixster.com/movie/26/86/268618_det.jpg
992	The Rich Man's Wife	0117473	Ambición peligrosa	http://ia.media-imdb.com/images/M/MV5BMTU0NDc3MTIzNF5BMl5BanBnXkFtZTcwMDA2NTYyMQ@@._V1._SX214_CR0,0,214,314_.jpg	1996	rich_mans_wife	4.1	14	2	12	14	0	4	0	4	0	3	769	49	http://content7.flixster.com/movie/28/19/281925_det.jpg
993	Infinity	0116635	Infinity	http://ia.media-imdb.com/images/M/MV5BMTQwNDQzMDI0Nl5BMl5BanBnXkFtZTcwMzc1OTIyMQ@@._V1._SY314_CR0,0,214,314_.jpg	1996	1072683-infinity	6.2	13	8	5	61	0	4	2	2	50	3.1	399	38	http://content7.flixster.com/movie/26/46/264697_det.jpg
994	Big Night	0115678	Big Night	http://ia.media-imdb.com/images/M/MV5BMTUzMjAzMjMyMl5BMl5BanBnXkFtZTcwNTUzNDIyMQ@@._V1._SX214_CR0,0,214,314_.jpg	1996	big_night	8	52	50	2	96	8.2	11	11	0	100	3.9	1944	84	http://content7.flixster.com/movie/10/87/40/10874069_det.jpg
996	Last Man Standing	0116830	El último hombre	http://ia.media-imdb.com/images/M/MV5BMTIyOTE2ODQ2OF5BMl5BanBnXkFtZTYwMjY4Mjg5._V1._SX214_CR0,0,214,314_.jpg	1996	1073075-last_man_standing	5.1	30	11	19	36	4	6	1	5	16	3.1	8711	56	http://content7.flixster.com/movie/10/94/88/10948865_det.jpg
997	Caught	0115847	Caught	http://ia.media-imdb.com/images/M/MV5BMTY2ODQ0MDg1Ml5BMl5BanBnXkFtZTcwODAxMTkxMQ@@._V1._SY314_CR0,0,214,314_.jpg	1996	1074539-caught	6.3	12	9	3	75	0	3	2	1	66	3.2	209	58	http://content9.flixster.com/movie/28/09/280923_det.jpg
998	Set It Off	0117603	Hasta el final (Set It Off)	http://ia.media-imdb.com/images/M/MV5BMjA2MzUxODQ0Nl5BMl5BanBnXkFtZTcwNTQyNzEyMQ@@._V1._SY314_CR6,0,214,314_.jpg	1996	set_it_off	6	23	14	9	60	7.5	6	5	1	83	3.6	10301	86	http://content8.flixster.com/movie/26/90/269030_det.jpg
999	2 Days in the Valley	0115438	Dos días en el valle	http://ia.media-imdb.com/images/M/MV5BMTI1ODM4NzQ1NV5BMl5BanBnXkFtZTcwNDQyMDU1MQ@@._V1._SY314_CR4,0,214,314_.jpg	1996	2_days_in_the_valley	6.1	52	32	20	61	6	11	8	3	72	3	3984	48	http://content6.flixster.com/movie/26/94/269408_det.jpg
1000	Curdled	0115994	Tú asesina, que nosotras limpiamos la sangre	http://ia.media-imdb.com/images/M/MV5BMTg2MzE2NjUzN15BMl5BanBnXkFtZTcwMTEwMDQ0MQ@@._V1._SY314_CR3,0,214,314_.jpg	1996	curdled	4.3	12	2	10	16	0	2	0	2	0	3.4	441	62	http://content9.flixster.com/movie/43/21/04/4321043_det.jpg
1001	The Associate	0115580	Cómo triunfar en Wall Street (en un par de horas)	http://ia.media-imdb.com/images/M/MV5BMTczNDYyNjUyOV5BMl5BanBnXkFtZTcwNDc3MTAyMQ@@._V1._SY314_CR3,0,214,314_.jpg	1996	1073315-associate	5.1	17	4	13	23	6.2	7	3	4	42	2.9	1259	52	http://content7.flixster.com/movie/25/98/259813_det.jpg
1002	Ed's Next Move	0116167	Ed's Next Move	http://ia.media-imdb.com/images/M/MV5BMTY1NTQ3NDcyMl5BMl5BanBnXkFtZTcwMTkzMjMzMQ@@._V1._SX214_CR0,0,214,314_.jpg	1996	eds_next_move	6.3	9	7	2	77	0	2	2	0	100	3.2	43	75	http://content8.flixster.com/movie/10/85/80/10858018_det.jpg
1003	Extreme Measures	0116259	Al cruzar el límite	http://ia.media-imdb.com/images/M/MV5BMTIyMzI3MDU0NF5BMl5BanBnXkFtZTcwNTYyMjAwMQ@@._V1._SY296_CR1,0,214,296_.jpg	1996	extreme_measures	6	31	17	14	54	5.7	6	2	4	33	2.9	2772	37	http://content7.flixster.com/movie/28/29/282909_det.jpg
1004	The Glimmer Man	0116421	The Glimmer Man	http://ia.media-imdb.com/images/M/MV5BMTYzMDY2Mzg4MF5BMl5BanBnXkFtZTcwNzAyMTYyMQ@@._V1._SX214_CR0,0,214,314_.jpg	1996	glimmer_man	3.4	24	3	21	12	2.6	9	0	9	0	2.7	2801	48	http://content7.flixster.com/movie/27/22/272217_det.jpg
1005	D3: The Mighty Ducks	0116000	D3: The Mighty Ducks	http://ia.media-imdb.com/images/M/MV5BMTM2Njg5MDg4MF5BMl5BanBnXkFtZTcwNjk0MDcyMQ@@._V1._SY314_CR8,0,214,314_.jpg	1996	d3_the_mighty_ducks	3.7	14	2	12	14	0	4	0	4	0	2.8	9838	50	http://content7.flixster.com/movie/26/31/263193_det.jpg
1006	The Chamber	0115862	Cámara sellada	http://ia.media-imdb.com/images/M/MV5BMTUxMDAyMDM3NV5BMl5BanBnXkFtZTYwOTU4Mjg5._V1._SX214_CR0,0,214,314_.jpg	1996	chamber	4.5	24	3	21	12	4.6	7	0	7	0	3	1633	43	http://content7.flixster.com/movie/10/88/80/10888009_det.jpg
1007	The Apple Dumpling Gang	0072653	Los más torpes del Oeste	http://ia.media-imdb.com/images/M/MV5BMTI0MDIxNTk3M15BMl5BanBnXkFtZTcwMzA4NDAyMQ@@._V1._SX214_CR0,0,214,314_.jpg	1975	apple_dumpling_gang	6	8	4	4	50	0	2	0	2	0	3.2	2133	60	http://content8.flixster.com/movie/25/12/251202_det.jpg
1008	Davy Crockett, King of the Wild Frontier	0047977	Davy Crockett, King of the Wild Frontier	http://ia.media-imdb.com/images/M/MV5BMTI0ODU1MzcwNl5BMl5BanBnXkFtZTcwNjU4MTIyMQ@@._V1._SX214_CR0,0,214,314_.jpg	1955	davy_crockett_king_of_the_wild_frontier	0	4	4	0	100	0	0	0	0	0	0	0	0	http://content7.flixster.com/movie/11/14/51/11145149_det.jpg
1009	Escape to Witch Mountain	0072951	La montaña embrujada	http://ia.media-imdb.com/images/M/MV5BMTgzOTQ4NTk2OV5BMl5BanBnXkFtZTcwMjMwNDAwMQ@@._V1._SY314_CR2,0,214,314_.jpg	1975	escape_to_witch_mountain	6	20	15	5	75	0	3	2	1	66	3.1	3761	60	http://content8.flixster.com/movie/10/89/29/10892994_det.jpg
1010	The Love Bug	0064603	Ahí va ese bólido	http://ia.media-imdb.com/images/M/MV5BMTMxOTgxMzI1OV5BMl5BanBnXkFtZTcwOTcwMDAwMQ@@._V1._SY314_CR1,0,214,314_.jpg	1968	1012813-love_bug	5.7	15	11	4	73	0	4	1	3	25	3.1	3795	63	http://content8.flixster.com/movie/25/11/251198_det.jpg
1011	Herbie Rides Again	0071607	Herbie, un volante loco	http://ia.media-imdb.com/images/M/MV5BMTc1NzU2MjU2Ml5BMl5BanBnXkFtZTcwNDM5MzUyMQ@@._V1._SY314_CR2,0,214,314_.jpg	1974	herbie_rides_again	0	4	3	1	75	0	0	0	0	0	0	0	0	http://content8.flixster.com/movie/25/21/252102_det.jpg
1012	Old Yeller	0050798	Fiel amigo	http://ia.media-imdb.com/images/M/MV5BMTI2MTcwNjAwNF5BMl5BanBnXkFtZTcwMTYzODAzMQ@@._V1._SY314_CR3,0,214,314_.jpg	1957	old_yeller	7.7	17	16	1	94	0	2	2	0	100	3.3	6399	73	http://content8.flixster.com/movie/10/94/43/10944394_det.jpg
1013	The Parent Trap	0120783	Tú a Londres y yo a California	http://ia.media-imdb.com/images/M/MV5BMTgwOTY0NTA3NV5BMl5BanBnXkFtZTcwMTQ2ODgyMQ@@._V1._SY314_CR3,0,214,314_.jpg	1998	1083414-parent_trap	7	34	27	7	79	6.5	7	4	3	57	3.1	41455	67	http://content9.flixster.com/movie/10/88/10/10881003_det.jpg
1014	Pollyanna	0054195	Polyanna	http://ia.media-imdb.com/images/M/MV5BMTIzNjcyNzY2MF5BMl5BanBnXkFtZTcwMjc5ODUyMQ@@._V1._SX214_CR0,0,214,314_.jpg	1960	1016512-pollyanna	7.4	11	9	2	81	0	2	2	0	100	3.3	3331	71	http://content7.flixster.com/movie/25/10/251005_det.jpg
1015	Homeward Bound: The Incredible Journey	0107131	De vuelta a casa, un viaje increíble	http://ia.media-imdb.com/images/M/MV5BMTM3NDEyMzU5N15BMl5BanBnXkFtZTcwODA2MzQyMQ@@._V1._SY314_CR5,0,214,314_.jpg	1993	homeward_bound_the_incredible_journey	6.5	22	19	3	86	6.9	8	7	1	87	3.2	15019	66	http://content8.flixster.com/movie/10/91/53/10915370_det.jpg
1016	The Shaggy Dog	0393735	Cariño, estoy hecho un perro	http://ia.media-imdb.com/images/M/MV5BMTY0NzM0OTE1N15BMl5BanBnXkFtZTcwMjQ0NjIzMQ@@._V1._SX214_CR0,0,214,314_.jpg	2006	shaggy_dog	4.4	103	28	75	27	4.8	29	10	19	34	2.9	41890	50	http://content9.flixster.com/movie/10/89/84/10898411_det.jpg
1017	Swiss Family Robinson	0054357	Los robinsones de los mares del Sur	http://ia.media-imdb.com/images/M/MV5BMTI3MjY5NzcwNF5BMl5BanBnXkFtZTYwNTg2MDY5._V1._SX214_CR0,0,214,314_.jpg	1960	1020736-swiss_family_robinson	6.7	17	14	3	82	0	2	1	1	50	3.3	3986	71	http://content8.flixster.com/movie/10/86/95/10869530_det.jpg
1018	That Darn Cat	0120317	Un gato del FBI	http://ia.media-imdb.com/images/M/MV5BMTc5MDc0ODUxN15BMl5BanBnXkFtZTcwNzE4MTYyMQ@@._V1._SX214_CR0,0,214,314_.jpg	1997	1075251-that_darn_cat	3.8	14	1	13	7	0	4	0	4	0	2.5	2029	30	http://content6.flixster.com/movie/10/86/44/10864404_det.jpg
1019	20000 Leagues Under the Sea	0046672	20.000 leguas de viaje submarino	http://ia.media-imdb.com/images/M/MV5BMTIxOTAyNzA3MF5BMl5BanBnXkFtZTcwMjgzMTQyMQ@@._V1._SX214_CR0,0,214,314_.jpg	1954	1000079-20000_leagues_under_the_sea	7.7	24	22	2	91	0	4	4	0	100	3.2	7628	57	http://content6.flixster.com/movie/11/14/17/11141728_det.jpg
1020	Cool Runnings	0106611	Elegidos para el triunfo	http://ia.media-imdb.com/images/M/MV5BMTQ5MjQ1MTEzOF5BMl5BanBnXkFtZTcwMjIyNjgxMQ@@._V1._SY314_CR1,0,214,314_.jpg	1993	1046227-cool_runnings	6	30	22	8	73	6	6	4	2	66	3.4	35317	77	http://content8.flixster.com/movie/25/47/254718_det.jpg
1021	Angels in the Outfield	0043286	Angels in the Outfield	http://ia.media-imdb.com/images/M/MV5BODcwOTY3MzMxMl5BMl5BanBnXkFtZTcwMjE0MjMzMQ@@._V1._SY314_CR94,0,214,314_.jpg	1951	1048301-angels_in_the_outfield	0	1	1	0	100	0	0	0	0	0	0	0	0	http://content8.flixster.com/movie/10/89/81/10898186_det.jpg
1022	Cinderella	0042332	La cenicienta	http://ia.media-imdb.com/images/M/MV5BOTQxMDk1OTEyNl5BMl5BanBnXkFtZTYwNjQ0MTA5._V1._SX214_CR0,0,214,314_.jpg	1950	1004186-cinderella	7.3	26	24	2	92	8	5	5	0	100	3.5	63946	76	http://content9.flixster.com/movie/25/06/250619_det.jpg
1023	Winnie the Pooh and the Blustery Day	0063819	Winnie Pu en el bosque encantado	http://ia.media-imdb.com/images/M/MV5BMjA5MDQ3MjkxOV5BMl5BanBnXkFtZTYwOTc1MTk5._V1._SX150_SY222_.jpg	1968		\N	\N	\N	\N	\N	\N	\N	\N	\N	\N	\N	\N	\N	\N
1024	The Three Caballeros	0038166	Los tres caballeros	http://ia.media-imdb.com/images/M/MV5BMTI0MjU1NDI5OF5BMl5BanBnXkFtZTcwNjMyOTgxMQ@@._V1._SY314_CR8,0,214,314_.jpg	1944	the-three-caballeros	6.8	15	13	2	86	0	4	3	1	75	3.3	2192	62	http://content9.flixster.com/movie/10/88/70/10887063_det.jpg
1025	The Sword in the Stone	0057546	Merlín el encantador	http://ia.media-imdb.com/images/M/MV5BMTc2ODQ4MjQ0OV5BMl5BanBnXkFtZTcwMTg4NTIyMQ@@._V1._SY314_CR3,0,214,314_.jpg	1963	sword_in_the_stone	6	22	16	6	72	0	3	2	1	66	3.3	11900	68	http://content6.flixster.com/movie/25/07/250724_det.jpg
1026	So Dear to My Heart	0041890	So Dear to My Heart	http://ia.media-imdb.com/images/M/MV5BMTI1NTAyNDg5NF5BMl5BanBnXkFtZTcwNTc2ODcxMQ@@._V1._SY314_CR8,0,214,314_.jpg	1948	so_dear_to_my_heart	0	0	0	0	0	0	0	0	0	0	0	0	0	http://content8.flixster.com/movie/56/75/49/5675490_det.jpg
1027	Robin Hood: Prince of Thieves	0102798	Robin Hood, príncipe de los ladrones	http://ia.media-imdb.com/images/M/MV5BMTI2NzY5Mjk4OV5BMl5BanBnXkFtZTYwODExOTk5._V1._SY314_CR10,0,214,314_.jpg	1991	robin_hood_prince_of_thieves	5.2	27	15	12	55	0	2	1	1	50	3.4	30722	72	http://content6.flixster.com/movie/10/93/73/10937328_det.jpg
1028	Mary Poppins	0058331	Mary Poppins	http://ia.media-imdb.com/images/M/MV5BMTQxNzgyODQwOF5BMl5BanBnXkFtZTcwNDUwMzE2MQ@@._V1._SY314_CR50,0,214,314_.jpg	1964	mary_poppins	8.2	37	37	0	100	0	3	3	0	100	3.5	44140	79	http://content6.flixster.com/movie/62/99/53/6299532_det.jpg
1029	Dumbo	0033563	Dumbo	http://ia.media-imdb.com/images/M/MV5BMTM1ODEwNjg2MF5BMl5BanBnXkFtZTcwNzgxODIzMQ@@._V1._SY314_CR5,0,214,314_.jpg	1941	dumbo	8.4	31	30	1	96	0	4	4	0	100	3.3	32327	65	http://content8.flixster.com/movie/10/83/83/10838302_det.jpg
1030	Pete's Dragon	0076538	Pedro y el dragón Elliot	http://ia.media-imdb.com/images/M/MV5BOTQ3ODEyNTk2M15BMl5BanBnXkFtZTcwMjY2MzQyMQ@@._V1._SY314_CR4,0,214,314_.jpg	1977	petes_dragon	4.6	20	10	10	50	0	2	2	0	100	3.1	7622	59	http://content6.flixster.com/movie/25/09/250924_det.jpg
1031	Bedknobs and Broomsticks	0066817	La bruja novata	http://ia.media-imdb.com/images/M/MV5BMjExMzM5MjU0OF5BMl5BanBnXkFtZTcwMzU3OTgxMQ@@._V1._SY314_CR1,0,214,314_.jpg	1971	bedknobs_and_broomsticks	6	28	17	11	60	4.8	5	1	4	20	3.3	15857	67	http://content6.flixster.com/movie/11/15/24/11152484_det.jpg
1032	Alice in Wonderland	0043274	Alicia en el país de las maravillas	http://ia.media-imdb.com/images/M/MV5BMzc4NzE1NjUxNV5BMl5BanBnXkFtZTcwNzc2NDQyMQ@@._V1._SY314_CR3,0,214,314_.jpg	1951	1029112-alice_in_wonderland	6.5	22	18	4	81	0	3	2	1	66	3.3	37778	70	http://content8.flixster.com/movie/10/83/99/10839910_det.jpg
1033	The Fox and the Hound	0082406	Tod y Toby	http://ia.media-imdb.com/images/M/MV5BMTQ3Njc0MjU4NF5BMl5BanBnXkFtZTcwMzcxMzUzMQ@@._V1._SY314_CR5,0,214,314_.jpg	1981	fox_and_the_hound	6.6	22	15	7	68	0	3	3	0	100	3.4	24666	77	http://content8.flixster.com/movie/10/84/96/10849638_det.jpg
1034	Freeway	0116361	Sin salida	http://ia.media-imdb.com/images/M/MV5BMTQ1MTEzMDU0N15BMl5BanBnXkFtZTcwNDI2MTc0MQ@@._V1._SY314_CR3,0,214,314_.jpg	1996	1072957-freeway	6.4	35	26	9	74	7.6	8	6	2	75	3.4	4677	73	http://content7.flixster.com/movie/27/08/270821_det.jpg
1035	The Sound of Music	0059742	Sonrisas y lágrimas	http://ia.media-imdb.com/images/M/MV5BMTY0MzA3MDk2M15BMl5BanBnXkFtZTcwODg4MzEzMQ@@._V1._SY314_CR4,0,214,314_.jpg	1965	sound_of_music	7.7	47	38	9	80	5	5	2	3	40	3.6	72590	86	http://content6.flixster.com/movie/35/91/82/3591824_det.jpg
1036	Die Hard	0095016	Jungla de cristal	http://ia.media-imdb.com/images/M/MV5BMTIxNTY3NjM0OV5BMl5BanBnXkFtZTcwNzg5MzY0MQ@@._V1._SY314_CR9,0,214,314_.jpg	1988	die_hard	8.1	50	47	3	94	6.2	9	6	3	66	3.9	99625	91	http://content8.flixster.com/movie/10/93/34/10933490_det.gif
1037	The Lawnmower Man	0104692	El cortador de césped	http://ia.media-imdb.com/images/M/MV5BMTIyNTYwMDc1MF5BMl5BanBnXkFtZTcwNzc1MTQyMQ@@._V1._SY288_CR1,0,214,288_.jpg	1992	lawnmower_man	4.9	19	9	10	47	0	0	0	0	0	0	0	0	http://content8.flixster.com/movie/10/85/16/10851698_det.jpg
1038	Unhook the Stars	0118044	Volver a vivir	http://ia.media-imdb.com/images/M/MV5BMTM5NjgxMDQwN15BMl5BanBnXkFtZTcwODk1NTgxMQ@@._V1._SY314_CR1,0,214,314_.jpg	1996	unhook_the_stars	6.6	16	13	3	81	6.4	6	5	1	83	3.2	257	49	http://content9.flixster.com/movie/27/66/276699_det.jpg
1039	Synthetic Pleasures	0114597	Synthetic Pleasures	http://ia.media-imdb.com/images/M/MV5BNTE0ODI2OTAzMF5BMl5BanBnXkFtZTcwMTk2OTIyMQ@@._V1._SX214_CR0,0,214,314_.jpg	1995	synthetic_pleasures	5.4	6	1	5	16	0	2	0	2	0	0	0	0	http://content7.flixster.com/movie/10/97/63/10976305_det.jpg
1040	Secret Agent	0028231	El agente secreto	http://ia.media-imdb.com/images/M/MV5BMTgwMTYzMzc2NF5BMl5BanBnXkFtZTcwNDEwOTAyMQ@@._V1._SY314_CR3,0,214,314_.jpg	1936	1018483-secret_agent	7.6	10	10	0	100	0	0	0	0	0	0	0	0	http://content8.flixster.com/movie/10/35/29/10352954_det.jpg
1041	Secrets & Lies	0117589	Secretos y mentiras (Secrets and Lies)	http://ia.media-imdb.com/images/M/MV5BMTc1NDI1MjY3N15BMl5BanBnXkFtZTcwMDAzOTcyMQ@@._V1._SY314_CR5,0,214,314_.jpg	1996	secrets_and_lies	8.6	34	32	2	94	9.2	7	7	0	100	4.1	3358	90	http://content6.flixster.com/movie/10/86/84/10868484_det.jpg
1042	That Thing You Do!	0117887	The Wonders	http://ia.media-imdb.com/images/M/MV5BMTczMzM2MTM0NF5BMl5BanBnXkFtZTcwMTIwMDQ0MQ@@._V1._SY314_CR8,0,214,314_.jpg	1996	that_thing_you_do	7.1	50	46	4	92	7.2	17	16	1	94	3.2	14364	69	http://content9.flixster.com/movie/10/89/08/10890851_det.jpg
1043	To Gillian on Her 37th Birthday	0117924	Buenas noches, amor mío	http://ia.media-imdb.com/images/M/MV5BMjE3MDQ1ODMwMV5BMl5BanBnXkFtZTcwNTM2ODYxMQ@@._V1._SY314_CR1,0,214,314_.jpg	1996	to_gillian_on_her_37th_birthday	4.7	27	4	23	14	5.2	7	0	7	0	2.9	1032	43	http://content9.flixster.com/movie/26/66/266615_det.jpg
1044	Surviving Picasso	0117791	Sobrevivir a Picasso	http://ia.media-imdb.com/images/M/MV5BMTk2NTI4MTMwMV5BMl5BanBnXkFtZTcwMjE4ODcyMQ@@._V1._SX214_CR0,0,214,314_.jpg	1996	surviving_picasso	5	17	5	12	29	6.2	6	2	4	33	3.4	1054	58	http://content8.flixster.com/movie/74/43/17/7443178_det.jpg
1045	Love Is All There Is	0116928	Love Is All There Is	http://ia.media-imdb.com/images/M/MV5BMTIwNzQ1NDI5MV5BMl5BanBnXkFtZTcwODY2NzQyMQ@@._V1._SY314_CR2,0,214,314_.jpg	1996	love_is_all_there_is	0	2	0	2	0	0	0	0	0	0	0	0	0	http://content6.flixster.com/movie/27/61/276104_det.jpg
1046	Beautiful Thing	0115640	Beautiful Thing	http://ia.media-imdb.com/images/M/MV5BMTI1NTkyNjQ2NF5BMl5BanBnXkFtZTYwODU4Mjg5._V1._SX198_SY296_.jpg	1996	beautiful_thing	6.8	20	18	2	90	6.8	8	7	1	87	4.3	3357	91	http://content8.flixster.com/movie/26/94/269414_det.jpg
1047	The Long Kiss Goodnight	0116908	Memoria letal	http://ia.media-imdb.com/images/M/MV5BMTUxMTY5MDE0OF5BMl5BanBnXkFtZTcwMzU5NjgxMQ@@._V1._SY314_CR7,0,214,314_.jpg	1996	long_kiss_goodnight	6.1	29	20	9	68	4.1	6	0	6	0	3.3	10833	69	http://content8.flixster.com/movie/59/86/77/5986778_det.jpg
1049	The Ghost and the Darkness	0116409	Los demonios de la noche	http://ia.media-imdb.com/images/M/MV5BMTQxNTcwMDc1OV5BMl5BanBnXkFtZTcwMDYyMzMyMQ@@._V1._SY314_CR3,0,214,314_.jpg	1996	ghost_and_the_darkness	5.5	45	23	22	51	4.3	10	2	8	20	3.3	7987	71	http://content9.flixster.com/movie/10/86/46/10864623_det.jpg
1050	Looking for Richard	0116913	Looking for Richard	http://ia.media-imdb.com/images/M/MV5BMTIyNTQwNzEwOV5BMl5BanBnXkFtZTcwMDEzNDMzMQ@@._V1._SY314_CR5,0,214,314_.jpg	1996	looking_for_richard	7.1	45	37	8	82	6.5	12	8	4	66	3.6	1885	73	http://content6.flixster.com/movie/10/91/36/10913644_det.jpg
1051	Trees Lounge	0117958	Trees lounge. Una última copa	http://ia.media-imdb.com/images/M/MV5BMTcyMzQ5NzczNl5BMl5BanBnXkFtZTcwNzE0NjY0MQ@@._V1._SY314_CR10,0,214,314_.jpg	1996	trees_lounge	6.9	25	20	5	80	0	4	3	1	75	3.6	1441	78	http://content9.flixster.com/movie/28/39/283995_det.jpg
1053	Normal Life	0117202	Normal Life	http://ia.media-imdb.com/images/M/MV5BMTI0MTg5MjA2NV5BMl5BanBnXkFtZTcwODI4NTcyMQ@@._V1._SY314_CR6,0,214,314_.jpg	1996	normal_life	6	10	7	3	70	0	2	2	0	100	3	289	45	http://content7.flixster.com/movie/10/88/24/10882453_det.jpg
1054	Get on the Bus	0116404	Get on the Bus	http://ia.media-imdb.com/images/M/MV5BMTI4ODcwNjU5OF5BMl5BanBnXkFtZTcwODQzNDYyMQ@@._V1._SX214_CR0,0,214,314_.jpg	1996	get_on_the_bus	7.5	38	33	5	86	7.7	10	9	1	90	3.5	1014	70	http://content6.flixster.com/movie/10/86/99/10869944_det.jpg
1055	Shadow Conspiracy	0120107	Conspiración en la sombra	http://ia.media-imdb.com/images/M/MV5BMjA0MDUwODYwOV5BMl5BanBnXkFtZTcwNjY5ODUyMQ@@._V1._SX214_CR0,0,214,314_.jpg	1997	shadow_conspiracy	3	27	0	27	0	3.3	9	0	9	0	2.6	692	24	http://content9.flixster.com/movie/31/37/313791_det.jpg
1056	Jude	0116722	Jude	http://ia.media-imdb.com/images/M/MV5BMjA4OTY3MDkxMF5BMl5BanBnXkFtZTcwNTM5NjIyMQ@@._V1._SY314_CR8,0,214,314_.jpg	1996	jude	7.3	28	24	4	85	7.7	8	7	1	87	3.6	1931	71	http://content9.flixster.com/movie/27/59/275991_det.jpg
1057	Everyone Says I Love You	0116242	Todos dicen I Love You	http://ia.media-imdb.com/images/M/MV5BMTI2NjI1OTI5NF5BMl5BanBnXkFtZTcwMjI4MTUxMQ@@._V1._SY314_CR1,0,214,314_.jpg	1996	everyone_says_i_love_you	7.3	41	32	9	78	7	9	5	4	55	3.4	6964	63	http://content6.flixster.com/movie/10/89/31/10893116_det.jpg
1058	Azúcar amarga	0115600	Azúcar amarga	http://ia.media-imdb.com/images/M/MV5BMjAxNDI0ODM5MV5BMl5BanBnXkFtZTcwMTk1MzIyMQ@@._V1._SY314_CR3,0,214,314_.jpg	1996	bitter_sugar	0	3	2	1	66	0	0	0	0	0	0	0	0	http://content9.flixster.com/movie/10/91/32/10913275_det.jpg
1059	Romeo + Juliet	0117509	Romeo y Julieta, de William Shakespeare	http://ia.media-imdb.com/images/M/MV5BNDIxOTI3MjQ4MV5BMl5BanBnXkFtZTcwMTI1ODU3Mw@@._V1._SX214_CR0,0,214,314_.jpg	1996	1102360-romeo_and_juliet	0	0	0	0	0	0	0	0	0	0	0	0	0	http://content6.flixster.com/movie/10/85/38/10853892_det.jpg
1060	Swingers	0117802	Swingers	http://ia.media-imdb.com/images/M/MV5BMjEwNDk3MjQ1M15BMl5BanBnXkFtZTcwNDk3MTYyMQ@@._V1._SY295_CR1,0,214,295_.jpg	1996	swingers	7.7	51	44	7	86	7.6	10	8	2	80	3.8	14060	89	http://content9.flixster.com/movie/11/12/17/11121759_det.jpg
1061	Sleepers	0117665	Sleepers	http://ia.media-imdb.com/images/M/MV5BMjA5Mzc0MTIyNl5BMl5BanBnXkFtZTYwNzI1NDM5._V1._SY314_CR8,0,214,314_.jpg	1996	1073595-sleepers	6.7	48	35	13	72	7.3	9	8	1	88	3.6	20694	81	http://content9.flixster.com/movie/27/01/270111_det.jpg
1062	The Sunchaser	0117781	Sunchaser	http://ia.media-imdb.com/images/M/MV5BMjE4NjE2MzU1OF5BMl5BanBnXkFtZTcwNTg3NjUyMQ@@._V1._SX214_CR0,0,214,314_.jpg	1996	1212848-sunchaser	3.9	5	1	4	20	0	1	0	1	0	3.3	191	52	http://content8.flixster.com/movie/83/85/33/8385330_det.jpg
1063	Indiana Jones and the Last Crusade	0097576	Indiana Jones y la última cruzada	http://ia.media-imdb.com/images/M/MV5BMTkwNjQwMjgxNl5BMl5BanBnXkFtZTcwMDg4MzM2MQ@@._V1._SY314_CR4,0,214,314_.jpg	1989	indiana_jones_and_the_last_crusade	7.9	54	48	6	88	6.5	7	5	2	71	3.9	103952	91	http://content7.flixster.com/movie/10/91/96/10919621_det.jpg
1064	Aladdin and the King of Thieves	0115491	Aladdín y el rey de los ladrones	http://ia.media-imdb.com/images/M/MV5BMTg0OTEzMDMyNF5BMl5BanBnXkFtZTcwNzc1MzQyMQ@@._V1._SY314_CR2,0,214,314_.jpg	1995	aladdin-and-the-king-of-thieves	4.4	9	2	7	22	0	0	0	0	0	0	0	0	http://content6.flixster.com/movie/10/93/64/10936432_det.jpg
1066	Shall We Dance	0358135	Shall we dance? (¿Bailamos?)	http://ia.media-imdb.com/images/M/MV5BOTYzMzM4Nzc0Nl5BMl5BanBnXkFtZTcwOTI5NjcyMQ@@._V1._SY314_CR1,0,214,314_.jpg	2004	shall_we_dance	5.4	152	69	83	45	5.2	37	16	21	43	3	26935	63	http://content9.flixster.com/movie/10/84/66/10846607_det.jpg
1067	A Damsel in Distress	0028757	Señorita en desgracia	http://ia.media-imdb.com/images/M/MV5BMTQyODIxMzM2Ml5BMl5BanBnXkFtZTcwMzMxMDcxMQ@@._V1._SX214_CR0,0,214,314_.jpg	1937	damsel_in_distress	0	4	3	1	75	0	1	1	0	100	3.5	179	59	http://content9.flixster.com/movie/10/87/43/10874351_det.jpg
1068	Crossfire	0039286	Encrucijada de odios	http://ia.media-imdb.com/images/M/MV5BMTgxMDYzNjMzNl5BMl5BanBnXkFtZTcwMzkwMTkyMQ@@._V1._SY314_CR25,0,214,314_.jpg	1947	crossfire_1989	7.7	12	10	2	83	0	3	3	0	100	3.5	577	72	http://content7.flixster.com/movie/11/12/18/11121857_det.jpg
1069	Murder, My Sweet	0037101	Historia de un detective	http://ia.media-imdb.com/images/M/MV5BMTgwNzY4NTc3NF5BMl5BanBnXkFtZTcwMjk5NzUyMQ@@._V1._SY314_CR23,0,214,314_.jpg	1944	murder_my_sweet	7.7	14	13	1	92	0	0	0	0	0	0	0	0	http://content6.flixster.com/movie/10/89/53/10895388_det.jpg
1070	Macao	0044863	Una aventurera en Macao	http://ia.media-imdb.com/images/M/MV5BMTg4OTA1NzIxNV5BMl5BanBnXkFtZTcwODAxMDIyMQ@@._V1._SX214_CR0,0,214,314_.jpg	1952	macao	5.7	9	5	4	55	0	2	0	2	0	3.4	169	55	http://content6.flixster.com/movie/10/92/51/10925124_det.jpg
1071	For the Moment	0109823	Tensa espera	http://ia.media-imdb.com/images/M/MV5BMTI3OTMzMTgzOF5BMl5BanBnXkFtZTcwNDg3MjUyMQ@@._V1._SY314_CR3,0,214,314_.jpg	1993	for-the-moment	0	0	0	0	0	0	0	0	0	0	0	0	0	http://content6.flixster.com/movie/10/88/39/10883976_det.jpg
1073	Willy Wonka & the Chocolate Factory	0067992	Un mundo de fantasía	http://ia.media-imdb.com/images/M/MV5BMTM4OTQ3NjA5N15BMl5BanBnXkFtZTcwMTc5NjIyMQ@@._V1._SY314_CR9,0,214,314_.jpg	1971	willy_wonka_and_the_chocolate_factory	7.5	29	26	3	89	0	0	0	0	0	0	0	0	http://content9.flixster.com/movie/25/32/253203_det.jpg
1076	The Innocents	0055018	Suspense	http://ia.media-imdb.com/images/M/MV5BMTQ0MDU4NjIzNl5BMl5BanBnXkFtZTcwOTA1NjAzMQ@@._V1._SY314_CR3,0,214,314_.jpg	1961	1099622-innocents	7.9	24	23	1	95	0	4	3	1	75	4	2095	85	http://content7.flixster.com/movie/28/56/285693_det.jpg
1077	Sleeper	0070707	El dormilón	http://ia.media-imdb.com/images/M/MV5BMTcxNzc2NTk3OF5BMl5BanBnXkFtZTcwMjc3NjMyMQ@@._V1._SY314_CR3,0,214,314_.jpg	1973	sleeper	8	28	28	0	100	0	4	4	0	100	3.7	6718	80	http://content8.flixster.com/movie/25/67/256722_det.jpg
1078	Bananas	0066808	Bananas	http://ia.media-imdb.com/images/M/MV5BMTgzMDg0ODgyMF5BMl5BanBnXkFtZTcwMDgyNTkxMQ@@._V1._SY314_CR4,0,214,314_.jpg	1971	bananas	7	18	16	2	88	0	1	1	0	100	3.6	4533	73	http://content8.flixster.com/movie/10/90/14/10901434_det.jpg
1079	A Fish Called Wanda	0095159	Un pez llamado Wanda	http://ia.media-imdb.com/images/M/MV5BMjE1MTg4NTEzMF5BMl5BanBnXkFtZTcwOTM3ODkzMQ@@._V1._SY314_CR8,0,214,314_.jpg	1988	fish_called_wanda	8	46	44	2	95	7.8	8	7	1	87	3.4	15157	77	http://content9.flixster.com/movie/26/75/267511_det.jpg
1080	Life of Brian	0079470	La vida de Brian	http://ia.media-imdb.com/images/M/MV5BMTIxMDAyMDU4NV5BMl5BanBnXkFtZTcwNjM1MjI1MQ@@._V1._SY314_CR1,0,214,314_.jpg	1979	monty_pythons_life_of_brian	8.2	53	51	2	96	7.9	13	12	1	92	3.9	40453	91	http://content7.flixster.com/movie/10/94/54/10945437_det.jpg
1081	Victor Victoria	0084865	¿Víctor o Victoria?	http://ia.media-imdb.com/images/M/MV5BMTczMzQzNTYxNV5BMl5BanBnXkFtZTcwNzU4ODcxMQ@@._V1._SY314_CR2,0,214,314_.jpg	1982	victor-victoria	8	17	16	1	94	0	1	1	0	100	3.7	3624	82	http://content6.flixster.com/movie/25/53/255300_det.jpg
1082	The Manchurian Candidate	0056218	El mensajero del miedo	http://ia.media-imdb.com/images/M/MV5BMTUyMzQwNjc4OV5BMl5BanBnXkFtZTcwOTYwODUyMQ@@._V1._SY314_CR8,0,214,314_.jpg	1962	1013227-manchurian_candidate	8.6	48	47	1	97	7.5	6	5	1	83	3.9	6006	89	http://content7.flixster.com/movie/26/56/265601_det.jpg
1083	The Great Race	0059243	La carrera del siglo	http://ia.media-imdb.com/images/M/MV5BMTQ1MzkzNTU3M15BMl5BanBnXkFtZTcwNzAzNjUxMQ@@._V1._SY314_CR2,0,214,314_.jpg	1965	1008852-great_race	6.1	20	15	5	75	0	2	2	0	100	3.8	2175	81	http://content6.flixster.com/movie/10/88/81/10888116_det.jpg
1084	Bonnie and Clyde	0061418	Bonnie y Clyde	http://ia.media-imdb.com/images/M/MV5BMTQzNjI2NDY3MV5BMl5BanBnXkFtZTYwMjE1OTk4._V1._SY314_CR5,0,214,314_.jpg	1967	bonnie_and_clyde	8.1	46	41	5	89	6	7	4	3	57	3.7	12684	84	http://content6.flixster.com/movie/11/14/98/11149888_det.jpg
1085	The Old Man and the Sea	0052027	El viejo y el mar	http://ia.media-imdb.com/images/M/MV5BMTM0OTM5OTAxM15BMl5BanBnXkFtZTcwNDkzNjkyMQ@@._V1._SY314_CR1,0,214,314_.jpg	1958	1070233-old_man_and_the_sea	6.4	8	7	1	87	0	0	0	0	0	0	0	0	http://content8.flixster.com/movie/10/88/22/10882258_det.jpg
1086	Dial M for Murder	0046912	Crimen perfecto	http://ia.media-imdb.com/images/M/MV5BMTMwNzc1MzM2M15BMl5BanBnXkFtZTYwNDUxNDU2._V1._SX214_CR0,0,214,314_.jpg	1954	dial_m_for_murder	7.2	26	21	5	80	6.8	6	5	1	83	3.9	9307	88	http://content7.flixster.com/movie/10/86/71/10867193_det.jpg
1087	M. Butterfly	0107468	M. Butterfly	http://ia.media-imdb.com/images/M/MV5BMTQ3MTk3NDE1NV5BMl5BanBnXkFtZTcwNjk0MTYyMQ@@._V1._SX214_CR0,0,214,314_.jpg	1993	the-thistle-and-the-lotus	0	0	0	0	0	0	0	0	0	0	0	0	0	http://images.rottentomatoescdn.com/images/defaults/poster_default.gif
1088	Dirty Dancing	0092890	Dirty Dancing	http://ia.media-imdb.com/images/M/MV5BMTI1OTQwNTM1MV5BMl5BanBnXkFtZTYwMzgyOTU5._V1._SY314_CR7,0,214,314_.jpg	1987	dirty_dancing	5.8	43	29	14	67	5.8	6	4	2	66	3.7	185439	88	http://content6.flixster.com/movie/10/91/46/10914656_det.jpg
1089	Reservoir Dogs	0105236	Reservoir Dogs	http://ia.media-imdb.com/images/M/MV5BMTQxMTAwMDQ3Nl5BMl5BanBnXkFtZTcwODMwNTgzMQ@@._V1._SY314_CR4,0,214,314_.jpg	1992	reservoir_dogs	8.9	45	43	2	95	8.5	12	11	1	91	4.1	125757	93	http://content6.flixster.com/movie/10/83/91/10839128_det.jpg
1090	Platoon	0091763	Platoon	http://ia.media-imdb.com/images/M/MV5BMTQ5Mzk4ODQ1MV5BMl5BanBnXkFtZTcwNDYyODIzMQ@@._V1._SY314_CR4,0,214,314_.jpg	1986	platoon	7.8	42	36	6	85	6.8	10	7	3	70	3.9	49655	91	http://content7.flixster.com/movie/10/86/50/10865025_det.jpg
1091	Weekend at Bernie's	0098627	Este muerto está muy vivo	http://ia.media-imdb.com/images/M/MV5BMTY4OTUzOTUwMV5BMl5BanBnXkFtZTcwMzM5OTgyMQ@@._V1._SY314_CR8,0,214,314_.jpg	1989	weekend_at_bernies	4.9	21	10	11	47	0	1	0	1	0	3	6596	57	http://content9.flixster.com/movie/10/88/30/10883063_det.jpg
1092	Basic Instinct	0103772	Instinto básico	http://ia.media-imdb.com/images/M/MV5BMTcxMjY2NzcyMV5BMl5BanBnXkFtZTYwMjAxNTQ5._V1._SY314_CR7,0,214,314_.jpg	1992	basic_instinct	6	42	25	17	59	5.7	10	6	4	60	3.1	14326	64	http://content7.flixster.com/movie/28/33/283309_det.jpg
1093	The Doors	0101761	The Doors	http://ia.media-imdb.com/images/M/MV5BMTM5OTM4NjU5M15BMl5BanBnXkFtZTcwODkwMTYyMQ@@._V1._SY289_CR1,0,214,289_.jpg	1991	doors	5.8	44	25	19	56	4.1	9	2	7	22	3.6	14440	80	http://content7.flixster.com/movie/28/48/284817_det.jpg
1094	The Crying Game	0104036	Juego de lágrimas	http://ia.media-imdb.com/images/M/MV5BMTc0Nzc1MzE0Ml5BMl5BanBnXkFtZTYwMjU1NDI5._V1._SY314_CR2,0,214,314_.jpg	1992	crying_game	8.5	38	38	0	100	9.4	6	6	0	100	3.5	5761	76	http://content7.flixster.com/movie/27/86/278613_det.jpg
1095	Glengarry Glen Ross	0104348	Glengarry Glen Ross: Éxito a cualquier precio	http://ia.media-imdb.com/images/M/MV5BMjEwMzA1MTc1MV5BMl5BanBnXkFtZTYwOTg4MzA5._V1._SY314_CR4,0,214,314_.jpg	1992	glengarry_glen_ross	8.5	41	40	1	97	0	4	4	0	100	3.9	9083	87	http://content6.flixster.com/movie/10/93/46/10934652_det.jpg
1096	Sophie's Choice	0084707	La decisión de Sophie	http://ia.media-imdb.com/images/M/MV5BNDIzODc3Mjk5M15BMl5BanBnXkFtZTYwNDc5NDc5._V1._SY314_CR1,0,214,314_.jpg	1982	sophies_choice	7.1	26	21	5	80	6.6	5	3	2	60	3.9	5468	87	http://content6.flixster.com/movie/10/88/09/10880940_det.jpg
1097	E.T.: The Extra-Terrestrial	0083866	E.T., el extraterrestre	http://ia.media-imdb.com/images/M/MV5BMTc1NTQ0MTUyNF5BMl5BanBnXkFtZTcwMDYzMDU2Mw@@._V1._SX214_CR0,0,214,314_.jpg	1982	et_the_extraterrestrial	8.9	89	87	2	97	8.6	18	17	1	94	3.5	154405	65	http://content8.flixster.com/movie/16/90/48/1690482_det.jpg
1098	The Search for One-eye Jimmy	0117577	The Search for One-eye Jimmy	http://ia.media-imdb.com/images/M/MV5BMjE2NzMyNTExOV5BMl5BanBnXkFtZTcwNDI1MjA0MQ@@._V1._SX180_SY240_.jpg	1994	the-search-for-oneeye-jimmy	0	0	0	0	0	0	0	0	0	0	0	0	0	http://content9.flixster.com/movie/35/55/91/3555915_det.jpg
1099	A Christmas Carol	0087056	Cuentos de Navidad	http://ia.media-imdb.com/images/M/MV5BMTczNjM5ODU1Nl5BMl5BanBnXkFtZTcwNzc0NjcyMQ@@._V1._SY314_CR3,0,214,314_.jpg	1984	christmas_carol_1984miracle_on_34th_street_1994_2pack	0	0	0	0	0	0	0	0	0	0	0	0	0	http://content9.flixster.com/movie/10/99/61/10996135_det.jpg
1100	Days of Thunder	0099371	Días de trueno	http://ia.media-imdb.com/images/M/MV5BMTIzODAwODIzNV5BMl5BanBnXkFtZTcwMjA3NzgxMQ@@._V1._SY314_CR3,0,214,314_.jpg	1990	days_of_thunder	4.6	43	17	26	39	5.6	8	5	3	62	3	14585	59	http://content9.flixster.com/movie/25/70/257091_det.jpg
1101	Top Gun	0092099	Top Gun. Ídolos del aire	http://ia.media-imdb.com/images/M/MV5BMTY3ODg4OTU3Nl5BMl5BanBnXkFtZTYwMjI1Nzg4._V1._SY314_CR2,0,214,314_.jpg	1986	danger_zone_2	0	0	0	0	0	0	0	0	0	0	0	0	0	http://images.rottentomatoescdn.com/images/defaults/poster_default.gif
1102	American Strays	0115531	American Strays	http://ia.media-imdb.com/images/M/MV5BMTIyODY1OTYxMF5BMl5BanBnXkFtZTcwNTk4ODUyMQ@@._V1._SY314_CR4,0,214,314_.jpg	1996	american_strays	0	0	0	0	0	0	0	0	0	0	0	0	0	http://content6.flixster.com/movie/11/15/11/11151128_det.jpg
1103	Rebel Without a Cause	0048545	Rebelde sin causa	http://ia.media-imdb.com/images/M/MV5BMTI1MTM5MTEyNF5BMl5BanBnXkFtZTcwOTY5NDgyMQ@@._V1._SY314_CR32,0,214,314_.jpg	1955	rebel_without_a_cause	8.2	41	39	2	95	7.7	5	5	0	100	3.9	14558	87	http://content7.flixster.com/movie/10/87/09/10870961_det.jpg
1104	A Streetcar Named Desire	0044081	Un tranvía llamado deseo	http://ia.media-imdb.com/images/M/MV5BMTk3OTQ4MzY3M15BMl5BanBnXkFtZTcwODM0ODcyMg@@._V1._SX214_CR0,0,214,314_.jpg	1951	1020333-streetcar_named_desire	8.5	46	45	1	97	8.5	5	5	0	100	3.9	13151	88	http://content6.flixster.com/movie/25/45/254524_det.jpg
1105	Children of the Corn: The Gathering	0115885	Children of the Corn: The Gathering	http://ia.media-imdb.com/images/M/MV5BMTQxOTY3NTEzMV5BMl5BanBnXkFtZTcwMjA2MDAyMQ@@._V1._SY314_CR4,0,214,314_.jpg	1996	children_of_the_corn_iv_the_gathering	0	1	0	1	0	0	0	0	0	0	0	0	0	http://content8.flixster.com/movie/10/91/84/10918478_det.jpg
1107	Loser	0217630	Un perdedor con suerte	http://ia.media-imdb.com/images/M/MV5BMTYzNzUxOTg2OV5BMl5BanBnXkFtZTcwMTQzMDIyMQ@@._V1._SY314_CR4,0,214,314_.jpg	2000	1098734-loser	4.2	94	23	71	24	4.5	26	9	17	34	2.6	5745	37	http://content7.flixster.com/movie/26/34/263425_det.jpg
1111	Microcosmos: Le peuple de l'herbe	0117040	Microcosmos, de Claude Nuridsany y Marie Pérennou	http://ia.media-imdb.com/images/M/MV5BMTQ4MDU2ODcyNF5BMl5BanBnXkFtZTcwOTk2NDEzMQ@@._V1._SY314_CR1,0,214,314_.jpg	1996	microcosmos	8	29	28	1	96	9.3	5	5	0	100	4	1418	89	http://content9.flixster.com/movie/10/86/09/10860943_det.jpg
1112	Palookaville	0117284	Palookaville	http://ia.media-imdb.com/images/M/MV5BNDIxMDkyNDQ2N15BMl5BanBnXkFtZTYwNDY4Mjg5._V1._SX214_CR0,0,214,314_.jpg	1995	palookaville	6.2	11	7	4	63	0	3	3	0	100	3.3	334	58	http://content7.flixster.com/movie/28/19/281993_det.jpg
1113	The Associate	0115580	Cómo triunfar en Wall Street (en un par de horas)	http://ia.media-imdb.com/images/M/MV5BMTczNDYyNjUyOV5BMl5BanBnXkFtZTcwNDc3MTAyMQ@@._V1._SY314_CR3,0,214,314_.jpg	1996	1073315-associate	5.1	17	4	13	23	6.2	7	3	4	42	2.9	1259	52	http://content7.flixster.com/movie/25/98/259813_det.jpg
1114	The Funeral	0116378	El funeral	http://ia.media-imdb.com/images/M/MV5BMTczMzMyMzI1NV5BMl5BanBnXkFtZTcwNTAxNDgxMQ@@._V1._SY314_CR3,0,214,314_.jpg	1996	1074517-funeral	7	24	20	4	83	7.6	5	5	0	100	3.4	1110	65	http://content7.flixster.com/movie/28/48/284821_det.jpg
1115	Sleepover	0368975	Sleepover	http://ia.media-imdb.com/images/M/MV5BMTIwNjUwODE5MV5BMl5BanBnXkFtZTcwNDUzMTcyMQ@@._V1._SY314_CR8,0,214,314_.jpg	2004	sleepover	3.7	95	14	81	14	3.9	29	5	24	17	3.3	29842	62	http://content6.flixster.com/movie/10/94/27/10942700_det.jpg
1116	La fille seule	0113057	La fille seule	http://ia.media-imdb.com/images/M/MV5BMTY0MTM2MTc2M15BMl5BanBnXkFtZTcwNDEzMDcxMQ@@._V1._SY314_CR4,0,214,314_.jpg	1995	a-single-girl	6.8	7	5	2	71	0	0	0	0	0	0	0	0	http://content6.flixster.com/movie/10/89/99/10899968_det.jpg
1117	Le huitième jour	0116581	El octavo día	http://ia.media-imdb.com/images/M/MV5BMTQ5NDYzMjE5NV5BMl5BanBnXkFtZTcwNjIzMDQyMQ@@._V1._SX214_CR0,0,214,314_.jpg	1996	eighth_day	6.8	6	4	2	66	0	3	1	2	33	4	1377	86	http://content6.flixster.com/movie/19/57/20/1957200_det.jpg
1119	Punch-Drunk Love	0272338	Embriagado de amor	http://ia.media-imdb.com/images/M/MV5BMTQ5NzU2MjE2M15BMl5BanBnXkFtZTYwNDM2Njc5._V1._SX214_CR0,0,214,314_.jpg	2002	punchdrunk_love	7.4	179	141	38	78	7.4	36	29	7	80	3.2	24379	72	http://content7.flixster.com/movie/27/01/270105_det.jpg
1120	The People vs. Larry Flynt	0117318	El escándalo de Larry Flynt	http://ia.media-imdb.com/images/M/MV5BMTc0MDEzNTY5MF5BMl5BanBnXkFtZTYwOTUyNzM5._V1._SY314_CR0,0,214,314_.jpg	1996	people_vs_larry_flynt	7.7	53	46	7	86	7.7	15	13	2	86	3.3	7206	73	http://content9.flixster.com/movie/27/96/279603_det.jpg
1121	Glory Daze	0116422	Días de gloria	http://ia.media-imdb.com/images/M/MV5BMTgzMTcxNjA0M15BMl5BanBnXkFtZTcwMDE3MTYxMQ@@._V1._SY314_CR1,0,214,314_.jpg	1995	glory_daze	0	4	0	4	0	0	0	0	0	0	0	0	0	http://content8.flixster.com/movie/28/01/280106_det.jpg
1123	A Perfect Candidate	0117320	A Perfect Candidate	http://ia.media-imdb.com/images/M/MV5BMTMzMjgyMjI2N15BMl5BanBnXkFtZTcwMzg1NTUyMQ@@._V1._SY314_CR16,0,214,314_.jpg	1996	perfect_candidate	6.9	16	14	2	87	7.5	8	7	1	87	3.2	252	66	http://content7.flixster.com/movie/30/24/302417_det.jpg
1124	On Golden Pond	0082846	En el estanque dorado	http://ia.media-imdb.com/images/M/MV5BNDg3MTIzMTYxNl5BMl5BanBnXkFtZTcwMjAxNzY0MQ@@._V1._SY314_CR4,0,214,314_.jpg	1981	on_golden_pond	7.5	21	19	2	90	0	4	3	1	75	3.7	4024	84	http://content7.flixster.com/movie/26/46/264625_det.jpg
1125	The Return of the Pink Panther	0072081	El regreso de la pantera rosa	http://ia.media-imdb.com/images/M/MV5BMTQyNzI4MzA5OF5BMl5BanBnXkFtZTcwNTUzMDAzMQ@@._V1._SY314_CR3,0,214,314_.jpg	1975	return_of_the_pink_panther	6.6	16	14	2	87	0	0	0	0	0	0	0	0	http://content7.flixster.com/movie/10/87/22/10872257_det.jpg
1126	Drop Dead Fred	0101775	Drop Dead Fred	http://ia.media-imdb.com/images/M/MV5BMTM0NDYxMTM5OV5BMl5BanBnXkFtZTcwNzk3MzAwMQ@@._V1._SY314_CR4,0,214,314_.jpg	1991	drop_dead_fred	2.7	12	1	11	8	0	1	0	1	0	3.1	20039	72	http://content7.flixster.com/movie/25/58/255809_det.jpg
1127	The Abyss	0096754	Abyss	http://ia.media-imdb.com/images/M/MV5BMTIwMDA4MTEzMF5BMl5BanBnXkFtZTcwMTcxMTU1MQ@@._V1._SY314_CR4,0,214,314_.jpg	1989	abyss	7.2	43	38	5	88	6.5	6	4	2	66	3.5	17381	78	http://content7.flixster.com/movie/26/41/264193_det.jpg
1128	The Fog	0432291	Terror en la niebla	http://ia.media-imdb.com/images/M/MV5BMTQ4NzM3Njg0M15BMl5BanBnXkFtZTcwNzI1NDAzMQ@@._V1._SX214_CR0,0,214,314_.jpg	2005	fog	2.7	66	3	63	4	2.8	11	0	11	0	2.5	14642	35	http://content7.flixster.com/movie/25/03/250317_det.jpg
1129	Escape from New York	0082340	1997: Rescate en Nueva York	http://ia.media-imdb.com/images/M/MV5BMjA3NTEyMDAyNV5BMl5BanBnXkFtZTcwMjUwODIzMQ@@._V1._SY314_CR89,0,214,314_.jpg	1981	1006717-escape_from_new_york	6.8	45	37	8	82	0	4	2	2	50	3.4	15629	72	http://content8.flixster.com/movie/27/30/273002_det.jpg
1130	The Howling	0082533	Aullidos	http://ia.media-imdb.com/images/M/MV5BMTI0NTE2Mjg2MV5BMl5BanBnXkFtZTcwNDAyMTEyMQ@@._V1._SY314_CR2,0,214,314_.jpg	1981	howling	6.1	25	15	10	60	0	1	0	1	0	3.2	4849	61	http://content6.flixster.com/movie/28/39/283992_det.jpg
1131	Jean de Florette	0091288	El manantial de las colinas	http://ia.media-imdb.com/images/M/MV5BMTk0NzAyNTkwNl5BMl5BanBnXkFtZTcwMzMzMzMzMQ@@._V1._SY314_CR4,0,214,314_.jpg	1986	jean_de_florette	8	19	19	0	100	0	3	3	0	100	4.2	3691	94	http://content8.flixster.com/movie/25/83/258318_det.jpg
1132	Manon des sources	0091480	La venganza de Manon	http://ia.media-imdb.com/images/M/MV5BMTA1NjQ4NzE3NjFeQTJeQWpwZ15BbWU2MDkyMDk0OQ@@._V1._SY314_CR5,0,214,314_.jpg	1986	manon_of_the_spring	8.9	13	13	0	100	0	2	2	0	100	4.2	2871	91	http://content6.flixster.com/movie/10/94/69/10946936_det.jpg
1133	Kinsey	0362269	Kinsey	http://ia.media-imdb.com/images/M/MV5BMTI4OTMwOTY5MV5BMl5BanBnXkFtZTcwOTc4NDgyMQ@@._V1._SY314_CR4,0,214,314_.jpg	2004	kinsey	7.6	187	168	19	89	7.9	39	36	3	92	3.4	6162	72	http://content6.flixster.com/movie/10/94/53/10945324_det.jpg
1135	Private Benjamin	0081375	La recluta Benjamín	http://ia.media-imdb.com/images/M/MV5BMTQyMTU5MTYwOF5BMl5BanBnXkFtZTcwNzIyMjkxMQ@@._V1._SY314_CR8,0,214,314_.jpg	1980	private_benjamin	6.7	22	19	3	86	0	1	1	0	100	3	3377	57	http://content6.flixster.com/movie/27/50/275008_det.jpg
1136	Monty Python and the Holy Grail	0071853	Los caballeros de la mesa cuadrada y sus locos seguidores	http://ia.media-imdb.com/images/M/MV5BMTkzODczMTgwM15BMl5BanBnXkFtZTYwNTAwODI5._V1._SX214_CR0,0,214,314_.jpg	1975	monty_python_and_the_holy_grail	7.8	51	48	3	94	7.1	13	12	1	92	4.1	94032	94	http://content7.flixster.com/movie/26/07/260725_det.jpg
1137	Hustler White	0116587	Hustler White	http://ia.media-imdb.com/images/M/MV5BMTI0MTA5NzUyNF5BMl5BanBnXkFtZTcwMTk1MzMyMQ@@._V1._SY314_CR3,0,214,314_.jpg	1996	hustler_white	0	2	1	1	50	0	0	0	0	0	0	0	0	http://content7.flixster.com/movie/28/80/288093_det.jpg
1138	Dadetown	0112777	Dadetown		1995	dadetown	0	4	3	1	75	0	3	2	1	66	0	0	0	http://images.rottentomatoescdn.com/images/defaults/poster_default.gif
1139	Everything Relative	0116245	Everything Relative	http://ia.media-imdb.com/images/M/MV5BMTc1Mjc2MzExMV5BMl5BanBnXkFtZTcwNzEyMTUyMQ@@._V1._SX214_CR0,0,214,314_.jpg	1996	everything_relative	4.9	8	2	6	25	0	4	1	3	25	3.2	49	50	http://content8.flixster.com/movie/10/88/06/10880662_det.jpg
1140	Entertaining Angels: The Dorothy Day Story	0116212	La fuerza de un ángel	http://ia.media-imdb.com/images/M/MV5BMTU5Nzc5MTYyNl5BMl5BanBnXkFtZTcwMDkwMTQyMQ@@._V1._SX214_CR0,0,214,314_.jpg	1996	entertaining_angels_the_dorothy_day_story	4.8	6	3	3	50	0	1	0	1	0	3.7	176	67	http://content8.flixster.com/movie/35/32/07/3532074_det.jpg
1142	Get Over It	0192071	Así es el amor	http://ia.media-imdb.com/images/M/MV5BMTgzMzQ3ODQ0M15BMl5BanBnXkFtZTcwODU3NDEzMQ@@._V1._SY314_CR1,0,214,314_.jpg	2001	get_over_it	5.1	62	28	34	45	5.4	18	9	9	50	2.9	9761	51	http://content9.flixster.com/movie/10/87/96/10879663_det.jpg
1143	Trois vies & une seule mort	0117968	Trois vies et une seule mort	http://ia.media-imdb.com/images/M/MV5BMTc1NzE4Mzc1MF5BMl5BanBnXkFtZTcwNTM3MTkxMQ@@._V1._SX214_CR0,0,214,314_.jpg	1996	three_lives_and_only_one_death	6.3	9	5	4	55	0	2	1	1	50	4	162	80	http://content7.flixster.com/movie/83/72/46/8372465_det.jpg
1144	The Line King: The Al Hirschfeld Story	0116886	The Line King: The Al Hirschfeld Story	http://ia.media-imdb.com/images/M/MV5BMjE5MTMwMDY5NV5BMl5BanBnXkFtZTcwMDMwOTUyMQ@@._V1._SY314_CR4,0,214,314_.jpg	1996	line_king_the_the_al_hirschfeld_story	0	2	2	0	100	0	0	0	0	0	0	0	0	http://content8.flixster.com/movie/10/85/81/10858174_det.jpg
1146	Curtis's Charm	0112759	Curtis's Charm		1995		\N	\N	\N	\N	\N	\N	\N	\N	\N	\N	\N	\N	\N	\N
1147	When We Were Kings	0118147	When We Were Kings: cuando éramos reyes	http://ia.media-imdb.com/images/M/MV5BMTczODEzNTM0NF5BMl5BanBnXkFtZTcwMzIxMTUyMQ@@._V1._SY314_CR14,0,214,314_.jpg	1996	when_we_were_kings	8.4	42	41	1	97	8.1	12	12	0	100	4.1	2489	91	http://content7.flixster.com/movie/10/92/29/10922993_det.jpg
1148	Wallace & Gromit in The Wrong Trousers	0108598	Wallace & Gromit in The Wrong Trousers	http://ia.media-imdb.com/images/M/MV5BMTgxNjQxNzM0OV5BMl5BanBnXkFtZTcwMTQyNzAyMQ@@._V1._SX214_CR0,0,214,314_.jpg	1993	wallace_and_gromit_the_wrong_trousers	9.1	24	24	0	100	0	0	0	0	0	0	0	0	http://content9.flixster.com/movie/74/28/86/7428867_det.jpg
1149	JLG/JLG - autoportrait de décembre	0110173	JLG/JLG - autoportrait de décembre	http://ia.media-imdb.com/images/M/MV5BNjU4MTQ5MDMwOV5BMl5BanBnXkFtZTcwNjI3MDQyMQ@@._V1._SX214_CR0,0,214,314_.jpg	1994		\N	\N	\N	\N	\N	\N	\N	\N	\N	\N	\N	\N	\N	\N
1150	Le retour de Martin Guerre	0084589	El regreso de Martin Guerre	http://ia.media-imdb.com/images/M/MV5BMTU4NzQxMDkxMV5BMl5BanBnXkFtZTcwODA4NTUyMQ@@._V1._SY314_CR4,0,214,314_.jpg	1982	the-return-of-martin-guerre	8	9	9	0	100	0	0	0	0	0	0	0	0	http://content9.flixster.com/movie/29/94/299491_det.jpg
1151	Faust: Love of the Damned	0223268	Faust: La venganza está en la sangre	http://ia.media-imdb.com/images/M/MV5BMTgwMjczMjA4MF5BMl5BanBnXkFtZTcwNjA1MDAyMQ@@._V1._SY314_CR3,0,214,314_.jpg	2000	faust_love_of_the_damned	0	3	1	2	33	0	0	0	0	0	0	0	0	http://content7.flixster.com/movie/10/90/86/10908669_det.jpg
1152	He Walked by Night	0040427	Orden: Caza sin cuartel	http://ia.media-imdb.com/images/M/MV5BMTM2MTc3MjU4Ml5BMl5BanBnXkFtZTcwMjYwMzQyMQ@@._V1._SY314_CR15,0,214,314_.jpg	1948	he_walked_by_night	7.6	6	5	1	83	0	0	0	0	0	0	0	0	http://content8.flixster.com/movie/10/33/53/10335338_det.jpg
1153	Raw Deal	0091828	Ejecutor	http://ia.media-imdb.com/images/M/MV5BNjYwNjY4MTQzN15BMl5BanBnXkFtZTcwOTM4OTQyMQ@@._V1._SY314_CR3,0,214,314_.jpg	1986	1017226-raw_deal	3.8	12	3	9	25	0	1	0	1	0	2.7	3041	32	http://content7.flixster.com/movie/10/87/80/10878017_det.jpg
1154	T-Men	0039881	La brigada suicida	http://ia.media-imdb.com/images/M/MV5BMjExMjE0NjcwM15BMl5BanBnXkFtZTcwMDY2ODQzMQ@@._V1._SY314_CR3,0,214,314_.jpg	1947	tmen	7.8	6	6	0	100	0	0	0	0	0	0	0	0	http://content7.flixster.com/movie/34/90/10/3490101_det.jpg
1156	I bambini ci guardano	0034493	I bambini ci guardano	http://ia.media-imdb.com/images/M/MV5BMTMzMzQyNDkzNV5BMl5BanBnXkFtZTcwNTU2MDkzMQ@@._V1._SY314_CR3,0,214,314_.jpg	1944	children_are_watching_us	0	2	2	0	100	0	0	0	0	0	0	0	0	http://content7.flixster.com/movie/10/93/91/10939149_det.jpg
1157	La symphonie pastorale	0039004	La symphonie pastorale	http://ia.media-imdb.com/images/M/MV5BMTk5NDQzNjQwNl5BMl5BanBnXkFtZTcwNzMwODYyMQ@@._V1._SX214_CR0,0,214,314_.jpg	1946	la_symphonie_pastorale	0	0	0	0	0	0	0	0	0	0	0	0	0	http://content7.flixster.com/movie/10/86/41/10864137_det.jpg
1161	Die Blechtrommel	0078875	El tambor de hojalata	http://ia.media-imdb.com/images/M/MV5BMTc5NjEzNjU0N15BMl5BanBnXkFtZTcwOTI1OTUyMQ@@._V1._SY314_CR4,0,214,314_.jpg	1979	tin_drum	7.3	12	9	3	75	0	1	0	1	0	4	2140	86	http://content7.flixster.com/movie/10/86/23/10862349_det.jpg
1162	The Ruling Class	0069198	La clase dirigente	http://ia.media-imdb.com/images/M/MV5BMjE5MTAyMjk4MF5BMl5BanBnXkFtZTcwNjU4OTgyMQ@@._V1._SY314_CR7,0,214,314_.jpg	1972	ruling_class	7.2	11	9	2	81	0	1	0	1	0	3.9	956	85	http://content8.flixster.com/movie/28/04/280402_det.jpg
1163	Mina Tannenbaum	0110521	Mina Tannenbaum	http://ia.media-imdb.com/images/M/MV5BMTgzOTMxNTc3NV5BMl5BanBnXkFtZTcwOTE5MjcxMQ@@._V1._SX214_CR0,0,214,314_.jpg	1994	mina_tannenbaum	0	2	2	0	100	0	0	0	0	0	0	0	0	http://content8.flixster.com/movie/10/54/46/10544670_det.jpg
1164	2 ou 3 choses que je sais d'elle	0060304	2 ou 3 choses que je sais d'elle	http://ia.media-imdb.com/images/M/MV5BNjY2NzA4NDA0NF5BMl5BanBnXkFtZTcwNDY0MTk1Mg@@._V1._SY314_CR4,0,214,314_.jpg	1967	two_or_three_things_i_know_about_her	8	29	27	2	93	7.6	8	7	1	87	3.8	1050	73	http://content9.flixster.com/movie/55/83/45/5583455_det.jpg
1167	Dear God	0116059	Un timador con alas	http://ia.media-imdb.com/images/M/MV5BMTcwNDc4OTQwNV5BMl5BanBnXkFtZTcwNTAzMjUyMQ@@._V1._SY314_CR4,0,214,314_.jpg	1996	dear_god	3.6	33	4	29	12	3.2	10	0	10	0	2.6	883	26	http://content6.flixster.com/movie/10/91/90/10919008_det.jpg
1168	Bad Moon	0115610	Luna maldita	http://ia.media-imdb.com/images/M/MV5BMTU5NzYzMDQ5NV5BMl5BanBnXkFtZTcwMTczMTIyMQ@@._V1._SX214_CR0,0,214,314_.jpg	1996	bad_moon	3.3	5	1	4	20	0	1	0	1	0	2.8	1122	41	http://content9.flixster.com/movie/27/37/273711_det.jpg
1169	Hollywoodism: Jews, Movies and the American Dream	0141163	Hollywoodism: Jews, Movies and the American Dream	http://ia.media-imdb.com/images/M/MV5BMTI5NzMwNjI1Ml5BMl5BanBnXkFtZTcwMDQ1MTQyMQ@@._V1._SY312_CR1,0,214,312_.jpg	1998		\N	\N	\N	\N	\N	\N	\N	\N	\N	\N	\N	\N	\N	\N
1170	Best of the Best 3: No Turning Back	0112483	La ley del odio	http://ia.media-imdb.com/images/M/MV5BMTExODQ0NDk5ODheQTJeQWpwZ15BbWU3MDA1NTIyMjE@._V1._SY314_CR3,0,214,314_.jpg	1995	best_of_the_best_3_no_turning_back	0	0	0	0	0	0	0	0	0	0	0	0	0	http://content6.flixster.com/movie/11/14/40/11144072_det.jpg
1171	Bob Roberts	0103850	Ciudadano Bob Roberts	http://ia.media-imdb.com/images/M/MV5BMTY1NzI0Mjg3MV5BMl5BanBnXkFtZTcwMTQ4MjAyMQ@@._V1._SX214_CR0,0,214,314_.jpg	1992	bob_roberts	7.5	34	34	0	100	7.4	7	7	0	100	3.5	1689	70	http://content6.flixster.com/movie/10/91/75/10917528_det.jpg
1172	Nuovo Cinema Paradiso	0095765	Cinema Paradiso	http://ia.media-imdb.com/images/M/MV5BMjI3NzA2OTA3Nl5BMl5BanBnXkFtZTcwNzcwMzM3Mw@@._V1._SX214_CR0,0,214,314_.jpg	1988	cinema_paradiso	7.9	56	50	6	89	7.8	15	13	2	86	4.4	21396	96	http://content9.flixster.com/movie/11/12/58/11125855_det.jpg
1173	The Cook the Thief His Wife & Her Lover	0097108	El cocinero, el ladrón, su mujer y su amante	http://ia.media-imdb.com/images/M/MV5BMTY0Nzc0MTAwOV5BMl5BanBnXkFtZTcwMzkyNDMzMQ@@._V1._SY314_CR4,0,214,314_.jpg	1989	cook_the_thief_his_wife_and_her_lover	7.3	37	33	4	89	8	7	6	1	85	3.9	5208	88	http://content6.flixster.com/movie/27/68/276824_det.jpg
1174	Grosse fatigue	0109942	Mala fama	http://ia.media-imdb.com/images/M/MV5BMTQzMDI2MDEwOF5BMl5BanBnXkFtZTYwMjAyNjg5._V1._SX214_CR0,0,214,314_.jpg	1994	dead_tired	6.8	6	3	3	50	0	2	1	1	50	3.3	124	60	http://content8.flixster.com/movie/10/85/01/10850122_det.jpg
1175	Delicatessen	0101700	Delicatessen	http://ia.media-imdb.com/images/M/MV5BMTY4NzQxNjI5OF5BMl5BanBnXkFtZTcwNzA1OTYxMQ@@._V1._SY314_CR2,0,214,314_.jpg	1991	delicatessen	7.6	39	34	5	87	5.4	6	3	3	50	4.1	14805	91	http://content6.flixster.com/movie/21/65/51/2165516_det.jpg
1176	La double vie de Véronique	0101765	La doble vida de Verónica	http://ia.media-imdb.com/images/M/MV5BMTc3OTUyNjE3Ml5BMl5BanBnXkFtZTcwNzY4MzkzMQ@@._V1._SY314_CR4,0,214,314_.jpg	1991	double_life_of_veronique	7.6	25	21	4	84	7.6	5	5	0	100	4.3	5676	92	http://content8.flixster.com/movie/10/94/04/10940458_det.jpg
1177	Enchanted April	0101811	Un abril encantado	http://ia.media-imdb.com/images/M/MV5BMTU3Nzc4Mjc3MV5BMl5BanBnXkFtZTcwNjMzMzU1MQ@@._V1._SY314_CR0,0,214,314_.jpg	1992	enchanted_april	7.2	19	17	2	89	0	2	2	0	100	3.9	2525	80	http://content8.flixster.com/movie/10/87/94/10879422_det.jpg
1178	Paths of Glory	0050825	Senderos de gloria	http://ia.media-imdb.com/images/M/MV5BMTgwNzgxMjAwNV5BMl5BanBnXkFtZTcwOTAyNDI3Mw@@._V1._SY314_CR0,0,214,314_.jpg	1957	paths_of_glory	8.6	39	36	3	92	7.1	7	5	2	71	0	0	0	http://content8.flixster.com/movie/28/63/286322_det.jpg
1179	The Grifters	0099703	Los timadores	http://ia.media-imdb.com/images/M/MV5BMTc2NjU2MzI2MF5BMl5BanBnXkFtZTcwOTUzMDMyMQ@@._V1._SY314_CR9,0,214,314_.jpg	1990	grifters	7.9	38	34	4	89	7.1	8	6	2	75	3.4	2730	69	http://content6.flixster.com/movie/28/29/282900_det.jpg
1180	Hear My Song	0102014	Algún día te encontraré	http://ia.media-imdb.com/images/M/MV5BOTMxMjAxNDEzNl5BMl5BanBnXkFtZTcwNDEwODAzMQ@@._V1._SX214_CR0,0,214,314_.jpg	1991	hear_my_song	7.1	12	11	1	91	0	2	2	0	100	3.7	154	74	http://content7.flixster.com/movie/44/09/73/4409737_det.jpg
1183	The English Patient	0116209	El paciente inglés	http://ia.media-imdb.com/images/M/MV5BMTIxMjgyODgyMV5BMl5BanBnXkFtZTYwMjgyNTg5._V1._SX214_CR0,0,214,314_.jpg	1996	english_patient	7.7	58	48	10	82	7.8	17	15	2	88	3.6	22977	82	http://content7.flixster.com/movie/10/88/86/10888661_det.jpg
1184	Mediterraneo	0102426	Mediterráneo	http://ia.media-imdb.com/images/M/MV5BMTc3MzEyNTMxOF5BMl5BanBnXkFtZTcwMDUyMTEyMQ@@._V1._SX214_CR0,0,214,314_.jpg	1991	mediterraneo	6.3	13	10	3	76	0	1	0	1	0	4.1	1443	91	http://content8.flixster.com/movie/10/05/64/10056494_det.jpg
1185	My Left Foot: The Story of Christy Brown	0097937	Mi pie izquierdo	http://ia.media-imdb.com/images/M/MV5BMTIzMTU3MTczOF5BMl5BanBnXkFtZTcwMzUwOTAzMQ@@._V1._SY314_CR1,0,214,314_.jpg	1989	my_left_foot	8.2	30	30	0	100	8.1	5	5	0	100	3.9	5875	90	http://content6.flixster.com/movie/14/81/63/1481632_det.jpg
1186	Sex, Lies, and Videotape	0098724	Sexo, mentiras y cintas de vídeo	http://ia.media-imdb.com/images/M/MV5BNzMzMDc5NDQ1OF5BMl5BanBnXkFtZTcwNTQwMzEzMQ@@._V1._SY314_CR4,0,214,314_.jpg	1989	sex_lies_and_videotape	7.9	34	33	1	97	8	5	5	0	100	3.3	5946	73	http://content7.flixster.com/movie/27/06/270617_det.jpg
1187	Passion Fish	0105107	Passion Fish	http://ia.media-imdb.com/images/M/MV5BMTc5NDc0MDI3Ml5BMl5BanBnXkFtZTcwNzIwOTIyMQ@@._V1._SX214_CR0,0,214,314_.jpg	1992	passion_fish	7.8	22	22	0	100	0	3	3	0	100	3.6	614	79	http://content6.flixster.com/movie/27/83/278392_det.jpg
1188	Strictly Ballroom	0105488	El amor está en el aire	http://ia.media-imdb.com/images/M/MV5BMTc5MDE5MjgxOV5BMl5BanBnXkFtZTcwNDIxNTEzMQ@@._V1._SY314_CR4,0,214,314_.jpg	1992	dancing-ballroom	0	0	0	0	0	0	0	0	0	0	0	0	0	http://content6.flixster.com/movie/10/84/26/10842624_det.jpg
1189	The Thin Blue Line	0096257	The Thin Blue Line	http://ia.media-imdb.com/images/M/MV5BMTk3ODAyODY3MF5BMl5BanBnXkFtZTcwMjQ5OTgyMQ@@._V1._SY314_CR8,0,214,314_.jpg	1988	thin_blue_line	8.7	11	11	0	100	0	1	1	0	100	4	1805	89	http://content7.flixster.com/movie/29/37/293729_det.jpg
1190	Átame!	0101026	Átame!	http://ia.media-imdb.com/images/M/MV5BMTM2NDY0MTA2MV5BMl5BanBnXkFtZTcwMDg2MTMyMQ@@._V1._SY314_CR3,0,214,314_.jpg	1990	tie_me_up_tie_me_down	6.5	23	17	6	73	0	4	1	3	25	3.7	4683	79	http://content8.flixster.com/movie/11/13/35/11133522_det.gif
1191	Madonna: Truth or Dare	0102370	En la cama con Madonna	http://ia.media-imdb.com/images/M/MV5BMjA0NTI4Mjc1MF5BMl5BanBnXkFtZTcwMDMwOTAwMQ@@._V1._SY314_CR2,0,214,314_.jpg	1991	madonna_truth_or_dare	6.1	16	12	4	75	0	2	2	0	100	3.2	2102	62	http://content6.flixster.com/movie/26/97/269792_det.jpg
1192	Paris Is Burning	0100332	Paris Is Burning	http://ia.media-imdb.com/images/M/MV5BMTY2NTc4MjQwMV5BMl5BanBnXkFtZTcwNjg5MTAzMQ@@._V1._SY314_CR0,0,214,314_.jpg	1990	paris_is_burning	7.4	9	9	0	100	0	2	2	0	100	4	878	82	http://content7.flixster.com/movie/26/93/269309_det.jpg
1193	One Flew Over the Cuckoo's Nest	0073486	Alguien voló sobre el nido del cuco	http://ia.media-imdb.com/images/M/MV5BNjEyMjA5NjE0NF5BMl5BanBnXkFtZTcwODc5MjE3Mw@@._V1._SX214_CR0,0,214,314_.jpg	1975	one_flew_over_the_cuckoos_nest	8.8	50	48	2	96	6.3	6	4	2	66	4.2	61369	95	http://content6.flixster.com/movie/26/74/267412_det.jpg
1194	Up in Smoke	0078446	Como humo se va	http://ia.media-imdb.com/images/M/MV5BNDAzMDQzODcxOF5BMl5BanBnXkFtZTcwMDE2Nzk0MQ@@._V1._SY314_CR4,0,214,314_.jpg	1978	up-in-smoke	5.1	16	7	9	43	0	2	0	2	0	3.6	11888	81	http://content9.flixster.com/movie/62/26/95/6226959_det.jpg
1196	Star Wars: Episode V - The Empire Strikes Back	0080684	El imperio contraataca	http://ia.media-imdb.com/images/M/MV5BMjIyNDk0NTAxN15BMl5BanBnXkFtZTcwMjg5MjE3Mw@@._V1._SX214_CR0,0,214,314_.jpg	1980	empire_strikes_back	8.6	71	69	2	97	7.5	17	15	2	88	4.1	146071	94	http://content6.flixster.com/movie/10/94/47/10944712_det.jpg
1197	The Princess Bride	0093779	La princesa prometida	http://ia.media-imdb.com/images/M/MV5BMTYxNjEzMjc3OV5BMl5BanBnXkFtZTYwMDg4MzE5._V1._SY314_CR3,0,214,314_.jpg	1987	princess_bride	8.2	44	42	2	95	7.4	7	6	1	85	4	116640	92	http://content7.flixster.com/movie/10/92/26/10922677_det.png
1198	Raiders of the Lost Ark	0082971	En busca del arca perdida	http://ia.media-imdb.com/images/M/MV5BMTMyNDc0OTA3NV5BMl5BanBnXkFtZTcwNTc4MzM2MQ@@._V1._SY314_CR4,0,214,314_.jpg	1981	veggietales-silly-little-thing-called-love	0	0	0	0	0	0	0	0	0	0	0	0	0	http://images.rottentomatoescdn.com/images/defaults/poster_default.gif
1199	Brazil	0088846	Brasil	http://ia.media-imdb.com/images/M/MV5BMTc0NjkyNjMwOV5BMl5BanBnXkFtZTYwNjQyODk2._V1._SY314_CR10,0,214,314_.jpg	1985	1003033-brazil	8.6	40	39	1	97	7.2	8	7	1	87	4.1	35162	89	http://content8.flixster.com/movie/26/99/269902_det.jpg
1200	Aliens	0090605	Aliens: El regreso	http://ia.media-imdb.com/images/M/MV5BMTQwMzIwNTA2MF5BMl5BanBnXkFtZTcwMTEyNDI3Mw@@._V1._SX214_CR0,0,214,314_.jpg	1986	1000617-aliens	8.8	47	47	0	100	8	7	7	0	100	3.8	72406	90	http://content6.flixster.com/movie/10/85/78/10857876_det.jpg
1201	Il buono, il brutto, il cattivo.	0060196	El bueno, el feo y el malo	http://ia.media-imdb.com/images/M/MV5BMTM3NzA4MTMwOV5BMl5BanBnXkFtZTcwODU2NzM5Mw@@._V1._SX214_CR0,0,214,314_.jpg	1966	good_the_bad_and_the_ugly	8.7	62	61	1	98	8	11	10	1	90	4	40790	93	http://content9.flixster.com/movie/10/91/38/10913807_det.jpg
1202	Withnail & I	0094336	Withnail y yo	http://ia.media-imdb.com/images/M/MV5BMTM0NDUwNjQ4N15BMl5BanBnXkFtZTcwOTM2NDEzMQ@@._V1._SY314_CR2,0,214,314_.jpg	1987	withnail_and_i	8.3	28	26	2	92	0	1	1	0	100	4.4	11574	95	http://content6.flixster.com/movie/28/74/287404_det.jpg
1203	12 Angry Men	0050083	12 hombres sin piedad	http://ia.media-imdb.com/images/M/MV5BMTQzNTEwNzg1OF5BMl5BanBnXkFtZTcwNjc5MjE3Mw@@._V1._SX214_CR0,0,214,314_.jpg	1957	1000013-12_angry_men	8.8	36	36	0	100	0	4	4	0	100	4.1	22784	95	http://content8.flixster.com/movie/10/88/47/10884742_det.jpg
1204	Lawrence of Arabia	0056172	Lawrence de Arabia	http://ia.media-imdb.com/images/M/MV5BMzAwMjM4NzA2OV5BMl5BanBnXkFtZTcwMDI0NzAwMQ@@._V1._SY314_CR0,0,214,314_.jpg	1962	lawrence_of_arabia	8.8	56	55	1	98	8.3	15	14	1	93	4.1	22451	91	http://content6.flixster.com/movie/25/53/255304_det.jpg
1206	A Clockwork Orange	0066921	La naranja mecánica	http://ia.media-imdb.com/images/M/MV5BMTI5NzUxMzI2M15BMl5BanBnXkFtZTcwMDkxNDI3Mw@@._V1._SX214_CR0,0,214,314_.jpg	1971	great-writers-anthony-burgess	0	0	0	0	0	0	0	0	0	0	0	0	0	http://content8.flixster.com/movie/10/85/63/10856338_det.jpg
1207	To Kill a Mockingbird	0056592	Matar a un ruiseñor	http://ia.media-imdb.com/images/M/MV5BMjA5OTYxNjc0Nl5BMl5BanBnXkFtZTcwMTIyNDI3Mw@@._V1._SX214_CR0,0,214,314_.jpg	1962	to_kill_a_mockingbird	8.8	39	38	1	97	0	3	3	0	100	3.8	19861	91	http://content6.flixster.com/movie/10/41/76/10417668_det.jpg
1208	Apocalypse Now	0078788	Apocalipsis now	http://ia.media-imdb.com/images/M/MV5BMjA1ODYxNTI3OV5BMl5BanBnXkFtZTcwNTc3MjI3Mw@@._V1._SX214_CR0,0,214,314_.jpg	1979	apocalypse_now	8.8	61	60	1	98	8.4	11	10	1	90	4.1	67647	93	http://content6.flixster.com/movie/11/12/07/11120788_det.jpg
1209	C'era una volta il West	0064116	Hasta que llegó su hora	http://ia.media-imdb.com/images/M/MV5BMTMwMTYwOTg3OF5BMl5BanBnXkFtZTcwNzI1NDE3Mw@@._V1._SX214_CR0,0,214,314_.jpg	1968	once_upon_a_time_in_the_west	9	48	47	1	97	7.2	5	4	1	80	4.3	18310	94	http://content9.flixster.com/movie/10/88/22/10882283_det.jpg
1210	Star Wars: Episode VI - Return of the Jedi	0086190	El retorno del Jedi	http://ia.media-imdb.com/images/M/MV5BMTM4MDg5NTU5NV5BMl5BanBnXkFtZTcwNzQwODE3Mw@@._V1._SX214_CR0,0,214,314_.jpg	1983	return_of_the_jedi	6.7	63	49	14	77	6.4	17	13	4	76	4	137818	93	http://content7.flixster.com/movie/10/94/47/10944709_det.jpg
1211	Der Himmel über Berlin	0093191	El cielo sobre Berlín	http://ia.media-imdb.com/images/M/MV5BMTcwMTk1MTUzMl5BMl5BanBnXkFtZTcwODAwNTQ4Mg@@._V1._SY314_CR4,0,214,314_.jpg	1987	wings_of_desire	8.5	39	38	1	97	7.5	6	5	1	83	4.4	9110	94	http://content9.flixster.com/movie/25/46/254691_det.jpg
1212	The Third Man	0041959	El tercer hombre	http://ia.media-imdb.com/images/M/MV5BNTcyMzgwMjMzNl5BMl5BanBnXkFtZTcwNTY5MjE3Mw@@._V1._SX214_CR0,0,214,314_.jpg	1949	the-third-man	9.1	57	57	0	100	8.2	14	14	0	100	4.3	13251	94	http://content8.flixster.com/movie/11/14/87/11148754_det.jpg
1213	Goodfellas	0099685	Uno de los nuestros	http://ia.media-imdb.com/images/M/MV5BMjU3MTQ4OTA0MV5BMl5BanBnXkFtZTYwNjAyMDg4._V1._SY314_CR6,0,214,314_.jpg	1990	1032176-goodfellas	8.8	58	56	2	96	7.8	10	9	1	90	4.3	124589	96	http://content8.flixster.com/movie/10/93/19/10931922_det.jpg
1214	Alien	0078748	Alien - El octavo pasajero	http://ia.media-imdb.com/images/M/MV5BMTgzMDk3Mjk5OV5BMl5BanBnXkFtZTcwNzg3MjI3Mw@@._V1._SX214_CR0,0,214,314_.jpg	1979	american-alien	0	0	0	0	0	0	0	0	0	0	0	0	0	http://content7.flixster.com/movie/10/87/47/10874757_det.jpg
1215	Army of Darkness	0106308	El ejército de las tinieblas	http://ia.media-imdb.com/images/M/MV5BMjE0Nzc2NTMwMV5BMl5BanBnXkFtZTcwMzM0NDAyMQ@@._V1._SX214_CR0,0,214,314_.jpg	1992	army_of_darkness	6.9	37	27	10	72	0	4	2	2	50	3.8	33240	85	http://content6.flixster.com/movie/10/86/53/10865344_det.jpg
1216	Le grand bleu	0095250	El gran azul	http://ia.media-imdb.com/images/M/MV5BMjAwNDg5NzgzN15BMl5BanBnXkFtZTcwMjAxODgxMQ@@._V1._SY314_CR2,0,214,314_.jpg	1988	1002303-big_blue	5.8	12	8	4	66	0	2	0	2	0	4.1	10653	92	http://content9.flixster.com/movie/10/94/57/10945723_det.jpg
1217	Ran	0089881	Ran	http://ia.media-imdb.com/images/M/MV5BMTI3MzMyNjIxM15BMl5BanBnXkFtZTcwMDQ1MTYzMg@@._V1._SY314_CR18,0,214,314_.jpg	1985	ran	8.7	56	54	2	96	8.5	11	11	0	100	4.3	9990	94	http://content8.flixster.com/movie/10/89/37/10893702_det.jpg
1218	Dip huet seung hung	0097202	Dip huet seung hung	http://ia.media-imdb.com/images/M/MV5BMTIzNjAyOTU3Nl5BMl5BanBnXkFtZTcwNTUwNjQyMQ@@._V1._SX98_SY140_.jpg	1989	1032434-killer	8.6	31	31	0	100	0	4	4	0	100	4	6079	91	http://content6.flixster.com/movie/29/00/290000_det.jpg
1219	Psycho	0054215	Psicosis	http://ia.media-imdb.com/images/M/MV5BMTgyNDIxNzQ4MF5BMl5BanBnXkFtZTYwMzkyNTQ2._V1._SX214_CR0,0,214,314_.jpg	1960	psycho	8.9	67	66	1	98	7.5	8	7	1	87	3.9	32475	90	http://content7.flixster.com/movie/68/89/78/6889781_det.jpg
1220	The Blues Brothers	0080455	Granujas a todo ritmo	http://ia.media-imdb.com/images/M/MV5BMjE5MTMzNjk4OV5BMl5BanBnXkFtZTcwOTEyMjAzMQ@@._V1._SY314_CR3,0,214,314_.jpg	1980	blues_brothers	6.9	45	38	7	84	4.8	5	2	3	40	3.7	29786	89	http://content6.flixster.com/movie/10/84/85/10848572_det.jpg
1221	The Godfather: Part II	0071562	El padrino. Parte II	http://ia.media-imdb.com/images/M/MV5BMTY2ODA1NDE4OV5BMl5BanBnXkFtZTcwNTQzNDM5MQ@@._V1._SY314_CR1,0,214,314_.jpg	1974	godfather_part_ii	9.2	55	54	1	98	7.3	6	5	1	83	4.3	106035	96	http://content9.flixster.com/movie/26/72/267219_det.jpg
1222	Full Metal Jacket	0093058	La chaqueta metálica	http://ia.media-imdb.com/images/M/MV5BMTI5MDcxNDQ1MV5BMl5BanBnXkFtZTcwNjk0MjM3Mw@@._V1._SX214_CR0,0,214,314_.jpg	1987	full_metal_jacket	8.2	55	53	2	96	7.7	8	7	1	87	4	77926	93	http://content8.flixster.com/movie/53/08/530874_det.jpg
1223	A Grand Day Out with Wallace and Gromit	0104361	Wallace & Gromit - La gran excursión	http://ia.media-imdb.com/images/M/MV5BMTg2ODgyNDY1Ml5BMl5BanBnXkFtZTcwMDY3ODMyMQ@@._V1._SX214_CR0,0,214,314_.jpg	1989	wallace_and_gromit_a_grand_day_out	8.3	19	19	0	100	0	0	0	0	0	0	0	0	http://content8.flixster.com/movie/74/28/88/7428882_det.jpg
1224	Henry V	0097499	Enrique V	http://ia.media-imdb.com/images/M/MV5BMTI1ODg1Mjk5NF5BMl5BanBnXkFtZTcwNzQyNjUxMQ@@._V1._SX214_CR0,0,214,314_.jpg	1989	1029042-henry_v	8.2	32	32	0	100	7.8	7	7	0	100	4	3619	87	http://content9.flixster.com/movie/25/39/253911_det.jpg
1225	Amadeus	0086879	Amadeus	http://ia.media-imdb.com/images/M/MV5BMTg5NDkwMTk5N15BMl5BanBnXkFtZTYwODg3MDk2._V1._SX214_CR0,0,214,314_.jpg	1984	amadeus	8.6	69	66	3	95	8.1	12	11	1	91	3.9	24420	94	http://content6.flixster.com/movie/25/50/255000_det.jpg
1226	The Quiet Man	0045061	El hombre tranquilo	http://ia.media-imdb.com/images/M/MV5BMjAxNTA1NTYxMl5BMl5BanBnXkFtZTcwNTE1ODYyMQ@@._V1._SY314_CR8,0,214,314_.jpg	1952	quiet_man	8	34	31	3	91	0	4	4	0	100	4.1	6203	91	http://content8.flixster.com/movie/29/63/296314_det.jpg
1227	Once Upon a Time in America	0087843	Érase una vez en América	http://ia.media-imdb.com/images/M/MV5BMzM4OTU0ODg0Nl5BMl5BanBnXkFtZTcwMTQ3MzM3Mw@@._V1._SX214_CR0,0,214,314_.jpg	1984	once_upon_a_time_in_america	8.4	29	27	2	93	0	4	3	1	75	4.2	25390	92	http://content7.flixster.com/movie/10/91/75/10917577_det.jpg
1228	Raging Bull	0081398	Toro salvaje	http://ia.media-imdb.com/images/M/MV5BMTk0NzkwNzc4Nl5BMl5BanBnXkFtZTcwODU4MjE3Mw@@._V1._SX214_CR0,0,214,314_.jpg	1980	raging_bull	9	54	53	1	98	8.1	9	8	1	88	4.1	33528	92	http://content9.flixster.com/movie/10/93/45/10934583_det.jpg
1230	Annie Hall	0075686	Annie Hall	http://ia.media-imdb.com/images/M/MV5BMTc2NjIwNTk0NV5BMl5BanBnXkFtZTcwMzg2NDYxMQ@@._V1._SY314_CR4,0,214,314_.jpg	1977	annie_hall	8.8	46	45	1	97	8.2	5	5	0	100	3.9	27350	92	http://content8.flixster.com/movie/10/85/12/10851294_det.jpg
1231	The Right Stuff	0086197	Elegidos para la gloria	http://ia.media-imdb.com/images/M/MV5BMTgxMzE2ODQxM15BMl5BanBnXkFtZTYwNDUwNzk5._V1._SY314_CR7,0,214,314_.jpg	1983	right_stuff	8.6	30	29	1	96	0	1	1	0	100	3.9	5615	87	http://content7.flixster.com/movie/58/56/27/5856273_det.jpg
1232	Stalker	0079944	Stalker	http://ia.media-imdb.com/images/M/MV5BMTY2MTM3MTU2Nl5BMl5BanBnXkFtZTcwMDE3MzgzMQ@@._V1._SY314_CR4,0,214,314_.jpg	1979	1043378-stalker	8.2	16	16	0	100	0	2	2	0	100	4.5	6877	95	http://content7.flixster.com/movie/29/43/294309_det.jpg
1233	Das Boot	0082096	El submarino (Das Boot)	http://ia.media-imdb.com/images/M/MV5BMjE5Mzk5OTQ0Nl5BMl5BanBnXkFtZTYwNzUwMTQ5._V1._SX214_CR0,0,214,314_.jpg	1981	das_boot	9	36	36	0	100	8.5	5	5	0	100	4.1	11718	94	http://content6.flixster.com/movie/10/92/18/10921888_det.jpg
1234	The Sting	0070735	El golpe	http://ia.media-imdb.com/images/M/MV5BMTY2OTM3Njk2MF5BMl5BanBnXkFtZTYwNzk4Njk4._V1._SX214_CR0,0,214,314_.jpg	1973	1020130-sting	8.1	45	41	4	91	6.9	5	4	1	80	4.1	16187	93	http://content7.flixster.com/movie/11/11/96/11119697_det.jpg
1235	Harold and Maude	0067185	Harold y Maude (Joven chalado millonario seduce a vieja chiflada)	http://ia.media-imdb.com/images/M/MV5BMTk0MDM0NTgxOF5BMl5BanBnXkFtZTcwMDY1OTUyMQ@@._V1._SY314_CR5,0,214,314_.jpg	1971	harold_and_maude	7.6	38	32	6	84	0	4	0	4	0	4.2	15115	93	http://content9.flixster.com/movie/25/38/253827_det.jpg
1236	Trust the Man	0427968	Ellas y ellos	http://ia.media-imdb.com/images/M/MV5BMTkyMTA1NTMzNF5BMl5BanBnXkFtZTcwODA4MjQzMQ@@._V1._SX214_CR0,0,214,314_.jpg	2005	trust_the_man	4.6	100	27	73	27	4.5	25	3	22	12	2.9	11451	38	http://content8.flixster.com/movie/21/37/19/2137190_det.jpg
1237	Det sjunde inseglet	0050976	El séptimo sello	http://ia.media-imdb.com/images/M/MV5BMTc4MzY3MTU4Ml5BMl5BanBnXkFtZTcwOTkwMjE0Mg@@._V1._SY314_CR12,0,214,314_.jpg	1957	seventh_seal	9	46	43	3	93	0	4	3	1	75	4.3	12987	94	http://content6.flixster.com/movie/10/91/35/10913568_det.jpg
1238	Local Hero	0085859	Un tipo genial	http://ia.media-imdb.com/images/M/MV5BMjExMzE1NDg2NV5BMl5BanBnXkFtZTcwNjg2ODIyMQ@@._V1._SY314_CR4,0,214,314_.jpg	1983	local_hero	8.8	30	30	0	100	0	4	4	0	100	4.1	2127	87	http://content8.flixster.com/movie/25/52/255294_det.jpg
1240	Terminator Salvation	0438488	Terminator Salvation	http://ia.media-imdb.com/images/M/MV5BODE1MTM1MzA2NF5BMl5BanBnXkFtZTcwODQ5MTA2Mg@@._V1._SY314_CR9,0,214,314_.jpg	2009	terminator_4	5	251	80	171	31	4.9	35	10	25	28	3.4	267474	64	http://content8.flixster.com/movie/10/92/76/10927658_det.jpg
1241	Braindead	0103873	Braindead: tu madre se ha comido a mi perro	http://ia.media-imdb.com/images/M/MV5BMTcwMzY5MTYxNF5BMl5BanBnXkFtZTYwOTUwOTc4._V1._SY314_CR4,0,214,314_.jpg	1992	dead_alive	7.4	20	17	3	85	0	1	1	0	100	3.8	16839	84	http://content6.flixster.com/movie/28/59/285900_det.jpg
1242	Glory	0097441	Tiempos de gloria	http://ia.media-imdb.com/images/M/MV5BMTkxMzIzOTY1NF5BMl5BanBnXkFtZTcwMjU2NjY0MQ@@._V1._SY314_CR2,0,214,314_.jpg	1989	1008415-glory	7.9	40	37	3	92	7.4	9	8	1	88	4	13978	92	http://content7.flixster.com/movie/10/86/41/10864113_det.jpg
1243	Rosencrantz & Guildenstern Are Dead	0100519	Rosencrantz y Guildenstern han muerto	http://ia.media-imdb.com/images/M/MV5BNDIyNTAyNDIyMl5BMl5BanBnXkFtZTcwNzIwMDgyMQ@@._V1._SY314_CR4,0,214,314_.jpg	1990	rosencrantz_and_guildenstern_are_dead	6.3	27	18	9	66	0	4	0	4	0	4	4144	89	http://content9.flixster.com/movie/25/43/254319_det.jpg
1244	Manhattan	0079522	Manhattan	http://ia.media-imdb.com/images/M/MV5BMTYxMzc4NjY4MF5BMl5BanBnXkFtZTYwMzMxMzI5._V1._SY314_CR2,0,214,314_.jpg	1979	manhattan	8.6	43	42	1	97	8.5	6	6	0	100	4.1	14496	92	http://content7.flixster.com/movie/26/79/267901_det.jpg
1245	Miller's Crossing	0100150	Muerte entre las flores	http://ia.media-imdb.com/images/M/MV5BMTk2NDIxNzEyNF5BMl5BanBnXkFtZTYwMjk2NTk5._V1._SY314_CR4,0,214,314_.jpg	1990	millers_crossing	8	51	46	5	90	6.9	9	7	2	77	4	14665	90	http://content6.flixster.com/movie/26/73/267312_det.jpg
1246	Dead Poets Society	0097165	El club de los poetas muertos	http://ia.media-imdb.com/images/M/MV5BMjAyMDAxNTExMl5BMl5BanBnXkFtZTcwOTIxMTEzMQ@@._V1._SY314_CR2,0,214,314_.jpg	1989	dead_poets_society	7.2	49	42	7	85	6.5	7	5	2	71	3.8	56733	90	http://content9.flixster.com/movie/10/58/40/10584083_det.jpg
1247	The Graduate	0061722	El graduado	http://ia.media-imdb.com/images/M/MV5BMTg5MTk3MTgxNF5BMl5BanBnXkFtZTcwODg1ODQyMg@@._V1._SX214_CR0,0,214,314_.jpg	1967	graduate	8	44	39	5	88	6.7	6	5	1	83	3.7	22493	90	http://content8.flixster.com/movie/27/15/271514_det.jpg
1248	Touch of Evil	0052311	Sed de mal	http://ia.media-imdb.com/images/M/MV5BMjA4MjE3NzMyNF5BMl5BanBnXkFtZTcwMDc1NzQ5Mw@@._V1._SY314_CR12,0,214,314_.jpg	1958	touched-by-evil	0	0	0	0	0	0	0	0	0	0	0	0	0	http://content8.flixster.com/movie/10/85/14/10851430_det.jpg
1249	La Femme Nikita	0118379	La Femme Nikita	http://ia.media-imdb.com/images/M/MV5BMTQ1MzQ0NjA5MF5BMl5BanBnXkFtZTcwNTA5NzQzMQ@@._V1._SY314_CR63,0,214,314_.jpg	1997		\N	\N	\N	\N	\N	\N	\N	\N	\N	\N	\N	\N	\N	\N
1250	The Bridge on the River Kwai	0050212	El puente sobre el río Kwai	http://ia.media-imdb.com/images/M/MV5BMTM0NDkxMTk2N15BMl5BanBnXkFtZTcwMTM4MjE3Mw@@._V1._SX214_CR0,0,214,314_.jpg	1957	bridge_on_the_river_kwai	8.8	43	41	2	95	7.9	6	5	1	83	3.9	10774	90	http://content7.flixster.com/movie/10/92/73/10927333_det.jpg
1251	8½	0056801	Fellini Ocho y medio	http://ia.media-imdb.com/images/M/MV5BMTgzMDY0NDE1Ml5BMl5BanBnXkFtZTYwOTkwOTM5._V1._SY314_CR3,0,214,314_.jpg	1963	8-12	8.4	34	33	1	97	7.5	9	8	1	88	4.3	12375	92	http://content9.flixster.com/movie/49/37/75/4937759_det.jpg
1252	Chinatown	0071315	Chinatown	http://ia.media-imdb.com/images/M/MV5BNjExODA2MTUyNF5BMl5BanBnXkFtZTYwODQ4ODM5._V1._SY314_CR2,0,214,314_.jpg	1974	chinatown	9.3	47	47	0	100	8.8	6	6	0	100	4.2	22995	92	http://content7.flixster.com/movie/10/87/19/10871921_det.jpg
1253	The Day the Earth Stood Still	0043456	Ultimátum a la Tierra	http://ia.media-imdb.com/images/M/MV5BMTQ2MzYyNzEwMl5BMl5BanBnXkFtZTYwODkzNDg5._V1._SY314_CR4,0,214,314_.jpg	1951	1005371-day_the_earth_stood_still	8	50	47	3	94	7	5	4	1	80	3.8	8999	86	http://content7.flixster.com/movie/10/87/31/10873109_det.jpg
1254	The Treasure of the Sierra Madre	0040897	El tesoro de Sierra Madre	http://ia.media-imdb.com/images/M/MV5BMjEyMjU0ODM3OV5BMl5BanBnXkFtZTcwNDkyMTUyMg@@._V1._SX214_CR0,0,214,314_.jpg	1948	treasure_of_the_sierra_madre	9	38	38	0	100	8.5	5	5	0	100	4.1	6732	90	http://content8.flixster.com/movie/89/34/49/8934498_det.jpg
1255	Bad Taste	0092610	Mal gusto	http://ia.media-imdb.com/images/M/MV5BMTYwNTU2NzM0N15BMl5BanBnXkFtZTcwNjc1OTkyMQ@@._V1._SY314_CR7,0,214,314_.jpg	1987	bad_taste	6.4	20	14	6	70	0	0	0	0	0	0	0	0	http://content8.flixster.com/movie/11/14/76/11147638_det.jpg
1256	Duck Soup	0023969	Sopa de ganso	http://ia.media-imdb.com/images/M/MV5BNTQ2NjUyNTE4M15BMl5BanBnXkFtZTYwMTc0ODY5._V1._SY314_CR5,0,214,314_.jpg	1933	duck_soup	8.9	35	33	2	94	0	4	3	1	75	4.1	7416	91	http://content7.flixster.com/movie/29/49/294993_det.jpg
1257	Better Off Dead...	0088794	Better Off Dead...	http://ia.media-imdb.com/images/M/MV5BMTI5MjEwNDg3M15BMl5BanBnXkFtZTcwODczNjYyMQ@@._V1._SX214_CR0,0,214,314_.jpg	1985	1002213-better_off_dead	7	21	17	4	80	0	1	1	0	100	3.7	11561	86	http://content7.flixster.com/movie/10/84/19/10841913_det.jpg
1258	The Shining	0081505	El resplandor	http://ia.media-imdb.com/images/M/MV5BMTcyODU0ODM3M15BMl5BanBnXkFtZTcwNTE4MjI3Mw@@._V1._SX214_CR0,0,214,314_.jpg	1980	shining	7.8	45	39	6	86	5.4	6	3	3	50	4	91362	91	http://content8.flixster.com/movie/10/92/96/10929678_det.jpg
1259	Stand by Me	0092005	Cuenta conmigo	http://ia.media-imdb.com/images/M/MV5BMTUwNjE0Nzg1M15BMl5BanBnXkFtZTcwMzg5MzgyMQ@@._V1._SX150_SY210_.jpg	1986	1019794-stand_by_me	7.8	34	32	2	94	0	2	2	0	100	0	0	0	http://content9.flixster.com/movie/28/31/283115_det.jpg
1260	M	0022100	M, el vampiro de Düsseldorf	http://ia.media-imdb.com/images/M/MV5BMTIwNDU4OTI2MF5BMl5BanBnXkFtZTcwNzI5MjcyMQ@@._V1._SY314_CR5,0,214,314_.jpg	1931	1012928-m	9	40	40	0	100	8.4	8	8	0	100	4.3	9191	94	http://content8.flixster.com/movie/10/85/69/10856942_det.jpg
1261	Evil Dead II	0092991	Terroríficamente muertos	http://ia.media-imdb.com/images/M/MV5BMTI0ODQzMzY5N15BMl5BanBnXkFtZTYwMDE0NTU5._V1._SY314_CR1,0,214,314_.jpg	1987	evil-dead-2	7.8	42	41	1	97	6.6	6	5	1	83	3.8	30657	86	http://content9.flixster.com/movie/51/02/510275_det.jpg
1262	The Great Escape	0057115	La gran evasión	http://ia.media-imdb.com/images/M/MV5BMjA2NDkyNjAyMF5BMl5BanBnXkFtZTcwMzU4NTYxMQ@@._V1._SX214_CR0,0,214,314_.jpg	1963	secrets-of-the-great-wall2004	0	0	0	0	0	0	0	0	0	0	0	0	0	http://content8.flixster.com/movie/10/85/23/10852306_det.jpg
1263	The Deer Hunter	0077416	El cazador	http://ia.media-imdb.com/images/M/MV5BMTY2MzI3ODU3Nl5BMl5BanBnXkFtZTcwMjkzMzMzMQ@@._V1._SY314_CR2,0,214,314_.jpg	1978	deer_hunter	8.3	44	40	4	90	7.1	5	4	1	80	4.1	27513	91	http://content6.flixster.com/movie/26/75/267592_det.jpg
1264	Diva	0082269	La diva	http://ia.media-imdb.com/images/M/MV5BMTMyMTc4ODgyMl5BMl5BanBnXkFtZTcwMDQ0MjM3MQ@@._V1._SY314_CR15,0,214,314_.jpg	1981	1005973-diva	8.1	41	39	2	95	8	14	13	1	92	4	1807	86	http://content8.flixster.com/movie/10/84/36/10843630_det.jpg
1265	Groundhog Day	0107048	Atrapado en el tiempo	http://ia.media-imdb.com/images/M/MV5BODMxNTA4NjIyMl5BMl5BanBnXkFtZTcwMDkxMjE2MQ@@._V1._SY314_CR3,0,214,314_.jpg	1993	groundhog_day	7.9	52	50	2	96	7.5	10	10	0	100	3.3	34921	79	http://content7.flixster.com/movie/26/23/262309_det.jpg
1266	Unforgiven	0105695	Sin perdón	http://ia.media-imdb.com/images/M/MV5BMTM2MjExNTEwMV5BMl5BanBnXkFtZTcwMzIyMDEyMQ@@._V1._SY314_CR10,0,214,314_.jpg	1992	1041911-unforgiven	8.5	56	54	2	96	7.5	11	9	2	81	4	27203	91	http://content9.flixster.com/movie/10/93/21/10932195_det.jpg
1267	The Manchurian Candidate	0056218	El mensajero del miedo	http://ia.media-imdb.com/images/M/MV5BMTUyMzQwNjc4OV5BMl5BanBnXkFtZTcwOTYwODUyMQ@@._V1._SY314_CR8,0,214,314_.jpg	1962	1013227-manchurian_candidate	8.6	48	47	1	97	7.5	6	5	1	83	3.9	6006	89	http://content7.flixster.com/movie/26/56/265601_det.jpg
1268	Pump Up the Volume	0100436	Rebelión en las ondas	http://ia.media-imdb.com/images/M/MV5BMjA3MTY4Mjg2OV5BMl5BanBnXkFtZTYwOTc3MjQ5._V1._SY314_CR9,0,214,314_.jpg	1990	pump_up_the_volume	6.7	31	25	6	80	0	3	2	1	66	3.4	5356	79	http://content8.flixster.com/movie/27/20/272094_det.jpg
1269	Arsenic and Old Lace	0036613	Arsénico por compasión	http://ia.media-imdb.com/images/M/MV5BMTI3NTYyMDA0NV5BMl5BanBnXkFtZTcwMjEwMTMzMQ@@._V1._SY314_CR5,0,214,314_.jpg	1944	arsenic_and_old_lace	7.6	21	19	2	90	0	3	2	1	66	4	9161	91	http://content8.flixster.com/movie/95/83/75/9583750_det.jpg
1270	Back to the Future	0088763	Regreso al futuro	http://ia.media-imdb.com/images/M/MV5BMTM0MDE3ODQ5Ml5BMl5BanBnXkFtZTcwMDI3MzYwMg@@._V1._SY314_CR8,0,214,314_.jpg	1985	back_to_the_future	8.4	54	52	2	96	7.3	6	5	1	83	3.8	126816	88	http://content6.flixster.com/movie/31/17/311700_det.jpg
1271	Fried Green Tomatoes	0101921	Tomates verdes fritos	http://ia.media-imdb.com/images/M/MV5BMTMyMjgxMTczNV5BMl5BanBnXkFtZTcwNjg1NjY5Mw@@._V1._SX214_CR0,0,214,314_.jpg	1991	fried_green_tomatoes	6.5	22	18	4	81	0	3	3	0	100	3.7	24457	88	http://content7.flixster.com/movie/10/88/22/10882269_det.jpg
1272	Patton	0066206	Patton	http://ia.media-imdb.com/images/M/MV5BMTI5ODQ5MDgzNV5BMl5BanBnXkFtZTYwMzA5NzE5._V1._SY314_CR6,0,214,314_.jpg	1970	patton	8.2	36	35	1	97	8.3	6	5	1	83	4	8522	93	http://content7.flixster.com/movie/18/68/40/1868409_det.jpg
1273	Down by Law	0090967	Bajo el peso de la ley	http://ia.media-imdb.com/images/M/MV5BMjE3NzYwNjg1N15BMl5BanBnXkFtZTcwNDE3MzQyMQ@@._V1._SY314_CR4,0,214,314_.jpg	1986	down_by_law	7.4	24	21	3	87	6.1	6	4	2	66	4.3	6805	94	http://content8.flixster.com/movie/10/93/40/10934066_det.jpg
1274	Akira	0094625	Akira	http://ia.media-imdb.com/images/M/MV5BMjA5NzIwMjQ4MV5BMl5BanBnXkFtZTcwMDEwNzQyMQ@@._V1._SY314_CR4,0,214,314_.jpg	1988	akira	7.3	34	30	4	88	6.9	6	5	1	83	4	33398	89	http://content6.flixster.com/movie/28/40/284000_det.jpg
1275	Highlander	0091203	Los inmortales	http://ia.media-imdb.com/images/M/MV5BMTM4MzU4MDk2MF5BMl5BanBnXkFtZTcwMDQzNzQzMQ@@._V1._SY314_CR10,0,214,314_.jpg	1986	highlander	5.9	29	19	10	65	0	2	1	1	50	3.5	18748	78	http://content7.flixster.com/movie/10/94/47/10944769_det.jpg
1276	Cool Hand Luke	0061512	La leyenda del indomable	http://ia.media-imdb.com/images/M/MV5BMTgyNDMzMjczMV5BMl5BanBnXkFtZTcwOTcxMjAwMQ@@._V1._SX214_CR0,0,214,314_.jpg	1967	cool_hand_luke	8.8	44	44	0	100	8.5	6	6	0	100	4.1	17521	93	http://content9.flixster.com/movie/29/06/290627_det.jpg
1277	Cyrano de Bergerac	0042367	Cyrano de Bergerac	http://ia.media-imdb.com/images/M/MV5BMTUwODY2NzYyOV5BMl5BanBnXkFtZTcwMzA4NzUyMQ@@._V1._SY314_CR4,0,214,314_.jpg	1950	1005099-cyrano_de_bergerac	6.9	12	10	2	83	0	3	1	2	33	3.8	668	81	http://content7.flixster.com/movie/10/93/42/10934285_det.jpg
1278	Young Frankenstein	0072431	El jovencito Frankenstein	http://ia.media-imdb.com/images/M/MV5BMTc2MzgwNjAzNV5BMl5BanBnXkFtZTcwNTUyNjQzMQ@@._V1._SY314_CR6,0,214,314_.jpg	1974	young_frankenstein	8.5	46	43	3	93	0	4	4	0	100	3.8	37773	91	http://content6.flixster.com/movie/10/06/45/10064516_det.jpg
1279	Night on Earth	0102536	Noche en la tierra	http://ia.media-imdb.com/images/M/MV5BNTgzMzQ3MDQ0Ml5BMl5BanBnXkFtZTcwNjcwNzM1MQ@@._V1._SY314_CR4,0,214,314_.jpg	1991	night_on_earth	6.3	16	13	3	81	0	2	2	0	100	4	5592	91	http://content8.flixster.com/movie/54/92/80/5492802_det.jpg
1280	Da hong deng long gao gao gua	0101640	La linterna roja	http://ia.media-imdb.com/images/M/MV5BMjA4NTE3NzE3Ml5BMl5BanBnXkFtZTcwNzM2MTYyMQ@@._V1._SX214_CR0,0,214,314_.jpg	1991	raise_the_red_lantern	8.4	24	23	1	95	7.6	9	8	1	88	4.1	5193	92	http://content8.flixster.com/movie/10/89/42/10894258_det.jpg
1281	The Great Dictator	0032553	El gran dictador	http://ia.media-imdb.com/images/M/MV5BMjE1OTI0MDU0N15BMl5BanBnXkFtZTcwMTc1MTAwMQ@@._V1._SY314_CR10,0,214,314_.jpg	1940	great_dictator	8.9	34	32	2	94	8.8	7	6	1	85	4.2	16082	93	http://content8.flixster.com/movie/10/93/78/10937802_det.jpg
1282	Fantasia	0032455	Fantasia	http://ia.media-imdb.com/images/M/MV5BMTI4NTUzOTQ4Ml5BMl5BanBnXkFtZTYwNzk0MTk4._V1._SX214_CR0,0,214,314_.jpg	1940	fantasia	8.5	42	41	1	97	8.3	6	6	0	100	3.5	12184	77	http://content7.flixster.com/movie/10/88/07/10880753_det.jpg
1283	High Noon	0044706	Solo ante el peligro	http://ia.media-imdb.com/images/M/MV5BMTMzNTA3MzU5N15BMl5BanBnXkFtZTYwMDQzMzE5._V1._SX214_CR0,0,214,314_.jpg	1952	1046060-high_noon	8.8	41	39	2	95	8.5	5	5	0	100	3.9	6074	87	http://content7.flixster.com/movie/30/88/308893_det.jpg
1284	The Big Sleep	0038355	El sueño eterno	http://ia.media-imdb.com/images/M/MV5BMjE5NzA1MzI5OV5BMl5BanBnXkFtZTYwOTE1MTY5._V1._SY314_CR7,0,214,314_.jpg	1946	1002352-big_sleep	8.6	43	41	2	95	7.5	8	7	1	87	4.1	7772	91	http://content9.flixster.com/movie/10/89/25/10892543_det.jpg
1285	Heathers	0097493	Escuela de jóvenes asesinos	http://ia.media-imdb.com/images/M/MV5BMTA2NDU4MTgzMTVeQTJeQWpwZ15BbWU3MDI2MjcxMjE@._V1._SY314_CR1,0,214,314_.jpg	1989	heathers	7.8	41	39	2	95	7	9	7	2	77	3.7	17025	82	http://content7.flixster.com/movie/28/00/280093_det.jpg
1286	Somewhere in Time	0081534	En algún lugar del tiempo	http://ia.media-imdb.com/images/M/MV5BMTY5NjkyMzc4Ml5BMl5BanBnXkFtZTcwNzQ3MTYyMQ@@._V1._SX214_CR0,0,214,314_.jpg	1980	somewhere_in_time	5.8	16	10	6	62	0	4	1	3	25	3.9	7602	88	http://content7.flixster.com/movie/10/87/45/10874553_det.jpg
1287	Ben-Hur	0052618	Ben-Hur	http://ia.media-imdb.com/images/M/MV5BMTg3NTQ1NDk0OF5BMl5BanBnXkFtZTcwNzcyNTMyMQ@@._V1._SY314_CR1,0,214,314_.jpg	1959	benhur	7.8	33	30	3	90	0	4	3	1	75	3.7	25817	80	http://content9.flixster.com/movie/10/93/53/10935339_det.jpg
1288	This Is Spinal Tap	0088258	This Is Spinal Tap	http://ia.media-imdb.com/images/M/MV5BMjE3MzExNzU1NV5BMl5BanBnXkFtZTcwMTIwMzMzMQ@@._V1._SY314_CR6,0,214,314_.jpg	1984	this_is_spinal_tap	8.6	53	51	2	96	7.7	7	6	1	85	3.9	23608	91	http://content9.flixster.com/movie/28/14/281499_det.jpg
1289	Koyaanisqatsi	0085809	Koyaanisqatsi	http://ia.media-imdb.com/images/M/MV5BMTg1NjU1NDAxNl5BMl5BanBnXkFtZTcwODMzMjAwMQ@@._V1._SY298_CR1,0,214,298_.jpg	1982	koyaanisqatsi_life_out_of_balance	8	18	16	2	88	0	1	1	0	100	4.3	4109	91	http://content6.flixster.com/movie/28/60/286016_det.jpg
1290	Some Kind of Wonderful	0094006	Una maravilla con clase	http://ia.media-imdb.com/images/M/MV5BMTgzODEzODMyOF5BMl5BanBnXkFtZTcwMDQ2MTQzMQ@@._V1._SY314_CR4,0,214,314_.jpg	1987	some_kind_of_wonderful	6.4	33	26	7	78	5.8	6	4	2	66	3.5	7505	78	http://content8.flixster.com/movie/10/84/77/10847746_det.jpg
1291	Indiana Jones and the Last Crusade	0097576	Indiana Jones y la última cruzada	http://ia.media-imdb.com/images/M/MV5BMTkwNjQwMjgxNl5BMl5BanBnXkFtZTcwMDg4MzM2MQ@@._V1._SY314_CR4,0,214,314_.jpg	1989	indiana_jones_and_the_last_crusade	7.9	54	48	6	88	6.5	7	5	2	71	3.9	103952	91	http://content7.flixster.com/movie/10/91/96/10919621_det.jpg
1292	Being There	0078841	Bienvenido, Mr. Chance	http://ia.media-imdb.com/images/M/MV5BMTYyMTYzNTU2OV5BMl5BanBnXkFtZTcwMDQ4MTAyMQ@@._V1._SY314_CR0,0,214,314_.jpg	1979	being_there	8.4	38	36	2	94	0	4	4	0	100	4.1	6371	91	http://content6.flixster.com/movie/25/44/254496_det.jpg
1293	Gandhi	0083987	Gandhi	http://ia.media-imdb.com/images/M/MV5BMTkwMjA0MTYzMl5BMl5BanBnXkFtZTcwMjExMDQ4Mw@@._V1._SX214_CR0,0,214,314_.jpg	1982	gandhi	7.7	40	34	6	85	6.9	5	4	1	80	3.9	10562	91	http://content9.flixster.com/movie/10/85/69/10856927_det.jpg
1295	The Unbearable Lightness of Being	0096332	La insoportable levedad del ser	http://ia.media-imdb.com/images/M/MV5BNzAzMDE3MDg1MF5BMl5BanBnXkFtZTcwMDEwNDMzMQ@@._V1._SY314_CR2,0,214,314_.jpg	1988	unbearable_lightness_of_being	8.3	17	16	1	94	0	2	1	1	50	3.9	5178	84	http://content8.flixster.com/movie/27/30/273098_det.jpg
1296	A Room with a View	0091867	Una habitación con vistas	http://ia.media-imdb.com/images/M/MV5BMTg2OTI1MTAyMF5BMl5BanBnXkFtZTYwMjgzODg4._V1._SY314_CR8,0,214,314_.jpg	1985	1017864-room_with_a_view	8.6	21	21	0	100	0	2	2	0	100	3.9	6394	85	http://content6.flixster.com/movie/28/87/288792_det.jpg
1297	Real Genius	0089886	Escuela de genios	http://ia.media-imdb.com/images/M/MV5BNjQyMjk0NDYzM15BMl5BanBnXkFtZTcwODAxODcyMQ@@._V1._SY314_CR0,0,214,314_.jpg	1985	real_genius	6.5	23	17	6	73	0	4	2	2	50	3.5	6720	78	http://content6.flixster.com/movie/25/42/254292_det.jpg
1298	Pink Floyd The Wall	0084503	Pink Floyd The Wall	http://ia.media-imdb.com/images/M/MV5BMTQxODgwODM2OV5BMl5BanBnXkFtZTcwNTAxMTMzMQ@@._V1._SY314_CR9,0,214,314_.jpg	1982	pink_floyd_the_wall	6.5	17	11	6	64	0	0	0	0	0	0	0	0	http://content8.flixster.com/movie/10/87/16/10871678_det.jpg
1299	The Killing Fields	0087553	Los gritos del silencio	http://ia.media-imdb.com/images/M/MV5BMjE3OTEwMjk2Nl5BMl5BanBnXkFtZTcwOTgwNTMyMQ@@._V1._SY314_CR1,0,214,314_.jpg	1984	killing_fields	8.1	33	30	3	90	5.8	6	3	3	50	4	6389	89	http://content7.flixster.com/movie/26/93/269393_det.jpg
1300	Mitt liv som hund	0089606	Mi vida como un perro	http://ia.media-imdb.com/images/M/MV5BMTEwMjE5MjUyMTVeQTJeQWpwZ15BbWU3MDIyNTE2MjE@._V1._SX214_CR0,0,214,314_.jpg	1985	my-life-as-a-dog	7.9	28	28	0	100	0	3	3	0	100	4.1	2751	88	http://content6.flixster.com/movie/26/43/264304_det.jpg
1301	Forbidden Planet	0049223	Planeta prohibido	http://ia.media-imdb.com/images/M/MV5BMTMxOTc2NzgxMF5BMl5BanBnXkFtZTcwNzYxNDcyMg@@._V1._SX214_CR0,0,214,314_.jpg	1956	forbidden_planet	8.1	36	35	1	97	0	2	2	0	100	3.8	4780	82	http://content7.flixster.com/movie/25/08/250801_det.jpg
1302	Field of Dreams	0097351	Campo de sueños	http://ia.media-imdb.com/images/M/MV5BNzQxMjU5ODQ1MF5BMl5BanBnXkFtZTcwMjQ3ODcyMQ@@._V1._SY314_CR3,0,214,314_.jpg	1989	field_of_dreams	7.7	45	41	4	91	5.9	8	5	3	62	3.4	16498	85	http://content7.flixster.com/movie/10/84/97/10849709_det.jpg
1303	The Man Who Would Be King	0073341	El hombre que pudo reinar	http://ia.media-imdb.com/images/M/MV5BMTg3MTMxMTk5OV5BMl5BanBnXkFtZTcwMjI0NzcxMQ@@._V1._SY314_CR2,0,214,314_.jpg	1975	man_who_would_be_king	8.6	20	19	1	95	0	4	3	1	75	4	3790	88	http://content8.flixster.com/movie/25/47/254722_det.jpg
1304	Butch Cassidy and the Sundance Kid	0064115	Dos hombres y un destino	http://ia.media-imdb.com/images/M/MV5BMTI2NDQ3MDI4MF5BMl5BanBnXkFtZTcwMzIwMzU1MQ@@._V1._SY314_CR7,0,214,314_.jpg	1969	1003318-butch_cassidy_and_the_sundance_kid	8.1	42	38	4	90	6.5	5	3	2	60	3.9	17396	90	http://content6.flixster.com/movie/10/93/10/10931056_det.jpg
1305	Paris, Texas	0087884	Paris, Texas	http://ia.media-imdb.com/images/M/MV5BMTUzMjU2MTA0MV5BMl5BanBnXkFtZTcwNjI2NzE5Mg@@._V1._SY314_CR4,0,214,314_.jpg	1984	paris_texas	8.2	25	25	0	100	0	1	1	0	100	4.2	6389	93	http://content6.flixster.com/movie/10/93/85/10938524_det.jpg
1306	Bis ans Ende der Welt	0101458	Hasta el fin del mundo	http://ia.media-imdb.com/images/M/MV5BMjEzMzE5ODI1Nl5BMl5BanBnXkFtZTYwNTg2Mjk5._V1._SX214_CR0,0,214,314_.jpg	1991	until_the_end_of_the_world	6.5	12	10	2	83	0	1	0	1	0	4.1	1508	87	http://content8.flixster.com/movie/44/43/77/4443770_det.jpg
1307	When Harry Met Sally...	0098635	Cuando Harry encontró a Sally	http://ia.media-imdb.com/images/M/MV5BOTYzNzM3NDA4MV5BMl5BanBnXkFtZTcwMjU1NDkxMQ@@._V1._SY314_CR2,0,214,314_.jpg	1989	when_harry_met_sally	7.8	47	43	4	91	6.2	8	6	2	75	3.5	47834	83	http://content6.flixster.com/movie/31/25/312596_det.jpg
1310	Hype!	0116589	Hype!	http://ia.media-imdb.com/images/M/MV5BMTMxMDA3MjQyOF5BMl5BanBnXkFtZTcwMDczNjcyMQ@@._V1._SY314_CR4,0,214,314_.jpg	1996	hype	7.5	6	6	0	100	0	2	2	0	100	3.9	430	85	http://content6.flixster.com/movie/28/70/287012_det.jpg
1311	Santa with Muscles	0117550	Santa with Muscles	http://ia.media-imdb.com/images/M/MV5BMTgyMzYwOTI4NV5BMl5BanBnXkFtZTcwMTUxMDgyMQ@@._V1._SX77_SY140_.jpg	1996	santa_with_muscles	0	3	0	3	0	0	0	0	0	0	0	0	0	http://content8.flixster.com/movie/10/86/76/10867690_det.jpg
1312	Female Perversions	0116293	Female Perversions: perversiones de mujer	http://ia.media-imdb.com/images/M/MV5BMTQ0MzYzMjI2MF5BMl5BanBnXkFtZTcwODI1NjA0MQ@@._V1._SY314_CR50,0,214,314_.jpg	1996	female_perversions	6.3	21	14	7	66	6.8	9	7	2	77	3.1	264	48	http://content9.flixster.com/movie/10/97/76/10977687_det.jpg
1313	Mad Dog Time	0116953	Encantado de matarte	http://ia.media-imdb.com/images/M/MV5BMTY3NzU0MDc5OV5BMl5BanBnXkFtZTcwNjgxMjA0MQ@@._V1._SX200_SY286_.jpg	1996	mad_dog_time	2.9	6	1	5	16	0	2	0	2	0	2.9	429	48	http://content9.flixster.com/movie/11/12/32/11123267_det.jpg
1314	Breathing Room	1220706	Breathing Room	http://ia.media-imdb.com/images/M/MV5BMTg4NzkxNzIyNF5BMl5BanBnXkFtZTcwNDg1NTU3MQ@@._V1._SX214_CR0,0,214,314_.jpg	2008	breathing-room	0	0	0	0	0	0	0	0	0	0	0	0	0	http://content7.flixster.com/movie/10/90/03/10900357_det.jpg
1317	I'm Not Rappaport	0116601	I'm Not Rappaport	http://ia.media-imdb.com/images/M/MV5BMTc2MTczMjgzNF5BMl5BanBnXkFtZTcwNTg2MzYyMQ@@._V1._SY314_CR3,0,214,314_.jpg	1996	im_not_rappaport	5.6	15	5	10	33	0	4	1	3	25	3.4	285	61	http://content6.flixster.com/movie/26/50/265020_det.jpg
1318	Blue Juice	0112537	Una vida sin miedo	http://ia.media-imdb.com/images/M/MV5BMTkzMzEzNjAxMF5BMl5BanBnXkFtZTcwMjA0MjYxMQ@@._V1._SY314_CR3,0,214,314_.jpg	1995	blue_juice	0	2	0	2	0	0	1	0	1	0	3	1487	46	http://content7.flixster.com/movie/27/77/277701_det.jpg
1320	Alien³	0103644	Alien 3	http://ia.media-imdb.com/images/M/MV5BMTU3ODYwNjIwOV5BMl5BanBnXkFtZTcwNTA4OTQyMQ@@._V1._SY314_CR8,0,214,314_.jpg	1992	alien_3	5	39	15	24	38	5.8	7	4	3	57	3.1	30526	55	http://content9.flixster.com/movie/27/38/273891_det.jpg
1321	An American Werewolf in London	0082010	Hombre-lobo americano en Londres	http://ia.media-imdb.com/images/M/MV5BMTg5MjYwMTA5Ml5BMl5BanBnXkFtZTcwODM0NTg3Mg@@._V1._SY314_CR15,0,214,314_.jpg	1981	american_werewolf_in_london	7.5	43	38	5	88	0	4	2	2	50	3.4	18421	76	http://content7.flixster.com/movie/28/37/283709_det.jpg
1322	Amityville 1992: It's About Time	0103678	Amityville 1992: es cuestión de tiempo	http://ia.media-imdb.com/images/M/MV5BMTY4NTQ3MTc2OF5BMl5BanBnXkFtZTcwODEzMjEzMQ@@._V1._SX214_CR0,0,214,314_.jpg	1992	amityville-its-about-time	2.3	7	1	6	14	0	0	0	0	0	0	0	0	http://content6.flixster.com/movie/27/25/272500_det.jpg
1323	Amityville 3-D	0085159	El pozo del infierno	http://ia.media-imdb.com/images/M/MV5BMjAzNjYyNjU2OV5BMl5BanBnXkFtZTcwNzU2NzgyMQ@@._V1._SY314_CR8,0,214,314_.jpg	1983	amityville_3d	2.9	15	0	15	0	0	2	0	2	0	2.7	2070	32	http://content7.flixster.com/movie/26/28/262801_det.jpg
1324	Amityville: Dollhouse	0115535	Amityville: Dollhouse	http://ia.media-imdb.com/images/M/MV5BMTIwOTg1ODE5MV5BMl5BanBnXkFtZTcwNTczNjcyMQ@@._V1._SY314_CR5,0,214,314_.jpg	1996	amityville_dollhouse	0	2	0	2	0	0	0	0	0	0	0	0	0	http://content9.flixster.com/movie/27/32/273299_det.jpg
1325	Amityville: A New Generation	0106262	Amityville: A New Generation	http://ia.media-imdb.com/images/M/MV5BMzc4NTg1NTY4NF5BMl5BanBnXkFtZTcwMjAzMjEzMQ@@._V1._SX214_CR0,0,214,314_.jpg	1993	amityville_a_new_generation	0	1	0	1	0	0	0	0	0	0	0	0	0	http://content6.flixster.com/movie/10/88/97/10889788_det.jpg
1326	Amityville II: The Possession	0083550	Amityville II - La posesión	http://ia.media-imdb.com/images/M/MV5BMTU2MDcyOTk2NF5BMl5BanBnXkFtZTcwMjQ2NzgyMQ@@._V1._SY314_CR8,0,214,314_.jpg	1982	amityville_2_the_possession	2.7	14	1	13	7	0	1	0	1	0	2.9	3306	47	http://content6.flixster.com/movie/63/30/69/6330692_det.jpg
1327	The Amityville Horror	0384806	La morada del miedo	http://ia.media-imdb.com/images/M/MV5BOTAxMzAzOTczNF5BMl5BanBnXkFtZTcwNzUwNzgyMQ@@._V1._SX214_CR0,0,214,314_.jpg	2005	amityville_horror	4.2	155	37	118	23	3.9	33	7	26	21	3.2	31070	64	http://content8.flixster.com/movie/24/97/249734_det.jpg
1328	The Amityville Curse	0099030	The Amityville Curse	http://ia.media-imdb.com/images/M/MV5BMjA1MDc5Njk0NF5BMl5BanBnXkFtZTcwNTQ5MDIyMQ@@._V1._SX77_SY140_.jpg	1990	amityville_curse	3.6	5	1	4	20	0	0	0	0	0	0	0	0	http://content7.flixster.com/movie/55/05/10/5505101_det.jpg
1329	Blood for Dracula	0071233	Blood for Dracula	http://ia.media-imdb.com/images/M/MV5BMTg0MTg5MTk0Nl5BMl5BanBnXkFtZTcwOTkzMTQyMQ@@._V1._SY312_CR1,0,214,312_.jpg	1974	blood-for-dracula	6.4	15	10	5	66	0	2	1	1	50	3.4	1432	58	http://content6.flixster.com/movie/10/91/36/10913628_det.jpg
1330	April Fool's Day	1018817	April Fool's Day	http://ia.media-imdb.com/images/M/MV5BMTk5NjczNzU5MV5BMl5BanBnXkFtZTcwMjk4MTE2MQ@@._V1._SY314_CR15,0,214,314_.jpg	2008	1194078-april_fools_day	0	3	0	3	0	0	0	0	0	0	0	0	0	http://content8.flixster.com/movie/10/92/20/10922090_det.jpg
1331	Audrey Rose	0075704	Las dos vidas de Audrey Rose	http://ia.media-imdb.com/images/M/MV5BMTcwODc0MzE4NV5BMl5BanBnXkFtZTcwNDM4MDYyMQ@@._V1._SX214_CR0,0,214,314_.jpg	1977	audrey_rose	5.4	9	5	4	55	0	0	0	0	0	0	0	0	http://content7.flixster.com/movie/26/14/261405_det.jpg
1332	Believers	0878652	Believers	http://ia.media-imdb.com/images/M/MV5BMTgwNDc5NzIxMl5BMl5BanBnXkFtZTcwNjY4MzA1MQ@@._V1._SY314_CR21,0,214,314_.jpg	2007	1183429-believers	0	3	0	3	0	0	0	0	0	0	0	0	0	http://content9.flixster.com/movie/10/14/14/10141427_det.jpg
1333	The Birds	0056869	Los pájaros	http://ia.media-imdb.com/images/M/MV5BMTM3ODk0MjI5NV5BMl5BanBnXkFtZTcwNDUwMTg5Mw@@._V1._SX214_CR0,0,214,314_.jpg	1963	1002448-birds	8	40	38	2	95	0	4	2	2	50	3.5	17449	80	http://content8.flixster.com/movie/10/83/82/10838298_det.jpg
1334	The Blob	0094761	El terror no tiene forma	http://ia.media-imdb.com/images/M/MV5BMTIyNjAwMDY3MF5BMl5BanBnXkFtZTcwNjM0NjkyMQ@@._V1._SX214_CR0,0,214,314_.jpg	1988	1002585-blob	5.6	16	9	7	56	0	0	0	0	0	0	0	0	http://content6.flixster.com/movie/27/38/273804_det.jpg
1335	Blood Beach	0082083	Playa sangrienta	http://ia.media-imdb.com/images/M/MV5BMjk1NTE4MDMzMV5BMl5BanBnXkFtZTYwNjk1Mjk5._V1._SX144_SY227_.jpg	1980	blood_beach	2.6	6	0	6	0	0	0	0	0	0	0	0	0	http://content9.flixster.com/movie/10/86/83/10868347_det.jpg
1336	Body Parts	0101492	Cuerpo maldito	http://ia.media-imdb.com/images/M/MV5BMTYyNjA1OTMxNl5BMl5BanBnXkFtZTcwMzcxNjYyMQ@@._V1._SY314_CR2,0,214,314_.jpg	1991	1040324-body_parts	4.4	15	6	9	40	0	1	0	1	0	2.6	958	31	http://content9.flixster.com/movie/10/04/67/10046739_det.jpg
1337	Invasion of the Body Snatchers	0049366	La invasión de los ladrones de cuerpos	http://ia.media-imdb.com/images/M/MV5BMTMzOTIwNTIzMl5BMl5BanBnXkFtZTYwNTA5MjY5._V1._SX214_CR0,0,214,314_.jpg	1956	1010678-invasion_of_the_body_snatchers	8.9	36	36	0	100	0	2	2	0	100	3.6	3820	81	http://content8.flixster.com/movie/10/95/44/10954478_det.jpg
1339	Dracula	0021814	Drácula	http://ia.media-imdb.com/images/M/MV5BMjE3OTI1NDcyM15BMl5BanBnXkFtZTcwMDA3MTE3Mw@@._V1._SX214_CR0,0,214,314_.jpg	1931	1006234-dracula	7.7	42	39	3	92	7.7	6	6	0	100	3.6	8598	76	http://content9.flixster.com/movie/29/22/292203_det.jpg
1340	Bride of Frankenstein	0026138	La novia de Frankenstein	http://ia.media-imdb.com/images/M/MV5BMjAzNzMyNzI2M15BMl5BanBnXkFtZTcwMzI5NDAyMQ@@._V1._SY314_CR3,0,214,314_.jpg	1935	bride_of_frankenstein	8.9	39	39	0	100	8.6	6	6	0	100	3.7	4867	82	http://content8.flixster.com/movie/30/28/302822_det.jpg
1341	Burnt Offerings	0074258	Pesadilla diabólica	http://ia.media-imdb.com/images/M/MV5BMTUxMjAzNTUwNl5BMl5BanBnXkFtZTcwMzUyNDYyMQ@@._V1._SX214_CR0,0,214,314_.jpg	1976	burnt_offerings	5.2	8	3	5	37	0	1	0	1	0	3.1	927	45	http://content7.flixster.com/movie/25/77/257797_det.jpg
1342	Candyman	0103919	Candyman: el dominio de la mente	http://ia.media-imdb.com/images/M/MV5BMTYzOTk5MDMwNl5BMl5BanBnXkFtZTcwMTE0MDIyMQ@@._V1._SY314_CR1,0,214,314_.jpg	1992	candyman	6.3	37	27	10	72	5.4	5	3	2	60	3	12889	58	http://content6.flixster.com/movie/27/80/278008_det.jpg
1343	Cape Fear	0101540	El cabo del miedo	http://ia.media-imdb.com/images/M/MV5BMTg1MjE0NTk4MV5BMl5BanBnXkFtZTcwODU5MDYyMQ@@._V1._SY296_CR1,0,214,296_.jpg	1991	1037581-cape_fear	6.9	38	29	9	76	8.3	6	6	0	100	3.4	13943	74	http://content9.flixster.com/movie/10/93/72/10937223_det.jpg
1344	Cape Fear	0101540	El cabo del miedo	http://ia.media-imdb.com/images/M/MV5BMTg1MjE0NTk4MV5BMl5BanBnXkFtZTcwODU5MDYyMQ@@._V1._SY296_CR1,0,214,296_.jpg	1991	1037581-cape_fear	6.9	38	29	9	76	8.3	6	6	0	100	3.4	13943	74	http://content9.flixster.com/movie/10/93/72/10937223_det.jpg
1345	Carrie	0074285	Carrie	http://ia.media-imdb.com/images/M/MV5BMTg1NTQxNjI2N15BMl5BanBnXkFtZTcwOTI2MzQyMQ@@._V1._SX214_CR0,0,214,314_.jpg	1976	1003625-carrie	8	42	38	4	90	6.4	7	4	3	57	3.3	23161	70	http://content9.flixster.com/movie/28/14/281415_det.jpg
1346	Cat People	0083722	El beso de la pantera	http://ia.media-imdb.com/images/M/MV5BMTk5NDczNDk5NV5BMl5BanBnXkFtZTcwMjA4OTQ1MQ@@._V1._SY314_CR16,0,214,314_.jpg	1982	1003758-cat_people	6.1	36	23	13	63	0	3	2	1	66	3	2400	46	http://content8.flixster.com/movie/28/49/284902_det.jpg
1347	A Nightmare on Elm Street	0087800	Pesadilla en Elm Street	http://ia.media-imdb.com/images/M/MV5BMTMxOTk4NjMzOV5BMl5BanBnXkFtZTcwOTQ3NDAzMg@@._V1._SX214_CR0,0,214,314_.jpg	1984	nightmare_on_elm_street	7.7	40	38	2	95	0	4	4	0	100	3.5	57452	78	http://content7.flixster.com/movie/11/12/18/11121889_det.jpg
1348	Nosferatu, eine Symphonie des Grauens	0013442	Nosferatu el vampiro	http://ia.media-imdb.com/images/M/MV5BMTYyNjY3Nzg4MV5BMl5BanBnXkFtZTcwMzYxMzczMw@@._V1._SY314_CR3,0,214,314_.jpg	1922	nosferatu	8.9	47	46	1	97	8.2	5	5	0	100	3.9	11264	86	http://content9.flixster.com/movie/28/92/289207_det.jpg
1349	Nosferatu a Venezia	0091651	Nosferatu, príncipe de las tinieblas		1988	nosferatu-a-venezia-nosferatu-in-venice-vampire-in-venice	0	0	0	0	0	0	0	0	0	0	0	0	0	http://content7.flixster.com/movie/10/85/60/10856093_det.jpg
1350	The Omen	0075005	La profecía	http://ia.media-imdb.com/images/M/MV5BMTk4OTQ0MzkzMF5BMl5BanBnXkFtZTYwNjY2ODg5._V1._SX214_CR0,0,214,314_.jpg	1976	1015517-omen	7	32	27	5	84	0	2	1	1	50	3.5	17016	78	http://content6.flixster.com/movie/10/93/48/10934824_det.jpg
1351	Blood and Wine	0115710	Blood & Wine: sangre y vino	http://ia.media-imdb.com/images/M/MV5BMTY3MjI3MjYwM15BMl5BanBnXkFtZTcwNzMyNDYyMQ@@._V1._SX214_CR0,0,214,314_.jpg	1996	blood_and_wine	6.1	31	19	12	61	6.5	9	6	3	66	3	951	36	http://content7.flixster.com/movie/10/88/75/10887533_det.jpg
1352	Albino Alligator	0115495	Albino Alligator	http://ia.media-imdb.com/images/M/MV5BMTg1MjQ0NzU3M15BMl5BanBnXkFtZTcwNzgxNTYyMQ@@._V1._SY314_CR1,0,214,314_.jpg	1996	albino_alligator	5.5	17	8	9	47	5.4	6	2	4	33	3	1198	42	http://content8.flixster.com/movie/10/83/84/10838426_det.jpg
1353	The Mirror Has Two Faces	0117057	El amor tiene dos caras	http://ia.media-imdb.com/images/M/MV5BMTIyNjg5MzE4OV5BMl5BanBnXkFtZTcwOTc5NjUyMQ@@._V1._SX214_CR0,0,214,314_.jpg	1996	mirror_has_two_faces	5.3	28	15	13	53	0	4	1	3	25	3.5	2549	72	http://content6.flixster.com/movie/10/92/03/10920300_det.jpg
1354	Breaking the Waves	0115751	Rompiendo las olas	http://ia.media-imdb.com/images/M/MV5BMTk1MTcxMjg1Ml5BMl5BanBnXkFtZTcwMzI5MDYyMQ@@._V1._SX214_CR0,0,214,314_.jpg	1996	breaking_the_waves	8	42	36	6	85	7.8	7	6	1	85	4.1	7949	91	http://content9.flixster.com/movie/10/91/67/10916763_det.jpg
1355	Nochnoy dozor	0403358	Guardianes de la noche	http://ia.media-imdb.com/images/M/MV5BMjE0Nzk0NDkyOV5BMl5BanBnXkFtZTcwMjkzOTkyMQ@@._V1._SX214_CR0,0,214,314_.jpg	2004	1148279-night_watch	5.9	125	73	52	58	5.9	30	17	13	56	3.3	19774	70	http://content8.flixster.com/movie/22/60/07/2260074_det.jpg
1356	Star Trek: First Contact	0117731	Star trek: Primer contacto	http://ia.media-imdb.com/images/M/MV5BMjA5MDA0NTg0N15BMl5BanBnXkFtZTcwNTQ1NDgyMQ@@._V1._SY314_CR3,0,214,314_.jpg	1996	star_trek_first_contact	7.4	52	48	4	92	7.4	13	12	1	92	3.5	20013	84	http://content9.flixster.com/movie/10/88/85/10888599_det.jpg
1357	Shine	0117631	Shine	http://ia.media-imdb.com/images/M/MV5BMTQ2NzY3NzEyNl5BMl5BanBnXkFtZTcwMDEzMzIyMQ@@._V1._SY314_CR3,0,214,314_.jpg	1996	shine	8	31	28	3	90	8.8	7	7	0	100	3.8	6087	89	http://content6.flixster.com/movie/10/95/41/10954120_det.jpg
1358	Sling Blade	0117666	El otro lado de la vida (Sling Blade)	http://ia.media-imdb.com/images/M/MV5BMTM4MDMwNTMwOF5BMl5BanBnXkFtZTcwNTMzODgyMQ@@._V1._SY314_CR3,0,214,314_.jpg	1996	sling_blade	8.3	49	47	2	95	7.9	16	14	2	87	3.9	10557	91	http://content7.flixster.com/movie/10/93/85/10938549_det.jpg
1359	Jingle All the Way	0116705	Un padre en apuros	http://ia.media-imdb.com/images/M/MV5BMTE5OTYzMzc0MV5BMl5BanBnXkFtZTcwNjQ0NTI1MQ@@._V1._SY314_CR8,0,214,314_.jpg	1996	jingle_all_the_way	4	38	6	32	15	5.3	6	1	5	16	2.6	10937	42	http://content9.flixster.com/movie/25/51/255123_det.jpg
1361	Paradise Lost: The Child Murders at Robin Hood Hills	0117293	Paradise Lost: The Child Murders at Robin Hood Hills	http://ia.media-imdb.com/images/M/MV5BMTc1NjAyNzM2NF5BMl5BanBnXkFtZTcwNTg1NjY4Mw@@._V1._SY314_CR4,0,214,314_.jpg	1996	paradise_lost_the_child_murders_at_robin_hood_hills	8.2	24	23	1	95	0	3	3	0	100	4.1	1701	90	http://content7.flixster.com/movie/11/14/56/11145609_det.jpg
1363	The Preacher's Wife	0117372	La mujer del predicador	http://ia.media-imdb.com/images/M/MV5BMjA0NTgyMjgxMF5BMl5BanBnXkFtZTcwOTM5MzUyMQ@@._V1._SY314_CR2,0,214,314_.jpg	1996	preachers_wife	5.8	38	23	15	60	7.2	11	8	3	72	2.9	3793	54	http://content7.flixster.com/movie/10/84/31/10843145_det.jpg
1364	Kjærlighetens kjøtere	0113557	Zero Kelvin	http://ia.media-imdb.com/images/M/MV5BMTUzODA4OTE5M15BMl5BanBnXkFtZTcwOTgwODEzMQ@@._V1._SY314_CR2,0,214,314_.jpg	1995	zero-kelvin	0	0	0	0	0	0	0	0	0	0	0	0	0	http://content7.flixster.com/movie/30/86/308629_det.jpg
1365	Ridicule	0117477	Ridicule: nadie está a salvo	http://ia.media-imdb.com/images/M/MV5BMTUyMzA5NDgxN15BMl5BanBnXkFtZTYwMTk0OTg5._V1._SX214_CR0,0,214,314_.jpg	1996	ridicule	7.3	17	13	4	76	8.2	5	5	0	100	3.8	979	83	http://content8.flixster.com/movie/10/87/61/10876134_det.jpg
1366	The Crucible	0115988	El crisol	http://ia.media-imdb.com/images/M/MV5BMjE3OTc3NzUzN15BMl5BanBnXkFtZTcwODQyMjYyMQ@@._V1._SY314_CR2,0,214,314_.jpg	1996	1074978-crucible	7.2	26	20	6	76	8.3	6	4	2	66	3.2	4752	64	http://content9.flixster.com/movie/10/85/09/10850975_det.jpg
1367	One Hundred and One Dalmatians	0055254	101 dálmatas	http://ia.media-imdb.com/images/M/MV5BMTI2OTA5NjU0N15BMl5BanBnXkFtZTcwODc3MDYyMQ@@._V1._SY288_CR1,0,214,288_.jpg	1961	1036674-101_dalmatians	8	37	36	1	97	7.6	5	5	0	100	3.3	29711	63	http://content7.flixster.com/movie/10/92/06/10920681_det.jpg
1369	J'ai pas sommeil	0110171	J'ai pas sommeil	http://ia.media-imdb.com/images/M/MV5BMjAzMzk1NDQ3N15BMl5BanBnXkFtZTcwMzM5NjcyMQ@@._V1._SX214_CR0,0,214,314_.jpg	1994	i-cant-sleep	7.5	7	5	2	71	0	2	1	1	50	3.4	283	70	http://content8.flixster.com/movie/10/88/71/10887118_det.jpg
1370	Die Hard	0095016	Jungla de cristal	http://ia.media-imdb.com/images/M/MV5BMTIxNTY3NjM0OV5BMl5BanBnXkFtZTcwNzg5MzY0MQ@@._V1._SY314_CR9,0,214,314_.jpg	1988	die_hard	8.1	50	47	3	94	6.2	9	6	3	66	3.9	99625	91	http://content8.flixster.com/movie/10/93/34/10933490_det.gif
1371	Star Trek: The Motion Picture	0079945	Star trek: La película	http://ia.media-imdb.com/images/M/MV5BMTQ5MzM5ODk5OV5BMl5BanBnXkFtZTcwNDY1NDYyMQ@@._V1._SX214_CR0,0,214,314_.jpg	1979	star_trek_the_motion_picture	5.8	31	15	16	48	4.8	5	2	3	40	3.1	14598	48	http://content9.flixster.com/movie/25/77/257795_det.jpg
1372	Star Trek VI: The Undiscovered Country	0102975	Aquel país desconocido	http://ia.media-imdb.com/images/M/MV5BOTU1MDI5MzQwNF5BMl5BanBnXkFtZTcwMTgwMTMzMQ@@._V1._SX214_CR0,0,214,314_.jpg	1991	star_trek_vi_the_undiscovered_country	6.8	46	38	8	82	7.1	6	5	1	83	3.5	13463	77	http://content7.flixster.com/movie/10/88/86/10888601_det.jpg
1373	Star Trek V: The Final Frontier	0098382	Star trek V: La última frontera	http://ia.media-imdb.com/images/M/MV5BMTQ4MTU3NjI5NV5BMl5BanBnXkFtZTcwOTU3MjQyMQ@@._V1._SY314_CR4,0,214,314_.jpg	1989	star_trek_v_the_final_frontier	4	41	9	32	21	3.4	7	0	7	0	2.8	11133	37	http://content9.flixster.com/movie/10/89/11/10891103_det.jpg
1374	Star Trek: The Wrath of Khan	0084726	Star trek II: la ira del Khan	http://ia.media-imdb.com/images/M/MV5BODQ0MzU2NjMyNV5BMl5BanBnXkFtZTcwOTc4OTkyMQ@@._V1._SY314_CR4,0,214,314_.jpg	1982	star_trek_ii_the_wrath_of_khan	7.8	40	36	4	90	7.1	6	5	1	83	3.7	18490	86	http://content8.flixster.com/movie/10/88/85/10888590_det.jpg
1375	Star Trek III: The Search for Spock	0088170	Star trek III: En busca de Spock	http://ia.media-imdb.com/images/M/MV5BMTYyMTY1MjE2NV5BMl5BanBnXkFtZTcwNzY3MTYyMQ@@._V1._SY292_CR1,0,214,292_.jpg	1984	star_trek_iii_the_search_for_spock	6.4	38	29	9	76	6.4	6	5	1	83	3.3	13649	60	http://content6.flixster.com/movie/10/88/86/10888604_det.jpg
1376	Star Trek IV: The Voyage Home	0092007	Star trek IV - Misión: salvar la Tierra	http://ia.media-imdb.com/images/M/MV5BMTQ4NTMxMzU5NV5BMl5BanBnXkFtZTYwMjY2Mzk4._V1._SY314_CR4,0,214,314_.jpg	1986	star_trek_iv_the_voyage_home	6.8	37	31	6	83	6.2	7	5	2	71	3.5	14361	77	http://content9.flixster.com/movie/10/88/86/10888603_det.jpg
1377	Batman Returns	0103776	Batman vuelve	http://ia.media-imdb.com/images/M/MV5BMTg2NTM5NTM3OV5BMl5BanBnXkFtZTYwMjE2MDA5._V1._SY314_CR11,0,214,314_.jpg	1992	batman_returns	6.5	46	36	10	78	5.8	9	6	3	66	3.3	65412	68	http://content7.flixster.com/movie/56/82/90/5682901_det.jpg
1378	Young Guns	0096487	Arma joven	http://ia.media-imdb.com/images/M/MV5BMjEzMzIyMjM3NV5BMl5BanBnXkFtZTcwMjgxNDcxMQ@@._V1._SY314_CR2,0,214,314_.jpg	1988	young_guns	4.6	25	10	15	40	0	3	1	2	33	3.5	11858	77	http://content6.flixster.com/movie/11/14/43/11144324_det.jpg
1379	Young Guns II	0100994	Intrépidos forajidos	http://ia.media-imdb.com/images/M/MV5BMTI5MDAzNzgyMV5BMl5BanBnXkFtZTcwMTQ3NDYyMQ@@._V1._SY314_CR2,0,214,314_.jpg	1990	young_guns_2	4.9	16	6	10	37	0	2	0	2	0	3.2	7476	67	http://content7.flixster.com/movie/11/14/43/11144321_det.jpg
1380	Grease	0077631	Grease	http://ia.media-imdb.com/images/M/MV5BOTIyODkzOTE1NF5BMl5BanBnXkFtZTcwNTg2Njk0Mw@@._V1._SX214_CR0,0,214,314_.jpg	1978	grease	6.7	54	45	9	83	5.9	11	9	2	81	3.7	176349	85	http://content8.flixster.com/movie/55/35/45/5535450_det.jpg
1381	Grease	0077631	Grease	http://ia.media-imdb.com/images/M/MV5BOTIyODkzOTE1NF5BMl5BanBnXkFtZTcwNTg2Njk0Mw@@._V1._SX214_CR0,0,214,314_.jpg	1978	grease	6.7	54	45	9	83	5.9	11	9	2	81	3.7	176349	85	http://content8.flixster.com/movie/55/35/45/5535450_det.jpg
1382	Marked for Death	0100114	Señalado por la muerte	http://ia.media-imdb.com/images/M/MV5BMjE3MzQ4MDY2Ml5BMl5BanBnXkFtZTcwMTUxMzgxMQ@@._V1._SY314_CR4,0,214,314_.jpg	1990	marked_for_death	3.2	9	2	7	22	0	0	0	0	0	0	0	0	http://content8.flixster.com/movie/27/16/271606_det.jpg
1383	Adrenalin: Fear the Rush	0115471	Adrenalin: Fear the Rush	http://ia.media-imdb.com/images/M/MV5BMTIwNDYxMDAyNV5BMl5BanBnXkFtZTcwNTM1OTQyMQ@@._V1._SY314_CR1,0,214,314_.jpg	1996	adrenalin_fear_the_rush	1.4	5	0	5	0	0	1	0	1	0	2.7	684	30	http://content9.flixster.com/movie/15/97/11/1597119_det.jpg
1384	The Substance of Fire	0117773	La esencia del fuego	http://ia.media-imdb.com/images/M/MV5BNDcyNjkwMTY1OF5BMl5BanBnXkFtZTcwNDAzNTQyMQ@@._V1._SY314_CR2,0,214,314_.jpg	1996	substance_of_fire	6.1	10	6	4	60	0	3	1	2	33	3	189	26	http://content7.flixster.com/movie/28/32/283217_det.jpg
1385	Under Siege	0105690	Alerta máxima	http://ia.media-imdb.com/images/M/MV5BMTIxMzEyNTczM15BMl5BanBnXkFtZTcwMjUzMzUxMQ@@._V1._SY314_CR9,0,214,314_.jpg	1992	under_siege	6.2	23	17	6	73	0	3	2	1	66	3	9661	60	http://content9.flixster.com/movie/27/21/272191_det.jpg
1386	Terror in a Texas Town	0052287	Terror in a Texas Town	http://ia.media-imdb.com/images/M/MV5BMTM0MDY1MDk2NV5BMl5BanBnXkFtZTcwMzE2MjYxMQ@@._V1._SY314_CR2,0,214,314_.jpg	1958	terror_in_a_texas_town	0	3	3	0	100	0	0	0	0	0	0	0	0	http://content9.flixster.com/movie/10/84/99/10849939_det.jpg
1387	Jaws	0073195	Tiburón	http://ia.media-imdb.com/images/M/MV5BMzcyMTQyOTU0Nl5BMl5BanBnXkFtZTcwNDY0NzE5Mw@@._V1._SY314_CR5,0,214,314_.jpg	1975	jaws	8.8	37	37	0	100	8.5	5	5	0	100	3.5	63534	81	http://content7.flixster.com/movie/10/93/72/10937249_det.jpg
1388	Jaws	0073195	Tiburón	http://ia.media-imdb.com/images/M/MV5BMzcyMTQyOTU0Nl5BMl5BanBnXkFtZTcwNDY0NzE5Mw@@._V1._SY314_CR5,0,214,314_.jpg	1975	jaws	8.8	37	37	0	100	8.5	5	5	0	100	3.5	63534	81	http://content7.flixster.com/movie/10/93/72/10937249_det.jpg
1389	Jaws 3-D	0085750	El gran tiburón	http://ia.media-imdb.com/images/M/MV5BMTE5OTY0OTcxMl5BMl5BanBnXkFtZTcwMTg0NjMyMQ@@._V1._SY314_CR2,0,214,314_.jpg	1983	jaws_3	2.9	24	3	21	12	0	2	0	2	0	2.5	15576	33	http://content6.flixster.com/movie/10/93/72/10937248_det.jpg
1390	My Fellow Americans	0117119	Mis queridos compatriotas	http://ia.media-imdb.com/images/M/MV5BMTM1MzAyODU1Nl5BMl5BanBnXkFtZTcwNDA4NDAzMQ@@._V1._SY314_CR8,0,214,314_.jpg	1996	my_fellow_americans	5.2	38	19	19	50	4.6	14	4	10	28	3.2	1831	61	http://content6.flixster.com/movie/25/90/259092_det.jpg
1391	Mars Attacks!	0116996	Mars Attacks!	http://ia.media-imdb.com/images/M/MV5BNzc4NzE5OTIwNV5BMl5BanBnXkFtZTcwNjk2MTEyMQ@@._V1._SY314_CR7,0,214,314_.jpg	1996	mars_attacks	5.8	56	28	28	50	5.4	15	6	9	40	2.8	24991	49	http://content8.flixster.com/movie/10/88/97/10889794_det.jpg
1392	Citizen Ruth	0115906	Citizen Ruth	http://ia.media-imdb.com/images/M/MV5BMTMyNTEzMTU3MV5BMl5BanBnXkFtZTYwMDgwMzM5._V1._SX214_CR0,0,214,314_.jpg	1996	citizen_ruth	6.8	24	19	5	79	6	5	3	2	60	3.5	998	72	http://content9.flixster.com/movie/10/89/27/10892735_det.jpg
1393	Jerry Maguire	0116695	Jerry Maguire	http://ia.media-imdb.com/images/M/MV5BMTkxNjc2NjQwOF5BMl5BanBnXkFtZTcwMDE2NDU2MQ@@._V1._SX214_CR0,0,214,314_.jpg	1996	jerry_maguire	7.4	57	48	9	84	7.5	19	17	2	89	3.3	32601	72	http://content9.flixster.com/movie/26/81/268123_det.jpg
1394	Raising Arizona	0093822	Arizona baby	http://ia.media-imdb.com/images/M/MV5BMTg0NjYzOTUzNF5BMl5BanBnXkFtZTcwODkyMDMyMQ@@._V1._SY314_CR3,0,214,314_.jpg	1987	raising_arizona	7.6	49	44	5	89	5.5	6	3	3	50	3.6	19379	82	http://content9.flixster.com/movie/99/56/74/9956747_det.jpg
1395	Tin Men	0094155	Dos estafadores y una mujer	http://ia.media-imdb.com/images/M/MV5BMTg2OTU1MzI1NF5BMl5BanBnXkFtZTcwODgyMzcyMQ@@._V1._SX214_CR0,0,214,314_.jpg	1987	tin_men	6.4	19	15	4	78	0	1	1	0	100	3.1	778	54	http://content7.flixster.com/movie/26/96/269609_det.jpg
1396	Sneakers	0105435	Los fisgones	http://ia.media-imdb.com/images/M/MV5BMTgxNDA2NjAyMV5BMl5BanBnXkFtZTcwNDkyNjcxMQ@@._V1._SY314_CR3,0,214,314_.jpg	1992	sneakers	6.8	45	36	9	80	6.4	7	5	2	71	3.4	6830	77	http://content7.flixster.com/movie/10/51/26/10512625_det.jpg
1397	Bastard Out of Carolina	0115633	Bastard Out of Carolina	http://ia.media-imdb.com/images/M/MV5BMjA5MDkyMzU1N15BMl5BanBnXkFtZTcwMTk5NzMyMQ@@._V1._SY314_CR5,0,214,314_.jpg	1996	bastard_out_of_carolina	7.1	9	9	0	100	0	0	0	0	0	0	0	0	http://content8.flixster.com/movie/27/35/273522_det.jpg
1398	In Love and War	0116621	En el amor y en la guerra	http://ia.media-imdb.com/images/M/MV5BMTQ3MTU5NTQ1OV5BMl5BanBnXkFtZTcwNzE0NDYyMQ@@._V1._SX214_CR0,0,214,314_.jpg	1996	1074467-in_love_and_war	4.1	26	3	23	11	3.4	6	0	6	0	3	2942	52	http://content8.flixster.com/movie/26/21/262106_det.jpg
1399	Marvin's Room	0116999	La habitación de Marvin	http://ia.media-imdb.com/images/M/MV5BMjEwNDk4NDczN15BMl5BanBnXkFtZTcwNjE5NzUyMQ@@._V1._SX214_CR0,0,214,314_.jpg	1996	marvins_room	6.7	47	38	9	80	6	13	9	4	69	3.2	4558	58	http://content9.flixster.com/movie/10/88/77/10887763_det.jpg
1401	Ghosts of Mississippi	0116410	Fantasmas del pasado	http://ia.media-imdb.com/images/M/MV5BNDA1MDk0OTExN15BMl5BanBnXkFtZTcwNTA2MzMyMQ@@._V1._SY314_CR5,0,214,314_.jpg	1996	ghosts_of_mississippi	5.8	26	13	13	50	6.4	7	3	4	42	3.4	1916	64	http://content6.flixster.com/movie/10/88/54/10885484_det.jpg
1404	Night Falls on Manhattan	0119783	La noche cae sobre Manhattan	http://ia.media-imdb.com/images/M/MV5BMTIxOTAzNTk0MF5BMl5BanBnXkFtZTcwNjUwMDcyMQ@@._V1._SY314_CR4,0,214,314_.jpg	1996	night_falls_on_manhattan	6.7	26	17	9	65	8	5	4	1	80	3.2	471	49	http://content8.flixster.com/movie/10/83/87/10838794_det.jpg
1405	Beavis and Butt-Head Do America	0115641	Beavis and Butt-Head Do America	http://ia.media-imdb.com/images/M/MV5BMTcxNDgzNDQ0OV5BMl5BanBnXkFtZTcwMzk3MzUzMQ@@._V1._SY314_CR0,0,214,314_.jpg	1996	beavis_and_butthead_do_america	6.2	51	36	15	70	6.4	12	8	4	66	3	19512	61	http://content9.flixster.com/movie/25/53/255323_det.jpg
1406	La cérémonie	0112769	La ceremonia	http://ia.media-imdb.com/images/M/MV5BMTkwOTUzNzI0Nl5BMl5BanBnXkFtZTcwNzM1MDYyMQ@@._V1._SY314_CR4,0,214,314_.jpg	1995	1075705-ceremonie	7.7	27	25	2	92	7.4	12	11	1	91	3.9	747	85	http://content8.flixster.com/movie/30/64/306422_det.jpg
1407	Scream	0117571	Scream: Vigila quién llama	http://ia.media-imdb.com/images/M/MV5BMTgwODk4NjIwNF5BMl5BanBnXkFtZTYwMzIyMjg4._V1._SX214_CR0,0,214,314_.jpg	1996	1074316-scream	7	53	43	10	81	6.6	14	10	4	71	3.2	50339	70	http://content7.flixster.com/movie/10/84/96/10849637_det.jpg
1408	The Last of the Mohicans	0104691	El último mohicano	http://ia.media-imdb.com/images/M/MV5BMTQ0MjQ5NDAzMV5BMl5BanBnXkFtZTcwNjYzMjE2MQ@@._V1._SY314_CR7,0,214,314_.jpg	1992	1040678-last_of_the_mohicans	8	32	31	1	96	7.9	7	7	0	100	3.6	34073	84	http://content6.flixster.com/movie/27/61/276124_det.jpg
1409	Michael Clayton	0465538	Michael Clayton	http://ia.media-imdb.com/images/M/MV5BMTc0NTU5MjI2MV5BMl5BanBnXkFtZTcwMTg5NTQzMw@@._V1._SX214_CR0,0,214,314_.jpg	2007	michael_clayton	7.6	192	173	19	90	7.9	37	35	2	94	3.6	123924	72	http://content8.flixster.com/movie/99/32/72/9932722_det.jpg
1410	The Evening Star	0116240	La fuerza del cariño: la historia continúa	http://ia.media-imdb.com/images/M/MV5BMTcwNjkyODQyN15BMl5BanBnXkFtZTcwMzk0MTQyMQ@@._V1._SX214_CR0,0,214,314_.jpg	1996	evening_star	4.2	25	6	19	24	4.2	6	1	5	16	3.2	1029	59	http://content8.flixster.com/movie/25/99/259926_det.jpg
1411	Hamlet	0116477	Hamlet	http://ia.media-imdb.com/images/M/MV5BMTM5NjMzOTg0MV5BMl5BanBnXkFtZTcwNzYxMzUyMQ@@._V1._SX214_CR0,0,214,314_.jpg	1996	1075422-hamlet	8.2	54	51	3	94	7.2	14	11	3	78	3.8	5816	86	http://content7.flixster.com/movie/10/94/26/10942625_det.jpg
1412	Some Mother's Son	0117690	En el nombre del hijo (Some Mother's Son)	http://ia.media-imdb.com/images/M/MV5BMTc5MDc4MTQ5MV5BMl5BanBnXkFtZTYwMzcxMDk5._V1._SX214_CR0,0,214,314_.jpg	1996	some_mothers_son	6.3	15	10	5	66	6.8	6	3	3	50	4	520	86	http://content8.flixster.com/movie/34/90/07/3490070_det.jpg
1413	The Whole Wide World	0118163	The Whole Wide World	http://ia.media-imdb.com/images/M/MV5BMTIzMDUwODI1OF5BMl5BanBnXkFtZTcwMDY3MjAwMQ@@._V1._SY314_CR1,0,214,314_.jpg	1996	whole_wide_world	6.9	15	12	3	80	0	4	3	1	75	3.6	707	73	http://content8.flixster.com/movie/25/86/258602_det.jpg
1414	The Mother	0323298	The Mother	http://ia.media-imdb.com/images/M/MV5BMTM4Mzk4ODU1Ml5BMl5BanBnXkFtZTcwMzkxOTUyMQ@@._V1._SX214_CR0,0,214,314_.jpg	2003	1132642-mother	7	88	68	20	77	7.4	32	29	3	90	3.4	862	61	http://content7.flixster.com/movie/27/51/275101_det.jpg
1415	Les voleurs	0118100	Los ladrones (Les voleurs)	http://ia.media-imdb.com/images/M/MV5BMjAyMDg0OTQ5NF5BMl5BanBnXkFtZTcwMDQzMzkxMQ@@._V1._SX214_CR0,0,214,314_.jpg	1996	1076146-thieves	7	11	9	2	81	0	4	4	0	100	3.4	257	64	http://content7.flixster.com/movie/10/19/65/10196545_det.jpg
1416	Evita	0116250	Evita	http://ia.media-imdb.com/images/M/MV5BMTM3OTY4NTg1OF5BMl5BanBnXkFtZTcwNjQ4ODcxMQ@@._V1._SY314_CR4,0,214,314_.jpg	1996	evita	6.5	31	19	12	61	6.4	6	4	2	66	3.1	8855	65	http://content9.flixster.com/movie/25/44/254419_det.jpg
1417	The Portrait of a Lady	0117364	Retrato de una dama	http://ia.media-imdb.com/images/M/MV5BMTkzMjY5NzY2Nl5BMl5BanBnXkFtZTcwMDk4NTYxMQ@@._V1._SX214_CR0,0,214,314_.jpg	1996	1074321-portrait_of_a_lady	5.5	28	12	16	42	6.2	6	3	3	50	3.2	2438	50	http://content8.flixster.com/movie/26/56/265694_det.jpg
1419	Walkabout	0067959	Walkabout	http://ia.media-imdb.com/images/M/MV5BMTAxMDg2OTQ0OTNeQTJeQWpwZ15BbWU3MDY4MTQzMzE@._V1._SY314_CR4,0,214,314_.jpg	1971	walkabout	8.1	26	24	2	92	0	3	3	0	100	3.9	1862	86	http://content6.flixster.com/movie/27/00/270092_det.jpg
1420	Message to Love: The Isle of Wight Festival	0117028	Message to Love: The Isle of Wight Festival	http://ia.media-imdb.com/images/M/MV5BMTI2MTEzNDk3NF5BMl5BanBnXkFtZTcwNDUxMzQyMQ@@._V1._SX214_CR0,0,214,314_.jpg	1997	message-to-love	0	0	0	0	0	0	0	0	0	0	0	0	0	http://images.rottentomatoescdn.com/images/defaults/poster_default.gif
1421	The Grateful Dead	0076104	The Grateful Dead	http://ia.media-imdb.com/images/M/MV5BMjUzOTg0OTA1OF5BMl5BanBnXkFtZTcwOTQwMDcyMQ@@._V1._SY314_CR1,0,214,314_.jpg	1977	the-grateful-dead	0	0	0	0	0	0	0	0	0	0	0	0	0	http://content6.flixster.com/movie/10/83/90/10839040_det.jpg
1422	Murder at 1600	0119731	Asesinato en la casa blanca	http://ia.media-imdb.com/images/M/MV5BMTM1ODY4ODUwOV5BMl5BanBnXkFtZTcwNTc0MjUyMQ@@._V1._SY314_CR9,0,214,314_.jpg	1997	murder_at_1600	5	30	10	20	33	5.3	6	1	5	16	2.9	4012	48	http://content8.flixster.com/movie/10/92/33/10923346_det.jpg
1423	Hearts and Minds	0071604	Hearts and Minds	http://ia.media-imdb.com/images/M/MV5BMTc1MjQ5MTk3MF5BMl5BanBnXkFtZTcwNTMyMTkxMQ@@._V1._SY314_CR4,0,214,314_.jpg	1974	hearts-and-minds	0	0	0	0	0	0	0	0	0	0	0	0	0	http://content9.flixster.com/movie/10/88/83/10888339_det.jpg
1425	Fierce Creatures	0119115	Criaturas feroces	http://ia.media-imdb.com/images/M/MV5BMTA5OTAzMDI1MzBeQTJeQWpwZ15BbWU3MDYzODE4MjE@._V1._SY314_CR3,0,214,314_.jpg	1997	fierce_creatures	5.6	31	17	14	54	5.6	5	1	4	20	3.1	3023	56	http://content8.flixster.com/movie/10/89/15/10891554_det.jpg
1426	Zeus and Roxanne	0120550	Zeus and Roxanne	http://ia.media-imdb.com/images/M/MV5BNzE0NDg4NzkzMV5BMl5BanBnXkFtZTcwMzYzOTAwMQ@@._V1._SY314_CR9,0,214,314_.jpg	1997	zeus_and_roxanne	4.4	7	3	4	42	0	1	0	1	0	2.9	1549	47	http://content8.flixster.com/movie/26/30/263014_det.jpg
1427	Turbulence	0120390	Turbulence	http://ia.media-imdb.com/images/M/MV5BMTczNTA2Nzc0Ml5BMl5BanBnXkFtZTcwMTAwMTUyMQ@@._V1._SY314_CR6,0,214,314_.jpg	1997	1074496-turbulence	3.2	18	3	15	16	0	4	0	4	0	2.5	718	23	http://content9.flixster.com/movie/10/84/08/10840899_det.jpg
1428	Angel Baby	0112362	Angel Baby	http://ia.media-imdb.com/images/M/MV5BMjAwMDkzNTU5Ml5BMl5BanBnXkFtZTcwMTkzMTMyMQ@@._V1._SX214_CR0,0,214,314_.jpg	1995		\N	\N	\N	\N	\N	\N	\N	\N	\N	\N	\N	\N	\N	\N
1429	Ging chaat goo si 4: Ji gaan daan yam mo	0116704	Impacto inminente	http://ia.media-imdb.com/images/M/MV5BMTg4ODUxMzc2NV5BMl5BanBnXkFtZTcwMDM1NzcxMQ@@._V1._SY314_CR2,0,214,314_.jpg	1996	jackie_chans_first_strike	6	21	11	10	52	0	4	2	2	50	3	4216	55	http://content6.flixster.com/movie/26/65/266524_det.jpg
1430	Underworld	0320691	Underworld	http://ia.media-imdb.com/images/M/MV5BMjIxNDExNDEyMV5BMl5BanBnXkFtZTcwODY1OTkxMw@@._V1._SX214_CR0,0,214,314_.jpg	2003	underworld	4.7	155	47	108	30	4.4	32	5	27	15	3.6	101467	82	http://content9.flixster.com/movie/10/88/49/10884903_det.jpg
1431	Beverly Hills Ninja	0118708	Beverly Hills Ninja, la salchicha peleona	http://ia.media-imdb.com/images/M/MV5BMTc2OTc3NDY4MV5BMl5BanBnXkFtZTcwODg5MTAzMQ@@._V1._SY314_CR2,0,214,314_.jpg	1997	beverly_hills_ninja	3.2	28	4	24	14	4.6	8	3	5	37	2.8	13679	54	http://content9.flixster.com/movie/25/95/259519_det.jpg
1432	Metro	0119664	El negociador	http://ia.media-imdb.com/images/M/MV5BMTMxNTQyMjM0N15BMl5BanBnXkFtZTcwMDM1MzQyMQ@@._V1._SY314_CR2,0,214,314_.jpg	1997	1074675-1074675-metro	4	33	5	28	15	3.6	9	1	8	11	2.6	2757	31	http://content7.flixster.com/movie/62/77/83/6277833_det.jpg
1433	The Time Machine	0268695	La máquina del tiempo	http://ia.media-imdb.com/images/M/MV5BMTgwNjA3NzU2Nl5BMl5BanBnXkFtZTcwMTIzMDQyMQ@@._V1._SY314_CR8,0,214,314_.jpg	2002	1112951-time_machine	4.8	146	41	105	28	5	32	6	26	18	2.7	10389	45	http://content6.flixster.com/movie/10/91/76/10917636_det.jpg
1434	The Strangers	0482606	Los extraños	http://ia.media-imdb.com/images/M/MV5BMTkxODAyODMwNV5BMl5BanBnXkFtZTcwNzk5Nzk2MQ@@._V1._SX214_CR0,0,214,314_.jpg	2008	the_strangers	5	146	65	81	44	4.8	26	13	13	50	3.1	55773	48	http://content9.flixster.com/movie/11/12/79/11127923_det.jpg
1437	The Cement Garden	0106535	El jardín de cemento	http://ia.media-imdb.com/images/M/MV5BMTAxMTQwNTE3NTBeQTJeQWpwZ15BbWU3MDIxMzQzMzE@._V1._SY314_CR0,0,214,314_.jpg	1993	evolutionary-masturbation	0	0	0	0	0	0	0	0	0	0	0	0	0	http://images.rottentomatoescdn.com/images/defaults/poster_default.gif
1438	Dante's Peak	0118928	Un pueblo llamado Dante's Peak	http://ia.media-imdb.com/images/M/MV5BMTYxNDU4NjkxMF5BMl5BanBnXkFtZTcwNDU0MTQyMQ@@._V1._SX214_CR0,0,214,314_.jpg	1997	dantes_peak	4.9	25	7	18	28	4.8	7	0	7	0	2.7	20021	45	http://content7.flixster.com/movie/10/91/66/10916621_det.jpg
1439	Meet Wally Sparks	0119644	Meet Wally Sparks	http://ia.media-imdb.com/images/M/MV5BMTM2MjM0NjA3NV5BMl5BanBnXkFtZTcwOTYxNzIyMQ@@._V1._SX214_CR0,0,214,314_.jpg	1997	meet_wally_sparks	2.5	14	2	12	14	0	2	1	1	50	2.6	586	32	http://content6.flixster.com/movie/27/78/277828_det.jpg
1440	Amos & Andrew	0106266	Atrapen al ladrón. ¿Al blanco o al negro?	http://ia.media-imdb.com/images/M/MV5BMTQ4Mjc2MDk2N15BMl5BanBnXkFtZTcwOTU1MjkxMQ@@._V1._SX77_SY140_.jpg	1993	amos_and_andrew	4	23	5	18	21	3.9	8	1	7	12	2.7	1624	36	http://content6.flixster.com/movie/32/93/27/3293272_det.jpg
1441	Benny & Joon	0106387	Benny & Joon: el amor de los inocentes	http://ia.media-imdb.com/images/M/MV5BMjIzODYwOTY3N15BMl5BanBnXkFtZTcwMDU5OTcxMQ@@._V1._SY314_CR2,0,214,314_.jpg	1993	benny_and_joon	5.7	30	22	8	73	5.1	8	4	4	50	3.6	28905	85	http://content7.flixster.com/movie/10/90/45/10904585_det.jpg
1442	Prefontaine	0119937	Prefontaine	http://ia.media-imdb.com/images/M/MV5BMTk2MzE0NjQ0Nl5BMl5BanBnXkFtZTcwMzUxMjkxMQ@@._V1._SY314_CR3,0,214,314_.jpg	1997	prefontaine	6.4	26	16	10	61	6.7	9	5	4	55	3.7	1530	79	http://content8.flixster.com/movie/25/51/255198_det.jpg
1444	Guantanamera	0109949	Guantanamera	http://ia.media-imdb.com/images/M/MV5BMTczMzk1NzE4OV5BMl5BanBnXkFtZTcwNDA0MzMzMQ@@._V1._SY314_CR3,0,214,314_.jpg	1995	guantanamera	6.9	9	7	2	77	0	3	2	1	66	3.5	310	69	http://content9.flixster.com/movie/10/89/29/10892915_det.jpg
1445	McHale's Navy	0119640	La armada de McHale	http://ia.media-imdb.com/images/M/MV5BMjE3MzEzODMxM15BMl5BanBnXkFtZTcwNjg4ODAwMQ@@._V1._SY314_CR2,0,214,314_.jpg	1997	1076097-mchales_navy	2.2	29	1	28	3	1.7	7	0	7	0	2.6	1386	36	http://content8.flixster.com/movie/25/91/259102_det.jpg
1446	Kolja	0116790	Kolya	http://ia.media-imdb.com/images/M/MV5BMTcwNTAyMTE1Nl5BMl5BanBnXkFtZTcwMzk4NTgxMQ@@._V1._SY314_CR2,0,214,314_.jpg	1996	kolya	7.8	22	21	1	95	8.8	6	6	0	100	4.2	2011	91	http://content8.flixster.com/movie/26/24/262498_det.jpg
1447	Gridlock'd	0119225	Gridlock'd	http://ia.media-imdb.com/images/M/MV5BMjA3OTQ5OTMwM15BMl5BanBnXkFtZTcwODI4MTU1MQ@@._V1._SY314_CR2,0,214,314_.jpg	1997	gridlockd	6.8	31	27	4	87	7.1	10	9	1	90	3.6	2054	79	http://content7.flixster.com/movie/28/37/283717_det.jpg
1449	Waiting for Guffman	0118111	El experto	http://ia.media-imdb.com/images/M/MV5BMTY5ODAzMDA4NF5BMl5BanBnXkFtZTcwNjc0MTkxMQ@@._V1._SY314_CR0,0,214,314_.jpg	1996	waiting_for_guffman	7.7	53	48	5	90	7.2	11	9	2	81	3.9	8495	90	http://content9.flixster.com/movie/10/87/12/10871239_det.jpg
1450	Kavkazskiy plennik	0116754	El prisionero de las montañas	http://ia.media-imdb.com/images/M/MV5BNTI4NzA0OTg5NV5BMl5BanBnXkFtZTYwMzM5Njk5._V1._SY314_CR2,0,214,314_.jpg	1996	prisoner-of-the-mountains	7.2	23	20	3	86	8.3	8	8	0	100	3.9	356	85	http://content7.flixster.com/movie/27/46/274693_det.jpg
1453	The Beautician and the Beast	0118691	La novia del presidente	http://ia.media-imdb.com/images/M/MV5BMzE5Njc5MjMxN15BMl5BanBnXkFtZTcwNjI0MDAwMQ@@._V1._SY314_CR2,0,214,314_.jpg	1997	beautician_and_the_beast	4.6	18	3	15	16	4.7	6	1	5	16	2.4	2687	43	http://content9.flixster.com/movie/26/00/260003_det.jpg
1454	SubUrbia	0120238	Suburbia, de Richard Linklater	http://ia.media-imdb.com/images/M/MV5BMTcwNTExODQ1OF5BMl5BanBnXkFtZTcwMTUzNzkxMQ@@._V1._SX214_CR0,0,214,314_.jpg	1996	1075781-suburbia	6.3	21	13	8	61	6.4	6	3	3	50	3.3	1247	66	http://content7.flixster.com/movie/10/87/78/10877809_det.jpg
1455	Hotel de Love	0116565	Hotel de Love	http://ia.media-imdb.com/images/M/MV5BMTI2OTA0MzE0NF5BMl5BanBnXkFtZTcwMjA2NjEyMQ@@._V1._SX214_CR0,0,214,314_.jpg	1996	hotel_de_love	5.1	8	2	6	25	0	3	0	3	0	3.7	121	67	http://content8.flixster.com/movie/72/14/16/7214166_det.jpg
1456	The Pest	0119887	Un tío llamado Peste	http://ia.media-imdb.com/images/M/MV5BMTIwMjE4NTcxMV5BMl5BanBnXkFtZTYwMzQ5ODg5._V1._SX214_CR0,0,214,314_.jpg	1997	pest	2.3	23	2	21	8	2.2	7	1	6	14	2.7	4963	63	http://content8.flixster.com/movie/25/85/258526_det.jpg
1457	Fools Rush In	0119141	Sólo los tontos se enamoran	http://ia.media-imdb.com/images/M/MV5BMTk0NDQyODM3MF5BMl5BanBnXkFtZTcwMjc1NTkxMQ@@._V1._SX214_CR0,0,214,314_.jpg	1997	fools_rush_in	4.8	27	9	18	33	5.1	7	2	5	28	3	9687	61	http://content9.flixster.com/movie/31/38/313803_det.jpg
1458	Touch	0120357	Touch	http://ia.media-imdb.com/images/M/MV5BMTIwMzE0OTU3Nl5BMl5BanBnXkFtZTcwNTI1OTEyMQ@@._V1._SX214_CR0,0,214,314_.jpg	1997	1074505-touch	4.7	17	5	12	29	0	3	0	3	0	2.9	494	36	http://content8.flixster.com/movie/39/55/09/3955094_det.jpg
1459	Absolute Power	0118548	Absolute power: Poder absoluto	http://ia.media-imdb.com/images/M/MV5BMjA0NTYxMzY2NF5BMl5BanBnXkFtZTcwNTg5NjIyMQ@@._V1._SY314_CR6,0,214,314_.jpg	1997	absolute_power	5.5	41	19	22	46	6.2	10	5	5	50	3.2	6094	52	http://content7.flixster.com/movie/55/34/87/5534877_det.jpg
1460	That Darn Cat	0120317	Un gato del FBI	http://ia.media-imdb.com/images/M/MV5BMTc5MDc0ODUxN15BMl5BanBnXkFtZTcwNzE4MTYyMQ@@._V1._SX214_CR0,0,214,314_.jpg	1997	1075251-that_darn_cat	3.8	14	1	13	7	0	4	0	4	0	2.5	2029	30	http://content6.flixster.com/movie/10/86/44/10864404_det.jpg
1461	Vegas Vacation	0120434	Vacaciones en Las Vegas	http://ia.media-imdb.com/images/M/MV5BMTI0NTgxMTA2MF5BMl5BanBnXkFtZTcwNTE1MTEyMQ@@._V1._SY314_CR6,0,214,314_.jpg	1997	vegas_vacation	3.8	28	4	24	14	3.2	10	1	9	10	3	7915	55	http://content7.flixster.com/movie/10/86/96/10869605_det.jpg
1463	That Old Feeling	0120318	Ese loco sentimiento	http://ia.media-imdb.com/images/M/MV5BOTAyNDA0MDY0OF5BMl5BanBnXkFtZTcwMzUxNTIyMQ@@._V1._SX214_CR0,0,214,314_.jpg	1997	that_old_feeling	5	15	6	9	40	0	4	2	2	50	3	901	57	http://content6.flixster.com/movie/25/92/259296_det.jpg
1464	Lost Highway	0116922	Carretera perdida	http://ia.media-imdb.com/images/M/MV5BMjA4OTc3MzQyNl5BMl5BanBnXkFtZTYwNDgxODY4._V1._SY313_CR1,0,214,313_.jpg	1997	lost_highway	6.2	39	23	16	58	6	6	2	4	33	3.9	17451	87	http://content9.flixster.com/movie/10/89/41/10894179_det.jpg
1465	Rosewood	0120036	Rosewood	http://ia.media-imdb.com/images/M/MV5BMTIwOTA1NjA1OF5BMl5BanBnXkFtZTcwNjY4NTgxMQ@@._V1._SY314_CR8,0,214,314_.jpg	1997	rosewood	7.1	47	40	7	85	7	11	8	3	72	3.7	1445	82	http://content7.flixster.com/movie/27/01/270117_det.jpg
1466	Donnie Brasco	0119008	Donnie Brasco	http://ia.media-imdb.com/images/M/MV5BMjEyNTIyODQ4OV5BMl5BanBnXkFtZTcwNzE5NTc0MQ@@._V1._SY314_CR13,0,214,314_.jpg	1997	donnie_brasco	7.8	54	47	7	87	7.1	16	12	4	75	3.7	40329	85	http://content7.flixster.com/movie/60/49/62/6049625_det.jpg
1468	Booty Call	0118750	Booty call. Sexo sí... pero seguro	http://ia.media-imdb.com/images/M/MV5BMTMxNjI1NTQ0MF5BMl5BanBnXkFtZTcwMzE5MDYyMQ@@._V1._SY314_CR0,0,214,314_.jpg	1997	booty_call	4.2	12	3	9	25	5.4	6	2	4	33	2.8	3264	56	http://content9.flixster.com/movie/11/12/63/11126367_det.jpg
1471	Boys Life 2	0118762	Boys Life 2	http://ia.media-imdb.com/images/M/MV5BMTYxMTg5NDgwMV5BMl5BanBnXkFtZTcwNzA4NzgxMQ@@._V1._SY314_CR7,0,214,314_.jpg	1997	boys_life_2	6.7	5	4	1	80	0	2	2	0	100	3.3	79	64	http://content6.flixster.com/movie/10/85/10/10851024_det.jpg
1472	City of Industry	0118859	Ajuste de cuentas	http://ia.media-imdb.com/images/M/MV5BMjA2MjI0MTQ1OF5BMl5BanBnXkFtZTcwMDAwMTYyMQ@@._V1._SX214_CR0,0,214,314_.jpg	1997	city_of_industry	5.2	13	6	7	46	4.7	6	1	5	16	2.9	791	31	http://content8.flixster.com/movie/27/54/275494_det.jpg
1473	Children of Men	0206634	Hijos de los hombres	http://ia.media-imdb.com/images/M/MV5BNjkxMzU4ODU2NV5BMl5BanBnXkFtZTcwMDU1MDQ0MQ@@._V1._SY314_CR3,0,214,314_.jpg	2006	children_of_men	8	208	193	15	92	7.8	41	37	4	90	3.7	127695	81	http://content6.flixster.com/movie/27/04/67/2704676_det.jpg
1474	Jungle 2 Jungle	0119432	De jungla a jungla	http://ia.media-imdb.com/images/M/MV5BMTU0NDk2ODUzMl5BMl5BanBnXkFtZTcwMTc1NjkyMQ@@._V1._SY314_CR3,0,214,314_.jpg	1997	jungle_2_jungle	4	39	7	32	17	4.2	13	3	10	23	2.7	9218	44	http://content9.flixster.com/movie/25/96/259695_det.jpg
1475	Kama Sutra: A Tale of Love	0116743	Kamasutra, una historia de amor	http://ia.media-imdb.com/images/M/MV5BMTQ0MTMzMzQ1NV5BMl5BanBnXkFtZTcwNTYzMTYyMQ@@._V1._SY314_CR1,0,214,314_.jpg	1996	kama_sutra_a_tale_of_love	5	18	7	11	38	5.9	5	2	3	40	3.5	1793	72	http://content7.flixster.com/movie/11/12/12/11121289_det.jpg
1476	Private Parts	0119951	Partes privadas	http://ia.media-imdb.com/images/M/MV5BMTg5NTk5NDU1Nl5BMl5BanBnXkFtZTcwODQwMjEyMQ@@._V1._SY314_CR3,0,214,314_.jpg	1997	private-parts	0	0	0	0	0	0	0	0	0	0	0	0	0	http://content7.flixster.com/movie/10/92/42/10924221_det.jpg
1477	Love Jones	0119572	Lovejones	http://ia.media-imdb.com/images/M/MV5BMTY2NjYxMDczNV5BMl5BanBnXkFtZTcwODAwODAyMQ@@._V1._SY314_CR7,0,214,314_.jpg	1997	love_jones	6.4	15	10	5	66	6.8	5	4	1	80	4.2	4854	96	http://content7.flixster.com/movie/10/88/65/10886513_det.jpg
1479	The Saint	0120053	El santo	http://ia.media-imdb.com/images/M/MV5BMTgwMzg0NTg2OF5BMl5BanBnXkFtZTcwMTc5ODAyMQ@@._V1._SY314_CR2,0,214,314_.jpg	1997	saint	4.6	44	13	31	29	4.3	15	3	12	20	3.1	11647	62	http://content6.flixster.com/movie/10/86/88/10868812_det.jpg
1480	Smilla's Sense of Snow	0120152	Smila: Misterio en la nieve	http://ia.media-imdb.com/images/M/MV5BMTM4NjQzMDk1Ml5BMl5BanBnXkFtZTYwOTExMDk5._V1._SX214_CR0,0,214,314_.jpg	1997	smillas_sense_of_snow	6	32	17	15	53	6.5	7	4	3	57	3.3	1224	59	http://content7.flixster.com/movie/27/65/276509_det.jpg
1482	Van Helsing	0338526	Van Helsing	http://ia.media-imdb.com/images/M/MV5BMTU1MTQzMTA4NV5BMl5BanBnXkFtZTcwNTA1NTYyMQ@@._V1._SY314_CR3,0,214,314_.jpg	2004	unhuman	0	0	0	0	0	0	0	0	0	0	0	0	0	http://content8.flixster.com/movie/10/84/54/10845422_det.jpg
1483	Crash	0375679	Crash	http://ia.media-imdb.com/images/M/MV5BOTk1OTA1MjIyNV5BMl5BanBnXkFtZTcwODQxMTkyMQ@@._V1._SX214_CR0,0,214,314_.jpg	2004	1144992-crash	7.1	197	148	49	75	7.1	39	30	9	76	4	98746	89	http://content7.flixster.com/movie/24/97/249717_det.jpg
1484	The Daytrippers	0116041	The Daytrippers	http://ia.media-imdb.com/images/M/MV5BMTU4ODM1OTM0Ml5BMl5BanBnXkFtZTcwNjcwODAyMQ@@._V1._SY314_CR1,0,214,314_.jpg	1996	daytrippers	6.4	22	16	6	72	0	4	3	1	75	3.5	621	67	http://content7.flixster.com/movie/28/48/284809_det.jpg
1485	Liar Liar	0119528	Mentiroso compulsivo	http://ia.media-imdb.com/images/M/MV5BMjEzMzA3NzgwNF5BMl5BanBnXkFtZTcwNzQ4MDgyMQ@@._V1._SY314_CR3,0,214,314_.jpg	1997	liar_liar	6.9	51	42	9	82	7.5	15	13	2	86	3.4	93496	72	http://content6.flixster.com/movie/26/42/264208_det.jpg
1486	The Quiet Room	0117422	La habitación silenciosa	http://ia.media-imdb.com/images/M/MV5BMTkzMTYzNzk1OV5BMl5BanBnXkFtZTcwMDU0NDQzMQ@@._V1._SY314_CR4,0,214,314_.jpg	1996	quiet_room	0	4	3	1	75	0	0	0	0	0	0	0	0	http://content9.flixster.com/movie/10/91/52/10915291_det.jpg
1487	Selena	0120094	Selena	http://ia.media-imdb.com/images/M/MV5BODQ1MTE4ODU2Ml5BMl5BanBnXkFtZTcwNzI4OTQ1MQ@@._V1._SY314_CR23,0,214,314_.jpg	1997	1073427-selena	6	38	24	14	63	6.2	9	6	3	66	3.2	17729	76	http://content9.flixster.com/movie/10/86/75/10867511_det.jpg
1488	The Devil's Own	0118972	La sombra del diablo	http://ia.media-imdb.com/images/M/MV5BNDA4NDk1MDM3MV5BMl5BanBnXkFtZTcwMDI1NDAzMQ@@._V1._SY314_CR4,0,214,314_.jpg	1997	devils_own	5.3	34	10	24	29	6.3	7	2	5	28	3	7624	46	http://content8.flixster.com/movie/21/77/85/2177854_det.jpg
1489	Cats Don't Dance	0118829	Cats Don't Dance	http://ia.media-imdb.com/images/M/MV5BMTIzNjc5ODEzNl5BMl5BanBnXkFtZTcwOTc1MzEyMQ@@._V1._SY314_CR1,0,214,314_.jpg	1997	cats_dont_dance	6.5	15	10	5	66	0	4	3	1	75	3.5	2510	72	http://content9.flixster.com/movie/10/88/92/10889223_det.jpg
1490	B*A*P*S	0118663	B*A*P*S	http://ia.media-imdb.com/images/M/MV5BMTkyOTM4Mzk0NV5BMl5BanBnXkFtZTcwNDMyMzQyMQ@@._V1._SY314_CR2,0,214,314_.jpg	1997	baps	3	30	4	26	13	4.9	8	3	5	37	2.9	1372	57	http://content6.flixster.com/movie/10/84/83/10848328_det.jpg
1493	Love and Other Catastrophes	0116931	Amor y otras catástrofes	http://ia.media-imdb.com/images/M/MV5BMTg5NjkxNDk1OV5BMl5BanBnXkFtZTcwMzA2NDMyMQ@@._V1._SX214_CR0,0,214,314_.jpg	1996	love_and_other_catastrophes	5.5	13	6	7	46	0	3	0	3	0	3.8	270	75	http://content9.flixster.com/movie/10/90/14/10901411_det.jpg
1495	Turbo: A Power Rangers Movie	0120389	Turbo Power Rangers	http://ia.media-imdb.com/images/M/MV5BMTA2OTc1MzMxNDheQTJeQWpwZ15BbWU3MDM4ODc1MjE@._V1._SY314_CR3,0,214,314_.jpg	1997	turbo_a_power_rangers_movie	3.8	17	3	14	17	3.8	8	2	6	25	2.7	1946	42	http://content7.flixster.com/movie/10/94/61/10946113_det.jpg
1496	Anna Karenina	0026071	Ana Karenina	http://ia.media-imdb.com/images/M/MV5BMTg5NDMzODAxN15BMl5BanBnXkFtZTcwNDk1NDAzMQ@@._V1._SY314_CR24,0,214,314_.jpg	1935	1001063-anna_karenina	7.4	7	7	0	100	0	0	0	0	0	0	0	0	http://content7.flixster.com/movie/10/94/46/10944689_det.jpg
1497	Double Team	0119013	Double Team	http://ia.media-imdb.com/images/M/MV5BMTYwMTI3NTE3Ml5BMl5BanBnXkFtZTcwMDM5NTgxMQ@@._V1._SY314_CR4,0,214,314_.jpg	1997	double_team	3.8	19	2	17	10	4.8	5	0	5	0	2.2	4157	31	http://content6.flixster.com/movie/10/88/96/10889692_det.jpg
1498	Inventing the Abbotts	0119381	El secreto de los Abbott	http://ia.media-imdb.com/images/M/MV5BMTMwMTAyMDA5NV5BMl5BanBnXkFtZTcwMzU1MTQyMQ@@._V1._SX214_CR0,0,214,314_.jpg	1997	inventing_the_abbotts	5.4	25	8	17	32	5.4	7	2	5	28	3.2	2432	54	http://content6.flixster.com/movie/10/86/16/10861636_det.jpg
1499	Anaconda	0118615	Anaconda	http://ia.media-imdb.com/images/M/MV5BNjE2MjQ0NTc5OV5BMl5BanBnXkFtZTcwNjU3OTAzMQ@@._V1._SY314_CR2,0,214,314_.jpg	1997	anaconda	4.7	45	17	28	37	5.6	10	5	5	50	2.5	21526	32	http://content9.flixster.com/movie/10/85/54/10855479_det.jpg
1500	Grosse Pointe Blank	0119229	Un asesino algo especial	http://ia.media-imdb.com/images/M/MV5BMTY1MDEyNTc2NV5BMl5BanBnXkFtZTcwMjMyMTYyMQ@@._V1._SX200_SY294_.jpg	1997	grosse_pointe_blank	7.1	57	44	13	77	6.5	15	11	4	73	3.7	17815	85	http://content7.flixster.com/movie/26/73/267397_det.jpg
1501	Keys to Tulsa	0116762	Rumbo a Tulsa	http://ia.media-imdb.com/images/M/MV5BMTkzMDQ5ODQ3Ml5BMl5BanBnXkFtZTcwMDUwMTMyMQ@@._V1._SX214_CR0,0,214,314_.jpg	1996	keys_to_tulsa	4.1	8	1	7	12	0	1	0	1	0	2.9	271	28	http://content6.flixster.com/movie/10/84/01/10840164_det.jpg
1502	KISS Meets the Phantom of the Park	0077788	KISS Meets the Phantom of the Park	http://ia.media-imdb.com/images/M/MV5BMjEwNjU4Njg0MV5BMl5BanBnXkFtZTYwMTQ1Mjg5._V1._SY295_CR1,0,214,295_.jpg	1978	kiss-meets-the-phantom-of-the-park	0	0	0	0	0	0	0	0	0	0	0	0	0	http://content6.flixster.com/movie/31/31/313192_det.jpg
1503	8 Heads in a Duffel Bag	0118541	Ocho cabezas	http://ia.media-imdb.com/images/M/MV5BMTQ4NjU0NDc2Ml5BMl5BanBnXkFtZTcwMTM3NjYxMQ@@._V1._SY314_CR1,0,214,314_.jpg	1997	8_heads_in_a_duffel_bag	3.3	18	2	16	11	0	4	0	4	0	2.6	2533	34	http://content6.flixster.com/movie/10/88/92/10889240_det.jpg
1504	Hollow Reed	0113314	Tras el silencio (Hollow Reed)	http://ia.media-imdb.com/images/M/MV5BMTg4OTM0NDEzMl5BMl5BanBnXkFtZTcwODE0ODcyMQ@@._V1._SX214_CR0,0,214,314_.jpg	1996	hollow_reed	7.4	12	11	1	91	0	3	2	1	66	3.1	40	47	http://content8.flixster.com/movie/10/85/78/10857874_det.jpg
1507	Paradise Road	0119859	Camino al paraíso	http://ia.media-imdb.com/images/M/MV5BMTQ2MDIyNzY1MV5BMl5BanBnXkFtZTcwODkwNTIyMQ@@._V1._SX214_CR0,0,214,314_.jpg	1997	paradise_road	6	20	10	10	50	5.8	7	2	5	28	3.6	918	75	http://content7.flixster.com/movie/27/62/276221_det.jpg
1508	The Time Traveler's Wife	0452694	The Time Traveler's Wife	http://ia.media-imdb.com/images/M/MV5BMTU0MzkzNzg0Nl5BMl5BanBnXkFtZTcwNzUwNzQ2Mg@@._V1._SX214_CR0,0,214,314_.jpg	2009	time_travelers_wife	5.1	151	56	95	37	4.8	34	10	24	29	2.9	189828	65	http://content7.flixster.com/movie/10/92/43/10924397_det.jpg
1509	Walk All Over Me	0907680	Walk All Over Me	http://ia.media-imdb.com/images/M/MV5BMjc2MTYzOTMyOF5BMl5BanBnXkFtZTcwOTIzMDU1MQ@@._V1._SX214_CR0,0,214,314_.jpg	2007	1194274-walk_all_over_me	0	4	2	2	50	0	1	0	1	0	3	609	37	http://content6.flixster.com/movie/10/91/88/10918812_det.jpg
1510	A Brother's Kiss	0118783	Beso de hermano	http://ia.media-imdb.com/images/M/MV5BMTc0MjYxNTQ2Ml5BMl5BanBnXkFtZTcwNzM1OTQxMQ@@._V1._SX89_SY140_.jpg	1997	brothers_kiss	0	4	4	0	100	0	2	2	0	100	2.9	289	44	http://content7.flixster.com/movie/28/48/284813_det.jpg
1511	Shekvarebuli kulinaris ataserti retsepti	0117050	El chef enamorado	http://ia.media-imdb.com/images/M/MV5BMTIxMDE1ODUyMV5BMl5BanBnXkFtZTYwNjQwODg5._V1._SY309_CR1,0,214,309_.jpg	1996	chef_in_love	6.4	10	6	4	60	0	3	1	2	33	3.5	32	50	http://content9.flixster.com/movie/10/87/72/10877223_det.jpg
1513	Romy and Michele's High School Reunion	0120032	Romy y Michele	http://ia.media-imdb.com/images/M/MV5BMTkxNDQ4NTExOF5BMl5BanBnXkFtZTcwMTcyOTIyMQ@@._V1._SY314_CR1,0,214,314_.jpg	1997	romy_and_micheles_high_school_reunion	6.2	49	34	15	69	5.9	16	9	7	56	2.8	12541	60	http://content6.flixster.com/movie/10/89/47/10894788_det.jpg
1514	Feng yue	0116295	Feng yue	http://ia.media-imdb.com/images/M/MV5BMTQ4MjE5MTA0N15BMl5BanBnXkFtZTcwNzczMzIyMQ@@._V1._SY314_CR3,0,214,314_.jpg	1996	temptress_moon	6.4	13	8	5	61	6.2	5	2	3	40	3.5	585	67	http://content7.flixster.com/movie/27/05/270517_det.jpg
1515	Volcano	0120461	Volcano	http://ia.media-imdb.com/images/M/MV5BMTczMDU1OTE5OF5BMl5BanBnXkFtZTcwMDcwODAyMQ@@._V1._SY314_CR2,0,214,314_.jpg	1997	1076267-volcano	5	38	16	22	42	4.5	10	3	7	30	2.7	14505	43	http://content8.flixster.com/movie/25/89/258910_det.jpg
1516	Children of the Revolution	0115886	Children of the Revolution	http://ia.media-imdb.com/images/M/MV5BMjA3ODI2MDU5Nl5BMl5BanBnXkFtZTcwMzUyNTQyMQ@@._V1._SY314_CR2,0,214,314_.jpg	1996	children_of_the_revolution	6.6	17	13	4	76	7	6	4	2	66	3.3	479	60	http://content9.flixster.com/movie/10/88/07/10880735_det.jpg
1517	Austin Powers: International Man of Mystery	0118655	Austin Powers	http://ia.media-imdb.com/images/M/MV5BMTU4MTY0NTk1MF5BMl5BanBnXkFtZTcwMjMxNTIyMQ@@._V1._SY314_CR7,0,214,314_.jpg	1997	thomas-l-friedman-reporting-does-europe-hate-us2005	0	0	0	0	0	0	0	0	0	0	0	0	0	http://content7.flixster.com/movie/10/85/37/10853769_det.jpg
1518	Mujeres al borde de un ataque de nervios	0095675	Mujeres al borde de un ataque de nervios	http://ia.media-imdb.com/images/M/MV5BOTI3NTU1OTk0MF5BMl5BanBnXkFtZTcwNzg0NDgxMQ@@._V1._SY314_CR1,0,214,314_.jpg	1988	women_on_the_verge_of_a_nervous_breakdown	7.6	26	23	3	88	0	4	4	0	100	4	6254	88	http://content9.flixster.com/movie/10/87/03/10870371_det.jpg
1519	Broken English	0772157	Broken English	http://ia.media-imdb.com/images/M/MV5BMTA2NzMwNjIwMDJeQTJeQWpwZ15BbWU3MDMyNDgzNTE@._V1._SY314_CR3,0,214,314_.jpg	2007	broken_english	6.3	73	47	26	64	6.2	23	14	9	60	3.4	14630	61	http://content9.flixster.com/movie/10/88/86/10888655_det.jpg
1520	The Ten Commandments	0049833	Los diez mandamientos	http://ia.media-imdb.com/images/M/MV5BMjE0MTg5MTI3OF5BMl5BanBnXkFtZTcwODE5MzMzMQ@@._V1._SY314_CR7,0,214,314_.jpg	1956	1021015-ten_commandments	7.3	29	26	3	89	0	4	2	2	50	3.6	11440	83	http://content9.flixster.com/movie/25/22/252211_det.jpg
1522	Ripe	0117482	Ripe	http://ia.media-imdb.com/images/M/MV5BODkwMjAwMDkyN15BMl5BanBnXkFtZTcwNDYxMjEyMQ@@._V1._SX214_CR0,0,214,314_.jpg	1996	ripe	4	5	0	5	0	0	2	0	2	0	0	0	0	http://content6.flixster.com/movie/10/86/20/10862068_det.jpg
1523	Truth or Consequences, N.M.	0120383	Últimas consecuencias	http://ia.media-imdb.com/images/M/MV5BMTI0OTQxMTM2Ml5BMl5BanBnXkFtZTcwMTMyNDIyMQ@@._V1._SY314_CR3,0,214,314_.jpg	1997	truth_or_consequences_nm	4.5	14	5	9	35	0	2	0	2	0	3.1	880	51	http://content6.flixster.com/movie/28/30/283020_det.jpg
1525	Warriors of Virtue	0120479	Guerreros de la virtud	http://ia.media-imdb.com/images/M/MV5BNDAxNzEzOTA0OF5BMl5BanBnXkFtZTcwMjU1MjEzMQ@@._V1._SY314_CR4,0,214,314_.jpg	1997	warriors_of_virtue	4	10	1	9	10	0	4	0	4	0	2.9	927	45	http://content8.flixster.com/movie/26/48/264814_det.jpg
1526	Fathers' Day	0119109	Un lío padre	http://ia.media-imdb.com/images/M/MV5BMjEzNjQyMTcxNl5BMl5BanBnXkFtZTcwMDU2OTUyMQ@@._V1._SY314_CR7,0,214,314_.jpg	1997	fathers_day	4	31	6	25	19	4.8	6	2	4	33	2.5	2603	31	http://content8.flixster.com/movie/24/53/74/2453742_det.jpg
1527	The Fifth Element	0119116	El quinto elemento	http://ia.media-imdb.com/images/M/MV5BMTkzOTkwNTI4N15BMl5BanBnXkFtZTYwMDIzNzI5._V1._SY314_CR5,0,214,314_.jpg	1997	fifth_element	6.3	53	38	15	71	5.2	10	4	6	40	3.7	84664	84	http://content7.flixster.com/movie/10/94/16/10941677_det.jpg
1528	Intimate Relations	0116643	Relaciones íntimas	http://ia.media-imdb.com/images/M/MV5BMTM5MzczMTk5Ml5BMl5BanBnXkFtZTYwMzE4Njg5._V1._SX214_CR0,0,214,314_.jpg	1996	intimate_relations	5.2	7	1	6	14	0	3	0	3	0	3.6	31	64	http://content7.flixster.com/movie/10/86/21/10862101_det.jpg
1529	Nirgendwo in Afrika	0161860	En un lugar de África	http://ia.media-imdb.com/images/M/MV5BMTc5MjYyMTcyM15BMl5BanBnXkFtZTcwMDU1NzAyMQ@@._V1._SY314_CR1,0,214,314_.jpg	2001	nowhere-in-africa	7.5	97	83	14	85	7.6	30	25	5	83	4	1773	88	http://content6.flixster.com/movie/10/93/76/10937636_det.jpg
1531	Losing Chase	0116920	Pasión oculta	http://ia.media-imdb.com/images/M/MV5BMTMxMzQ5MDEyMl5BMl5BanBnXkFtZTcwMzI2NjkxMQ@@._V1._SX214_CR0,0,214,314_.jpg	1996	losing_chase	0	4	2	2	50	0	0	0	0	0	0	0	0	http://content7.flixster.com/movie/63/53/00/6353009_det.jpg
1532	Sprung	0120190	Cazadores cazados	http://ia.media-imdb.com/images/M/MV5BMTg2NTU0Nzc5OF5BMl5BanBnXkFtZTcwOTcwOTIyMQ@@._V1._SY314_CR1,0,214,314_.jpg	1997	sprung	4.2	9	2	7	22	0	4	0	4	0	3.5	343	70	http://content8.flixster.com/movie/27/92/279222_det.jpg
1533	La promesse	0117398	La promesa (La Promesse)	http://ia.media-imdb.com/images/M/MV5BMTkxODcwMjg0MF5BMl5BanBnXkFtZTcwOTExNTIyMQ@@._V1._SY314_CR3,0,214,314_.jpg	1996	la_promesse	7.7	19	18	1	94	7.7	8	8	0	100	3.9	599	85	http://content9.flixster.com/movie/30/43/304311_det.jpg
1534	Le bonheur	0058985	La felicidad	http://ia.media-imdb.com/images/M/MV5BMTMwNDE5MTk2NV5BMl5BanBnXkFtZTcwNTEyMTU1MQ@@._V1._SY314_CR5,0,214,314_.jpg	1965	le_bonheur	0	2	2	0	100	0	0	0	0	0	0	0	0	http://content6.flixster.com/movie/97/65/46/9765468_det.jpg
1535	Love! Valour! Compassion!	0119578	Amor, valor, compasión	http://ia.media-imdb.com/images/M/MV5BMzIwNDU1NDY3N15BMl5BanBnXkFtZTcwOTcxNzUyMQ@@._V1._SY314_CR2,0,214,314_.jpg	1997	love_valour_compassion	6.1	20	13	7	65	6.5	7	5	2	71	3.6	899	70	http://content6.flixster.com/movie/27/23/272396_det.jpg
1537	Shall we dansu?	0117615	Shall We Dance?	http://ia.media-imdb.com/images/M/MV5BMTk2Nzk4MTcyMF5BMl5BanBnXkFtZTcwMDI0NDMzMQ@@._V1._SY314_CR4,0,214,314_.jpg	1996	1078942-shall_we_dance	7.9	33	30	3	90	7.6	5	4	1	80	3.9	2687	86	http://content9.flixster.com/movie/10/91/66/10916667_det.jpg
1538	The Second Jungle Book: Mowgli & Baloo	0120087	Mowgli y Baloo	http://ia.media-imdb.com/images/M/MV5BMTc2MDM1MzkzMV5BMl5BanBnXkFtZTcwMzQ4NDYxMQ@@._V1._SX214_CR0,0,214,314_.jpg	1997	the-second-jungle-book-mowgli-baloo	0	0	0	0	0	0	0	0	0	0	0	0	0	http://content6.flixster.com/movie/90/13/91/9013916_det.jpg
1539	Twin Town	0120394	Twin Town	http://ia.media-imdb.com/images/M/MV5BMTgxNTQxNTQwNV5BMl5BanBnXkFtZTcwMTk0NDkyMQ@@._V1._SY314_CR3,0,214,314_.jpg	1997	twin_town	5.4	13	6	7	46	0	4	1	3	25	4.2	2298	90	http://content8.flixster.com/movie/94/77/97/9477974_det.jpg
1541	Addicted to Love	0118556	Adictos al amor	http://ia.media-imdb.com/images/M/MV5BMTU5MjA3ODA3MV5BMl5BanBnXkFtZTcwNTgyNTUyMQ@@._V1._SY314_CR4,0,214,314_.jpg	1997	addicted_to_love	5.6	30	17	13	56	6	5	3	2	60	2.8	4654	50	http://content9.flixster.com/movie/10/93/23/10932379_det.jpg
1542	Brassed Off	0115744	Tocando el viento (Brassed Off)	http://ia.media-imdb.com/images/M/MV5BMTcyMzg2NTk1OV5BMl5BanBnXkFtZTcwMzYxMDMyMQ@@._V1._SY314_CR5,0,214,314_.jpg	1996	brassed_off	6.6	28	22	6	78	6.4	6	4	2	66	3.5	2625	68	http://content7.flixster.com/movie/10/88/35/10883553_det.jpg
1543	The Designated Mourner	0118964	The Designated Mourner	http://ia.media-imdb.com/images/M/MV5BMTY2NDE5NjY4MV5BMl5BanBnXkFtZTcwNzkzNDIyMQ@@._V1._SY314_CR9,0,214,314_.jpg	1997	designated_mourner	6.2	16	11	5	68	6.6	5	4	1	80	3.6	50	71	http://content9.flixster.com/movie/10/84/43/10844303_det.jpg
1544	The Lost World: Jurassic Park	0119567	El mundo perdido: Jurassic Park	http://ia.media-imdb.com/images/M/MV5BMTY2NTAwOTkxNF5BMl5BanBnXkFtZTcwMjU0MTYyMQ@@._V1._SY298_CR1,0,214,298_.jpg	1997	lost_world_jurassic_park	5.6	59	29	30	49	5.1	13	6	7	46	3.2	46513	55	http://content9.flixster.com/movie/10/84/11/10841191_det.jpg
1545	Ponette	0117359	Ponette	http://ia.media-imdb.com/images/M/MV5BMTQ4NDgzOTI4N15BMl5BanBnXkFtZTcwMDU4NDAyMQ@@._V1._SY314_CR1,0,214,314_.jpg	1996	ponette	8.1	21	19	2	90	0	3	3	0	100	4.1	956	89	http://content9.flixster.com/movie/29/57/295707_det.jpg
1546	Schizopolis	0117561	Schizopolis	http://ia.media-imdb.com/images/M/MV5BMTc4NDQ5NjQ2MF5BMl5BanBnXkFtZTcwNzU3NDAwMQ@@._V1._SY314_CR4,0,214,314_.jpg	1996	schizopolis	6.5	16	10	6	62	0	3	1	2	33	3.8	1164	79	http://content6.flixster.com/movie/10/93/41/10934148_det.jpg
1547	Saving Shiloh	0472175	Saving Shiloh	http://ia.media-imdb.com/images/M/MV5BMTYzOTcyODQzOV5BMl5BanBnXkFtZTcwMDEwMTU1MQ@@._V1._SX214_CR0,0,214,314_.jpg	2006	saving-shiloh	5.1	21	8	13	38	5.8	10	5	5	50	3.9	511	82	http://content7.flixster.com/movie/58/00/78/5800789_det.jpg
1548	The War at Home	0460692	La guerra en casa	http://ia.media-imdb.com/images/M/MV5BMTAyMTQ2MDIyNzZeQTJeQWpwZ15BbWU3MDk2OTEzNDE@._V1._SY314_CR3,0,214,314_.jpg	2005		\N	\N	\N	\N	\N	\N	\N	\N	\N	\N	\N	\N	\N	\N
1549	Rough Magic	0114303	Hechizo en la ruta maya	http://ia.media-imdb.com/images/M/MV5BMTkxMTgzNDQxN15BMl5BanBnXkFtZTcwMTQzMjIyMQ@@._V1._SY314_CR1,0,214,314_.jpg	1995	rough_magic	4.6	7	1	6	14	0	3	0	3	0	2.9	455	34	http://content9.flixster.com/movie/26/66/266691_det.jpg
1550	Trial and Error	0120373	No pierdas el juicio	http://ia.media-imdb.com/images/M/MV5BMTI2NDA5NzA1M15BMl5BanBnXkFtZTcwNjI2ODEyMQ@@._V1._SY314_CR8,0,214,314_.jpg	1997	1077494-trial_and_error	5	29	12	17	41	7	6	3	3	50	2.7	602	27	http://content6.flixster.com/movie/26/36/263612_det.jpg
1551	Buddy	0118787	Buddy	http://ia.media-imdb.com/images/M/MV5BMTU3NzE5NzAwN15BMl5BanBnXkFtZTcwNTE1NjAyMQ@@._V1._SY314_CR2,0,214,314_.jpg	1997	1078022-buddy	5.4	19	5	14	26	6.2	6	2	4	33	2.8	1106	37	http://content6.flixster.com/movie/26/42/264224_det.jpg
1552	Con Air	0118880	Con Air: convictos en el aire	http://ia.media-imdb.com/images/M/MV5BMTYwNzQ5MDYzNl5BMl5BanBnXkFtZTcwODQ4ODIzMQ@@._V1._SX100_SY140_.jpg	1997	con_air	5.7	60	34	26	56	4.9	11	3	8	27	3.4	47142	77	http://content9.flixster.com/movie/59/50/55/5950555_det.jpg
1554	The Pillow Book	0114134	The Pillow Book	http://ia.media-imdb.com/images/M/MV5BMTYwNDYwNzE1N15BMl5BanBnXkFtZTcwMTE1NzgxMQ@@._V1._SY314_CR1,0,214,314_.jpg	1996	pillow_book	6.7	26	20	6	76	0	3	3	0	100	3.8	4178	78	http://content9.flixster.com/movie/29/25/292599_det.jpg
1555	En avoir (ou pas)	0112951	En avoir (ou pas)		1995		\N	\N	\N	\N	\N	\N	\N	\N	\N	\N	\N	\N	\N	\N
1556	Speed 2: Cruise Control	0120179	Speed 2	http://ia.media-imdb.com/images/M/MV5BMTg5OTAzMDA4Ml5BMl5BanBnXkFtZTcwMTM1MzE1MQ@@._V1._SY314_CR3,0,214,314_.jpg	1997	speed_2_cruise_control	3.1	51	1	50	1	3.2	14	1	13	7	2.2	17521	28	http://content8.flixster.com/movie/26/58/265830_det.jpg
1558	Sudden Manhattan	0117775	Sudden Manhattan	http://ia.media-imdb.com/images/M/MV5BMTM5OTE0NDMyOF5BMl5BanBnXkFtZTcwMjcxMTYxMQ@@._V1._SY314_CR2,0,214,314_.jpg	1996	sudden-manhattan	5.6	6	4	2	66	0	0	0	0	0	0	0	0	http://content6.flixster.com/movie/10/84/93/10849332_det.jpg
1561	Wedding Bell Blues	0118127	Campanas de boda	http://ia.media-imdb.com/images/M/MV5BMzU1Mzc4MTA3NV5BMl5BanBnXkFtZTcwMTM4ODQyMQ@@._V1._SY314_CR4,0,214,314_.jpg	1996	wedding_bell_blues	4	5	2	3	40	0	1	0	1	0	3.3	287	54	http://content7.flixster.com/movie/28/16/281613_det.jpg
1562	Batman & Robin	0118688	Batman y Robin	http://ia.media-imdb.com/images/M/MV5BMjE3NzcyNzM4MF5BMl5BanBnXkFtZTYwNDA3Mzk4._V1._SX214_CR0,0,214,314_.jpg	1997	10005205-batman	0	1	1	0	100	0	0	0	0	0	0	0	0	http://content7.flixster.com/movie/11/13/50/11135017_det.jpg
1563	Dream with the Fishes	0119019	Soñando con peces	http://ia.media-imdb.com/images/M/MV5BMjEwODgxNDE0Ml5BMl5BanBnXkFtZTcwMzg0MTUxMQ@@._V1._SY314_CR0,0,214,314_.jpg	1997	dream_with_the_fishes	6.1	19	11	8	57	0	3	2	1	66	3.7	452	79	http://content9.flixster.com/movie/28/09/280911_det.jpg
1564	Roseanna's Grave	0120034	Por amor a Rosana	http://ia.media-imdb.com/images/M/MV5BMTYwNDcxNjU2OV5BMl5BanBnXkFtZTcwMDMyMzMzMQ@@._V1._SY314_CR1,0,214,314_.jpg	1997	for_roseanna	5.8	7	3	4	42	0	4	2	2	50	3.6	557	73	http://content6.flixster.com/movie/10/86/08/10860840_det.jpg
1565	Head Above Water	0116502	Solamente se vive una vez	http://ia.media-imdb.com/images/M/MV5BMTk1NjYzMjMzOF5BMl5BanBnXkFtZTcwMTAzOTUyMQ@@._V1._SY314_CR4,0,214,314_.jpg	1996	the-shape-of-water	0	0	0	0	0	0	0	0	0	0	0	0	0	http://content8.flixster.com/movie/10/86/75/10867562_det.jpg
1566	Hercules	0119282	Hércules	http://ia.media-imdb.com/images/M/MV5BMjE1OTAwMTMwMF5BMl5BanBnXkFtZTcwMTI1MzQyMQ@@._V1._SY314_CR2,0,214,314_.jpg	1997	1078028-hercules	7	49	41	8	83	6.8	13	10	3	76	3.2	23787	68	http://content6.flixster.com/movie/25/25/252524_det.jpg
1567	The Last Time I Committed Suicide	0119502	La última vez que me suicidé	http://ia.media-imdb.com/images/M/MV5BMTY1MzAyNjMyMl5BMl5BanBnXkFtZTcwOTczOTkyMQ@@._V1._SY314_CR4,0,214,314_.jpg	1997	last_time_i_committed_suicide	0	3	1	2	33	0	0	0	0	0	0	0	0	http://content8.flixster.com/movie/10/89/67/10896710_det.jpg
1568	Murder Me, Murder You	0085975	Murder Me, Murder You	http://ia.media-imdb.com/images/M/MV5BMzU4NTI2MjAzMl5BMl5BanBnXkFtZTcwMDkxNzIzMQ@@._V1._SY314_CR8,0,214,314_.jpg	1983		\N	\N	\N	\N	\N	\N	\N	\N	\N	\N	\N	\N	\N	\N
1569	My Best Friend's Wedding	0119738	La boda de mi mejor amigo	http://ia.media-imdb.com/images/M/MV5BNDI0ODY4NDQ1NV5BMl5BanBnXkFtZTcwMjcxNDIyMQ@@._V1._SY314_CR2,0,214,314_.jpg	1997	my_best_friends_wedding	6.5	54	39	15	72	5.9	17	10	7	58	3.3	64013	72	http://content7.flixster.com/movie/55/35/54/5535541_det.jpg
1570	Tetsuo II: Body Hammer	0105569	Tetsuo II: el cuerpo de martillo	http://ia.media-imdb.com/images/M/MV5BMTE5OTYwOTkwNV5BMl5BanBnXkFtZTcwMTMwMTEyMQ@@._V1._SY314_CR3,0,214,314_.jpg	1992	tetsuo_ii_bodyhammer	0	3	2	1	66	0	1	1	0	100	3.4	1154	61	http://content9.flixster.com/movie/10/89/35/10893579_det.jpg
1571	Chacun cherche son chat	0115856	Cada uno busca su gato	http://ia.media-imdb.com/images/M/MV5BMjE5MzgzNTAzMV5BMl5BanBnXkFtZTcwOTgyNTMyMQ@@._V1._SX214_CR0,0,214,314_.jpg	1996	when-the-cats-away	7.3	16	14	2	87	0	3	3	0	100	3.8	726	76	http://content7.flixster.com/movie/10/88/92/10889261_det.jpg
1572	Le mépris	0057345	El desprecio	http://ia.media-imdb.com/images/M/MV5BMTUxMzQxMjE1M15BMl5BanBnXkFtZTYwNTYyNDA5._V1._SY314_CR4,0,214,314_.jpg	1963	contempt	8.4	35	33	2	94	8.1	8	7	1	87	4.1	3449	86	http://content6.flixster.com/movie/10/93/40/10934024_det.jpg
1573	Face/Off	0119094	Cara a cara (Face/Off)	http://ia.media-imdb.com/images/M/MV5BMTQ3MDY4NDk1Ml5BMl5BanBnXkFtZTcwNTM3MzYwMg@@._V1._SY314_CR2,0,214,314_.jpg	1997	faceoff	7.9	60	56	4	93	8.4	15	15	0	100	3.5	62348	81	http://content8.flixster.com/movie/10/85/08/10850854_det.jpg
1574	The Fall	0460791	The Fall - El sueño de Alexandria	http://ia.media-imdb.com/images/M/MV5BMjAzODUwMjM1M15BMl5BanBnXkFtZTcwNjU2MjU2MQ@@._V1._SX214_CR0,0,214,314_.jpg	2006	the-fall-2008	6.2	101	60	41	59	5.8	21	9	12	42	3.8	23397	85	http://content9.flixster.com/movie/10/87/50/10875031_det.jpg
1575	Gabbeh	0116384	Gabbeh	http://ia.media-imdb.com/images/M/MV5BMTI0NDYzMjk5Ml5BMl5BanBnXkFtZTcwMjEzOTAzMQ@@._V1._SY314_CR7,0,214,314_.jpg	1996	gabbeh	7.1	19	17	2	89	7.9	8	8	0	100	3.7	394	73	http://content7.flixster.com/movie/30/24/302493_det.jpg
1580	Men in Black	0119654	Men in Black: hombres de negro	http://ia.media-imdb.com/images/M/MV5BMTYzNzg5NTUxOF5BMl5BanBnXkFtZTcwMjM5NjUyMQ@@._V1._SY314_CR1,0,214,314_.jpg	1997	men_in_black	7.5	67	61	6	91	7.3	19	16	3	84	3.5	73637	73	http://content7.flixster.com/movie/83/03/830325_det.jpg
[truncated: 8,776 more rows]
