# Supplementary material for: An improved memory-based collaborative filtering method based on the TOPSIS technique
Source: PLoS One. 2018 Oct 4;13(10):e0204434. doi: 10.1371/journal.pone.0204434 (PMC6171847; doi:10.1371/journal.pone.0204434)
Supplement: S1 File — (ZIP) [file pone.0204434.s001.zip › tags.dat]

id	value
1	earth
2	police
3	boxing
4	painter
5	whale
6	medieval
7	funny
8	almodovar
9	finnish
10	brothers quay
11	satoshi kon
12	robots
13	time travel
15	dreamdontcatch
16	excellent characters
17	seriously scary
18	frightfully accurate political commentary
19	very moving
21	bill murray
22	bruce campbell
23	wes anderson
24	dystopia
25	tim allen
27	great movie
28	fav 06
29	overrated
31	watch again
34	satire
35	computers
36	cold war
37	not a war movie
38	ghosts/afterlife
39	inspiring
40	not seen it
41	sexy
42	gothic
43	no good
44	awsome
45	revolutionary
46	horrible
47	oddly moving
48	not at cml
49	comic book
50	nicholas cage
51	available at cml
52	horro
53	crime
54	serial killer
55	comedy
56	sam raimi
57	horror
58	hannibal lecter
59	johnny depp
60	fun
61	woody allen
62	vampire
64	surreal
66	strange
67	mystery
68	stupid as hell
69	drugs
70	spooky
71	easygoing
72	lynch
73	pacino
74	action
75	garbage
76	idiotic
77	masterpiece
78	bad acting
79	bad ending
80	ghosts
81	profoundly annoying
83	worst movie ever
85	awful
86	best movie ever
87	badly acted
88	terrible screenplay
89	existentialism
90	slow
91	cheap
92	complicated
93	nudity (topless)
94	dialogue<3
95	sexy ladies
96	superbad
97	edward norton
98	bunker
99	surrealism
100	gulf war
101	mildly funny
102	biopic
103	english literature
104	heist
105	television industry
106	abuse
107	midlife crisis
108	possibly homosexual
109	eric blair
110	espionage
111	childish
112	subversion
113	baseball
114	claymation
115	united nations
116	aliens killed by rain
117	animals
118	archaeology
119	vampires
120	stranding
121	berlin
122	world war 2
123	apple
124	maths
125	sequel
126	organised crime
127	tv show
128	timetravel
130	corruption
131	poor sequels
132	insincerity
133	inappropriate sound in space
134	survival
135	prequel
136	pirates
137	oscar (best directing)
138	god
139	george orwell
140	show me the money
141	empire
142	fascism
143	england
144	chase
145	space
146	fantasy
147	based on comic
148	aviation
149	cropcircles
150	life
151	thuggery
152	sappy
153	bugsy siegal
154	rome
155	aardman
156	mental illness
157	androids
158	reality television
159	las vegas
160	based on novel
161	violence
162	sharkattacks
163	atf
164	inaccurate
165	factual
166	holocaust
167	aliens
168	adolf hitler
169	history
170	gladiators
171	crusades
172	prison
173	possession
174	not memorable
175	howard hughes
176	virtual reality
177	vietnam war
179	probably libelous about vietnamese
180	poland
181	mimics documentarystyle
182	titanic
183	casino
184	alien
185	unfunny
186	superhero
187	genocide
188	sheriff of nottingham
189	stephen king
190	maid marrion
191	promilitary
192	cartoon
193	book was better
194	frederick forsyth
195	stupid
196	sports
197	eugenics
198	fraud
199	italy
200	military
201	india
202	corporations
203	divorce
204	scubadiving
205	materialism
206	virtualreality
207	childhood
208	guilt
209	slavery
210	farce
211	robin hood
212	aeroplane
213	oscar (best actress)
214	mafia
215	microsoft
216	sanity
217	vigilatism
218	insanity
219	oscar (best actor)
220	erotic
221	aircraft
222	bomb
223	ghandi
224	hunting
225	assassination
226	fighting
227	madness
228	battles
229	terrible ending
230	unscary
231	film industry
232	suburbia
233	snipers
234	neonazis
235	postapocalyptic
236	futuristic
237	world war ii
238	war
239	indiana jones
240	vietnam
242	capitalism
243	orson welles
244	oscar (best supporting actress)
245	geeks
246	machining
247	oscar (best picture)
249	china
250	nazis
251	nonfiction
252	memory
253	gambling
254	stanley kubrick
255	school
256	vandalism
257	artistic
258	gangster
259	tigers
260	rosebud
261	philip k dick
262	criminal reform
263	racism
264	sharks
265	nonlinear
266	fantasy life
267	paul bettany
268	very good
269	christopher nolan
270	steven soderbergh
271	carol reed
272	hayao miyazaki
273	pt anderson
274	phillip noyce
275	charles chaplin
276	george clooney
277	elia kazan
278	roman polanski
279	charlie kaufman
280	akira kurosawa
281	thomas schlamme
282	tom tykwer
283	frank darabont
284	stephen frears
285	wong kar wai
286	rob reiner
287	james mangold
288	bennett miller
289	coen brothers
290	mike nichols
291	terry zwigoff
292	ang lee
293	luis bunuel
294	sam mendes
295	jim jarmusch
296	terry gilliam
297	krzysztof kieslowski
298	sergio leone
299	jim sharman
300	fernando meirelles
301	robert bresson
302	jonathan demme
303	vittorio de sica
304	marlon brando
305	david lynch
306	ingmar bergman
307	carl theodor dreyer
308	documentary
309	jeanpierre jeunet
310	martin scorsese
311	leo mccarey
312	quentin tarantino
313	frank capra
314	billy bob thornton
315	bernardo bertolucci
316	kiduk kim
317	coen bros
318	francois truffaut
319	francis ford copolla
320	alexander payne
321	tony kaye
322	shane black
323	kenji mizoguchi
324	marc singer
325	jean renoir
326	pixar
327	jeanluc godard
328	music
330	alfred hitchcock
331	federico fellini
332	harold ramis
333	robert wiene
334	milos forman
335	fritz lang
336	alfonso cuaron
337	tim burton
338	michael lehmann
339	philip seymour hoffman
340	peter bogdanovich
341	andrew jarecki
342	billy wilder
343	michael winterbottom
344	yimou zhang
345	rainer werner fassbinder
346	werner herzog
347	chris marker
348	buster keaton
349	howard hawks
351	imdb top 250
352	on computer
353	on dvr
354	on disc
355	netflix instant
356	on request
357	troy library
358	filmed in west nashville
359	reese witherspoon
360	satirical
361	british comedy
362	disney animated feature
363	japanese horror
364	jim carrey
365	suspense
366	scifi
367	immigrants
368	grown up
369	boring
370	nice
371	samuel l jackson
372	gratuitous sex
373	childhood fav
374	dark comedy
375	lesbian
376	hilarious :d
377	stereotypes
379	great actors
380	funniest movies
381	great humour
382	tom hanks
383	svart humor
384	dystopi
385	meatloaf
386	post apocalyptic
387	in netflix queue
388	alone in the world
389	native
391	very effective horror
392	funniest film ever
393	brillant film
394	hilarious
395	wizards
396	quirky
397	thriller
398	less than 300 ratings
399	dramatic
400	friendship relations
401	intervius
402	adolescent gays
403	adolescence gays
404	adapted classic novel
405	drag queen movie
406	male nudity
407	horrible finish
408	brasil
409	good cry
410	high fantasy
411	i see dead people
412	magic
413	children
414	fable
415	romance
416	fairy tales
417	kevin spacey
418	nicolas cage
419	vhs
420	tv
421	tragedy
422	mario
423	god like
424	terror
425	spoiled
426	old dudes
427	italian
428	inspire
429	soccer
430	lol
431	sand
432	oil slick
433	fat black dudes
434	sixth sense
435	invisible
436	foozball
437	telekenisis
438	game
439	yell
440	noob
441	ninja
442	little friend
443	pervert
444	boom
445	dead dude
446	space travel
447	gwyneth paltrow
449	robert rodriguez
450	political
451	action spoof
452	seen 2007
453	absolutely hilarious
455	mike myers
456	denzel washington
458	revenge
459	adventure
460	bw
461	low budget
462	painful
463	car
464	pinkfloyd
465	animation
466	governator
467	bruce
468	speed
469	rocky
471	rock
472	keanu reeves
473	drama
474	babe
475	arnold
476	pg
477	balboa
478	tom cruise
479	guitar
480	sylvester stallone
481	ei muista
482	katso sanna
484	ganska tam krigsrulle
485	bond
487	merchantivory
488	robin williams
489	not at library
490	road movie
491	exceptional acting
492	netflixq
493	chaplin
494	dylan thomas
495	wales
496	great soundtrack
497	christmas
498	poetry
499	biography
500	favourite
501	want to see again
502	twist ending
503	violently
504	hit men
505	halloween
506	dark
507	turning a new leaf
508	mrs robinson
509	jack black
510	ensemble cast
511	models
512	too many secrets
514	power of myth
515	environment
516	amusing
517	terrible
518	excellent
519	ultraviolence
520	guy ritchie
521	violent
522	powerpoint
523	carjacking
524	anarchy
525	product placement
528	witty
529	phone booth
531	keyser soze
533	soylent green
534	interesting
535	global warming
536	minnesota
537	parkour
538	car chase
539	military industrial complex
541	twist
542	setec astronomy
543	space western
544	western
552	science fiction
553	kidnapping
554	gay
555	peter jackson
556	nick hornby
557	australian
558	phillip pullman
560	mathematics
561	julia roberts
563	surprisingly funny
564	drew barrymore
565	new zealand
566	super interesting
567	amazing photography
568	multilayered
569	supernatural
571	virus
572	oscar
573	wine and romance
574	tasse de chocolat
575	sweet and romantic
576	amazing
578	gypsy accent
579	funny as hell
580	british
582	owned
583	dvd
584	british gangster
585	exquisite plotting
586	inspirational
587	bibliothek
588	karate
589	asdasd
590	sdasd
591	mentiroso
592	casamento
593	ass
594	arma nua
595	nudity (rear)
596	dinosaurs
597	the
598	squid and the whale
599	indie
600	dave chappelles block party
602	great movie about saints
603	san francisco
604	new version classical
605	classic
606	courtroom
607	paul giamatti
608	conspiracy
609	hard to watch
610	depressing
611	psychology
612	brainwashing
613	law enforcement
614	police corruption
615	genius
617	entirely dialogue
618	spying
619	immortality
620	schizophrenia
621	sundance award winner
622	philosophical
623	gangsters
625	addiction
626	mass behavior
627	darren aronofsky
628	math
629	multiple storylines
630	organized crime
633	true story
634	assassin
635	end of the world
637	joker is cool
638	robert de niro
639	007 rocks
641	zombies
642	peter lorre
643	alan rickman
644	cult film
645	welldirected
646	mind numbingly boring
647	romantic comedy
648	not believable
651	seen more than once
652	very estrange
654	dragon
655	video game adaptation
656	queer
657	james bond
660	ron howard
661	confused plot
662	tense
663	heartwarming
664	kids
665	chick flick 212
666	disappointing
667	very strong language
668	weak story
669	dreamlike
670	intelligent thriller
671	language
672	clever
673	nudity
674	test tag
675	too long
676	seeout
678	hollywood
679	see zoolander
680	mumbai
681	smuggling
682	action packed
683	life story
684	suicide
685	wasted life
686	martial arts
687	love
688	trailer home
689	politics
690	old men
691	shortterm memory loss
692	friendship
693	vengeance
694	powerful ending
696	brutal
697	mentor
698	slum
699	creepy
700	culture clash
701	philosophy
702	revange
703	epifedrine
704	psychological
705	revenge trilogy
706	new york city
707	imagination
708	classic car
709	panic
710	good dialogue
711	cannibalism
712	anime
714	justice
715	jason statham
716	christian bale
717	life & death
718	adrenaline junkie
719	videogame like
720	parallel universe
721	prison escape
722	affair
723	undercover cop
724	adrenaline
725	infection
726	alternate universe
727	mindfuck
728	alternate world
729	black comedy
730	adaptation
731	financial problems
732	handycam
733	identity
734	poverty
735	psychological drama
736	personality change
737	bloody
738	twists & turns
739	gang
740	japan
741	jodie foster
742	scary
743	saved by the ending
744	vinyeard
745	homophobic
746	angelina jolie
747	remake
748	the most romantic
749	up lifting
750	future
751	dream house
752	family
753	foreign
754	brad pitt
755	winery
756	excellent script
757	arturo perezreverte
759	lars von trier
760	sofia coppola
761	oscar (best cinematography)
762	sean penn
763	zach braff
764	holly hunter
765	jude law
766	harvey keitel
767	al gore
768	jane campion
769	sienna miller
770	matt damon
771	anthony minghella
772	michael moore
773	sacha baron cohen
774	baz luhrmann
775	clint eastwood
776	alejandro gonzalez inarritu
777	paul thomas anderson
778	john le carre
779	president
780	aaron sorkin
781	usa film registry
782	extramarital affair
784	aspergers syndrome
785	david o russell
786	airplane accident
787	voters
788	asperger syndrome
789	oil
791	short
792	autism
793	golf
794	torture
795	cheesy ending
796	desert
797	trainspotting
798	parenthood
800	patriotism
801	romcom
802	real doll
803	delusion
804	ww2
805	bullying
806	election
807	deus ex machina
808	george lucas
809	bad afrikaans accent
810	movie physics
811	pledge of allegiance
814	tits
815	obnoxious
816	sean connery
817	damn dirty apes
818	rent with shelly
819	kids movie
820	no kids
821	beautiful story
823	hamlet
824	bwahaha love it
825	crazy ass movie
826	myeh
829	original is better
830	badbut so goodlolz
831	<3
832	another big favourite
833	this is just shithaha
834	so amazing
835	best ever
836	stupid and unnecessary
837	i love this movie
838	scifi dark
839	action homage
845	da
859	ne
861	starving
862	crap horror
863	rhino action :d
864	awesomely bad
865	heartwrenching
866	visual
867	young kids
868	thinker
869	kids fun
870	mel gibson
871	musical
872	goldenglobe
873	narrative
875	michael douglas
876	definite chick flick
878	noire
879	hutz
880	noir
881	bogart
882	nicolson
883	los angeles
884	monty python
885	religion
886	stylish
887	70mm
888	humor
889	modern fantasy
890	wartime
891	paris
892	girlie movie
893	scifi cult
895	supermarket
896	animated
897	jennifer aniston
899	videogame
900	disney
901	cute
902	extremely violent
903	chinese
904	epic
906	girl
907	cars
908	wwii
909	great camera work
910	high school
911	strangely funny
912	the rock
913	boobs
914	egypt
915	pig
916	football
917	native americans
918	grocerystore
919	private school
922	a legend
923	life in general
924	courage
925	terminal illness
926	sexualized violence
927	bdsm
929	good direction
930	damsel in distress
931	racist humor
932	homoerotic
933	strong start weak finish
934	alan cumming
935	m night shyamalan
936	gratuitous
937	john waters
938	amazing fight choreography
940	glbt
942	bad one liners
943	old graet
944	spoof
945	samurai
946	crap
948	good for sema
949	wes craven thriller
952	france
953	martialarts
954	excellent story
957	fight club
958	good romantic comedies
959	kristen bell
960	keira knightley
961	winona ryder
962	scarlett johansson
963	alexis bledel
965	good music
966	liv tyler
967	meg ryan
969	mena suvari
970	john travolta
971	love story
972	duendes
973	pacifistas
974	expresionismo aleman
975	complot
976	acidly funny
977	secret service
978	musica
979	yakuza
980	brothers
981	comic
982	robo
983	marihuana
984	social control
985	marvel
986	memoria
987	biografia
988	free software foundation
989	tales
990	infierno
991	drogas
992	kazajistan
993	linus torvalds
995	manga
996	jazz
997	gangs
998	cuentos
999	maquinas
1000	argentina
1001	japon
1002	legend
1003	angeles
1004	condena a muerte
1005	neil gaiman
1007	mulas
1008	laberinto
1009	circo
1010	sexual abuse
1011	aliens invasion
1012	escritor
1013	padre e hijo
1014	dictadura
1015	colombia
1016	rusia
1017	narcotrafico
1018	gnomos
1019	futuro
1020	virgen
1021	dead
1022	cocaina
1023	murder
1024	mexico
1025	mentiras
1026	lauberge espagnole part 2
1027	linux
1028	lobo
1029	realidad
1031	palacio
1032	dinero
1033	caperucita roja
1034	spanish civil war
1035	historia
1036	spain
1037	catch
1038	eomwn life in spain
1039	latin jazz
1040	chile
1041	dragons
1042	paz
1043	infidelity
1044	murder investigations
1045	faerie tale
1046	crimen
1047	lucha libre
1048	open source
1049	epico
1050	zombie movie
1051	real people
1052	yeah
1053	yuppies
1054	baby
1055	chandler
1056	mccarthyism
1057	screwball comedy
1059	too many celebrities
1060	redemption
1061	based on a book
1062	best of de palma
1063	ennio morricone
1064	leonardo dicaprio
1065	disturbing
1066	trippy
1067	david duchovny
1068	awful end
1069	gay lead character
1070	ending low budget
1071	guy flick
1072	sff
1073	british slap stick
1074	sarcasm
1076	profound and life changing
1077	shock and truth
1078	realistic
1079	orphans
1080	addictive
1082	fantastic
1083	fathers and sons
1084	fate
1085	legenda ptbr
1087	marijuana
1089	genetics
1090	realistic sci/fi
1091	classical
1092	goretastic
1093	hot girls
1094	best of 2005
1095	basketball
1096	no idea
1097	cool
1098	didnt see
1100	diary
1101	civil war
1102	harry potter
1103	scary movie
1104	not very good
1105	too violent
1106	not seen
1107	ok
1108	batman
1109	lots of guns
1110	lots of blood
1111	no dialogue
1112	no story line
1114	best of bond
1115	incest
1116	world politics
1117	israel
1118	ambiguous
1120	better than expected
1121	pg13
1122	johny deep
1123	hitchcock
1124	hackers
1125	underdogs
1126	steven spielberg
1128	kids and family
1130	rags to riches
1131	disapointing
1132	bad science
1133	miyazaki
1134	studio ghibli
1135	theater
1136	nudity (full frontal)
1137	eminem is a victim
1138	incredibly troubled production
1140	black and white
1141	underrated
1142	madetoorder cult movie
1143	overlydramatic
1144	lays it on thick
1145	longest tag ever
1146	amazing classic
1148	flat characters
1149	bleak
1152	lost classic
1153	intimate
1154	racist rubbish
1155	dated humour
1156	better than the first
1157	john cazale
1158	dreams
1159	understated
1160	dramalama
1162	amazing cinematography
1163	mission from god
1165	touching
1166	gong li
1167	silas marner
1169	intense
1170	awesome classic
1174	plotless
1176	french
1177	shit on a stick
1178	chuck norris
1179	classic manga
1180	good story
1181	montypython
1182	classic animation
1183	good dialogues
1184	bruce willis
1185	classic crime
1186	arnold schwarzenegger
1187	good documentary
1188	anthony hopkins
1189	good comedy
1190	good animation
1191	good thriller
1192	classic thriller
1193	jim carey
1194	will smith
1195	good drama
1196	good manga
1197	good soundtrack
1198	classic comedy
1199	book better than movie
1200	great cast excellent
1201	climatic
1203	without annoying montages
1204	suprisingly clever
1205	crude but pivotal
1206	my recommendation
1207	george w bush
1208	mustsee
1209	austin
1210	protest
1211	carey
1212	fabulus
1216	paranoid
1217	truman capote
1218	clearplay
1219	sigourney weaver
1220	ice cube
1221	brendan fraser
1222	chick flick
1223	kevin bacon
1224	adapted from:book
1225	norman mailer
1226	love mr tumnus
1227	catherine deneuve
1228	sean bean lives
1229	fear of airplanes
1230	christian
1231	go sophie marceau
1232	stark
1233	sophie marceau
1234	tatum o neal
1235	shooting and shooting
1236	saliva song rocks
1237	honor
1238	writing process
1239	cinematography
1240	great cinematography
1243	originals are best
1244	great book okay movie
1245	good series
1247	war drama
1249	awww
1250	so funny
1251	wonderfully warm and amusing
1253	very funny
1255	predictable movie
1256	surprisingly good
1259	disaster
1260	harrison ford
1261	plot point:solving riddles/puzzles
1263	retro
1265	a reasonable remake
1266	just like the book
1268	neverending
1269	muppets
1270	clancy
1271	bud spencer
1272	terence hill
1273	christopher walken
1277	cant remember
1278	guillermo del toro
1279	charlie sheen
1280	jonossa
1281	lataappa
1282	fiction
1284	payne
1285	jackson
1286	orson wells
1287	coppola
1288	kubrick
1290	3d
1291	lots of characters
1292	jason schwartzman
1294	milla
1295	terrorism
1296	depp
1297	takeshi kitano
1298	toshiro mifune
1299	palestine
1300	comics
1301	josh whedon
1302	kurosawa
1303	kim kiduk
1304	gilliam
1305	ewan mcgregor
1306	alan moore
1307	helen mirren
1308	gay cowboy
1309	screwball
1310	dor
1311	sip
1312	nyong
1313	try
1314	controversial
1315	split personality
1316	writer
1318	teens
1320	shakespeare
1321	jim carrey as godscary
1322	rotoscope
1323	hunter s thompson
1324	junkies
1325	so bad its good
1326	sir john candy
1327	muslim
1328	stuttering
1329	pinup
1330	war profiteering
1331	california
1332	political action
1333	glamour
1334	languages
1335	antidepressants
1336	torture (scene)
1337	freegrazing
1338	single parents
1340	geek
1341	absent fathers
1342	race riots
1343	israeli/palestinian conflict
1344	depression
1345	native american
1346	collaborators
1347	growing up
1348	oreo
1350	dungeons & dragons
1351	grand prix
1352	waterboarding
1353	working class
1354	feudalism
1355	engrish
1357	macabre
1358	debate
1359	intelligence operations
1360	guerilla warfare
1361	video games
1363	judaism
1364	rape
1365	blues
1366	loner
1367	cowboy
1368	colonialism
1369	glitz
1370	firefighters
1371	outcast artist
1372	hanukkah
1373	goth
1374	mountain man
1375	racing
1376	obstinance
1377	linguistics
1378	prohibition
1379	kansas history
1380	drug dealing
1381	rohypnol
1382	stylized
1383	homebuilding
1384	drunkeness
1385	deal with the devil
1386	variations on a theme
1387	polygamy
1388	encryption
1390	mutually assured destruction
1391	golden gate bridge
1393	occupation
1394	texas
1395	olympics
1396	mandala
1397	japanimation
1398	rebellion
1399	great chase scenes
1400	stoner movie
1401	loss
1402	jewish
1403	brotherbrother relationship
1404	quantrails raiders
1405	antihero
1406	corporate espionage
1407	buddhism
1409	tearjerker
1410	cheating
1411	jennifer connoly:topless
1412	filmmaking
1413	police state
1414	special forces
1415	singers
1416	taoism
1418	tattoos
1419	roofies
1420	partisanship
1421	melodrama
1422	alcoholism
1423	competition
1424	donkey kong
1425	toplist
1426	sport:boxing
1427	crazy
1428	mumblecore
1430	bit corny
1431	gross
1432	good oldskool movie
1433	generation x
1434	fairy tale
1435	sweeping
1436	cliched
1437	daft
1438	unrealistic
1439	ethan hawke
1440	sweet
1441	uninspired
1442	real world
1444	populistic
1445	jane austen
1446	crazy mother
1447	obscure
1448	english
1450	teen
1451	romantic
1452	mel brooks
1455	john wayne
1456	ironic
1457	parody
1458	so bad its funny
1459	unique
1460	road trip
1464	cruel
1465	early punk
1466	dumb
1467	jermaine clement
1468	wierd
1469	enjoyable
1470	jack nicholson
1471	john belushi
1472	robert downey jr
1473	stoner
1474	tearful
1475	gap commercial
1476	to old
1478	audrey hepburn
1479	grunge
1480	90s
1481	period drama
1482	political drama
1484	and characters
1486	interesting concept
1487	wakeup call
1489	beautifull places wonderfull story
1491	hillarious comedy
1492	touching story of friendship
1493	great drama
1494	entertaining
1495	popcorn flick
1497	interesting movie
1498	weak romantic movie
1499	nice drama
1500	bad
1501	bad jim carrey film
1502	cellos
1503	really good
1504	narrated
1506	being a kid again
1507	animal attacks
1508	predictable
1509	family bonds
1510	science
1511	silly
1512	romeo and juliet
1513	witch
1514	scarecrow
1515	spies
1516	lottery tickets
1517	father daughter relationship
1518	monster
1519	airplane
1521	flying monkeys
1522	tin man
1523	switching places
1524	silly but good
1525	cyborgs
1526	ridiculous
1527	lion
1528	shark
1529	home invasion
1530	cross dressing
1531	cancer
1532	womens lib
1533	bad cop
1534	rage virus
1535	must see
1536	scientology
1537	matrix
1538	neo
1539	the one
1540	mind fuck
1541	jean reno
1542	london
1543	blue bullet
1544	killer
1545	dustin hoffman
1546	michelle monaghan
1547	danny kaye
1548	thomas jane
1549	vince vaughn
1550	demi moore
1551	natalie portman
1552	javier bardem
1553	robert altman
1554	criterion
1555	current
1556	catherine mccormack
1557	chanwook park
1558	john cusack
1560	vinnie jones
1561	nicole kidman
1563	kurt russell
1564	william hurt
1565	heath ledger
1566	luc besson
1567	roberto benigni
1568	robert carlyle
1569	bollywood
1570	rachel weisz
1571	jake gyllenhaal
1572	violence pornography
1573	jaws (bond)
1574	dogs
1576	college
1577	ghost
1578	storm
1579	party
1580	metaphysics
1581	virgin
1582	reflective
1583	black
1584	pimps
1585	ark of the covenant
1586	primitive peoples
1587	cinderella
1588	nick and nora charles
1590	masculine
1591	bodybuilding
1592	lifebuoy
1593	senses
1594	saturday night live
1595	80s
1596	courtroom drama
1597	mayhem
1598	exploitation
1599	arabs
1600	whales
1601	elephants
1602	japanese horror rennaisance
1603	taxidermy
1604	70s
1605	mpaa
1606	roald dahl
1607	60s
1608	sexuality
1609	interracial marriage
1610	19th century
1611	first love
1612	30s
1613	chocolate
1614	space opera
1615	dickens
1616	dark fantasy
1617	cultural exchange
1618	human body
1619	swearing
1620	transsexuals
1622	pocahontas
1623	special olympics
1624	red ryder
1625	scotland
1626	father and son
1628	middle east
1629	mr hyde
1630	sex
1632	alcatraz
1635	men
1636	elektra
1637	xenomorph
1638	lemurs
1639	geisha
1640	shrimp
1641	dc
1642	hawaii
1643	transformation
1645	cg
1646	wedding
1647	death penalty
1648	gender identity
1649	cruelty
1650	rain forest
1651	improv
1652	lions
1653	john grisham
1654	circus
1655	broadway
1656	johnny cash
1657	neorealism
1658	bioterrorism
1659	disacknowledged
1660	sandow
1661	thailand
1662	court
1663	birds
1664	immortals
1665	ozuka
1666	illiteracy
1667	village
1668	80s music
1669	evil children
1670	cures
1671	big bad wolf
1672	metal disability
1673	oz
1674	scent
1675	prostitution
1676	child birth
1677	music videos
1678	kickboxing
1679	bluntman and chronic
1680	fashion
1681	punishment
1682	christianity
1683	mina harker
1684	muay thai
1685	mockumentary
1686	workplace
1687	bad kids
1688	frankenstein
1689	rashomon
1690	green
1691	prejudice
1692	miniaturization
1693	buddy comedy
1694	robot
1695	marriage
1696	machines
1697	asians
1698	monty python alumni
1699	haunted house
1700	stoner comedy
1701	hunchback
1702	meditative
1703	t&a movie
1704	hitman
1705	volkswagen
1706	campy
1707	dude comedy
1708	tokyo
1709	train
1710	holy grail
1711	computer generated
1712	captain nemo
1713	medicine
1714	dorian grey
1715	dreamworks
1716	agatha christie
1717	daredevil
1718	comedy central
1719	puppets
1720	new york
1721	elementary school
1722	fire bombing
1723	two strip technicolor
1724	tolkien
1726	mining
1727	moon
1728	horses
1729	writing
1730	beatles
1731	raunchy
1733	ufos
1734	borat
1735	motorcycle
1736	penguins
1737	ohana
1738	family drama
1739	jerry bruckheimer
1740	teen pregnancy
1741	male selfdegredation
1742	bush bashing
1744	hippos
1745	devil
1746	ambition
1747	little red riding hood
1748	superheroes
1749	werewolf
1750	unhappy ending
1751	flop
1752	psychic powers
1753	donkey
1755	jay and silent bob
1756	kermit
1757	rage
1758	adult swim
1759	rock and roll
1760	virginia
1761	submarine
1762	strippers
1763	lying
1764	view askew
1765	bank robbery
1766	spice girls
1767	nun
1769	gorilla
1770	quiet
1772	satan
1773	cgi
1774	union street
1775	silent
1776	hip hop
1777	great britain
1778	erotica
1779	crunk
1780	hannibal lector
1782	beauty pageant
1783	franchise
1784	motion capture
1785	comic book adaption
1786	marionettes
1787	mtv influence
1788	baltimore
1789	pulp
1790	stunts
1791	elves
1792	nerd
1793	ziegfeld follies
1794	navy
1796	stop motion
1798	homeless
1800	communism
1801	cultural conflict
1802	fantasy world
1803	werewolves
1804	american culture
1805	boys own story
1806	cats
1807	mac guy
1808	free speech
1809	pigs
1810	feminism
1811	girls
1812	cerebral
1813	tranvestism
1814	dry
1815	muscle
1816	famous theme song
1817	miss piggy
1818	sexy food
1819	christopher columbus
1820	nasa
1821	chestburster
1822	journalism
1823	sesame street
1824	sikh
1825	fountain of youth
1826	sad
1827	guys
1828	exotica
1829	camp
1830	candy
1831	mascots
1832	voyeurism
1834	luke skywalker
1837	singing
1838	gross out
1839	aquarius
1840	widow
1841	cult classic
1842	ogres
1843	jungle
1844	burlesque
1845	evil
1846	dance
1847	hobbits
1848	nerd anathema
1849	united states
1850	mascot
1852	tom clancy
1853	guilty pleasure
1854	cartman
1857	comic strip
1858	mtv
1859	lestat
1860	universal monsters
1861	convicts
1862	overlooked classic
1863	teen angst
1864	dancing girls
1865	anthropology
1866	casinos
1867	race
1868	costume drama
1869	stage magic
1870	beer
1871	farelly brothers
1872	horse racing
1873	invisible man
1874	wrongful imprisonment
1875	giraffes
1876	talking animals
1877	minstrel show
1878	dream
1879	satanism
1880	anne rice
1881	heman
1883	kitsch
1884	alan quartermain
1885	dancing
1886	stapler
1888	homosexuality
1889	sensuality
1891	zebras
1892	darth vader
1893	christian metaphors
1894	rappers
1895	skeletor
1896	psychedelic
1897	magic realism
1898	orgy
1899	africa
1900	office
1902	80s nostalgia
1903	psychedellic
1904	monsters
1905	metaphor
1906	women
1907	sexism
1908	african american
1909	america
1910	supercalifragilisticexpialidocious
1911	book
1914	space battle
1915	bfi modern classic
1917	great use of music
1918	misunderstood
1919	velocoraptors
1920	great ending
1922	movie about smug
1923	selfsatisfied people
1924	turd
1925	erlends dvds
1926	wwwthestopbuttoncom
1927	wine
1928	obsession
1929	mark walberg
1930	unorganized
1931	kickass
1932	goofy
1933	good
1934	black hole
1935	barbarian
1936	cia
1937	social commentary
1939	biomorph
1940	super hero
1941	fish
1942	king arthur
1943	yellow
1944	time
1945	slipper
1946	snow
1947	yoda
1948	t x
1949	shape changer
1950	jet
1951	brain
1952	responsibility
1953	carbonite
1954	explosions
1955	terminator
1956	chewbacca
1957	journey
1958	demon
1959	blood
1960	snakes
1961	jedi
1962	hoth
1963	system
1964	shape shifter
1965	automatic weapon
1966	han solo
1967	simpson
1968	queen
1969	firearms
1970	ugly duckling
1971	wizard
1972	red slippers
1973	run
1974	guns
1975	obi wan
1976	18 wheeler
1977	toto
1978	survive
1979	asimov
1980	swords
1981	droids
1982	painting
1983	orcs
1984	trust
1985	marooned
1986	billy crystal
1987	john connor
1988	sith
1989	jango fett
1990	red
1991	game over
1992	mortality
1993	runt
1994	dennis hopper
1995	card games
1996	dog
1997	john carpenter
1998	body
1999	cb
2000	conviction
2001	buzz lightyear
2002	flame thrower
2003	henry fonda
2004	ping pong
2005	holiday
2006	chocolates
2007	eggs
2008	dorothy
2009	scripture
2010	human prey
2011	bible
2012	will ferrell
2013	alens
2014	powers
2015	hunters
2016	dwarves
2017	peter
2018	melee
2019	mad max
2020	toy
2021	treasure
2022	questioning
2023	light saber
2024	rain
2025	flowers for algernon
2026	replicants
2027	acorn
2028	catholic
2029	inside
2030	microscopic
2031	box
2032	castle
2033	high
2034	tornado
2035	reformation
2036	giant
2037	killer whale
2038	conscience
2039	death star
2040	stripping
2041	millenium falcon
2042	trinity
2043	ark
2044	ben stiller
2045	ring
2046	heart
2047	art
2048	irreverant
2049	cg animation
2050	bespin
2051	jets
2052	museum
2053	obi wan kenobi
2054	glove
2055	clone war
2056	tie fighter
2057	board game
2058	orc
2059	r2 d2
2060	jfk
2061	woody
2062	chicken
2063	cs lewis
2064	oj
2066	mozart
2067	money
2068	weapons
2069	post apocalypse
2070	stranded
2071	i am your father
2072	immune
2073	x wing
2074	gun
2075	green goblin
2076	snake
2077	sea monster
2078	princess
2079	traps
2080	force
2081	leia
2082	santa claus
2083	travel
2084	egg
2085	sky
2086	grand
2087	behavior modification
2088	bruce wayne
2089	combat
2090	power
2091	tx
2092	sci fi
2093	cards
2094	hero
2095	c3po
2096	shape
2097	team
2098	cb radio
2099	foul language
2100	winter
2101	injuries
2102	dodgeball
2103	mary
2104	highway
2105	action figure
2106	luke
2107	purpose
2108	snake plissken
2109	believe
2110	father
2111	super
2112	john denver
2113	enemy
2114	agent smith
2115	theif
2116	octopus
2117	morpheus
2118	beaver
2119	toys
2120	action figures
2121	timeless themes
2124	very well made
2125	meaning lost in adaptation
2126	i dont like documentaries
2127	preview was better
2128	smart humor
2130	incoherent
2131	did i miss something
2132	pointless
2133	leonard nimoy
2134	urbane
2136	movie to see
2137	joe dante
2138	unnecessary
2139	concert
2140	irsh
2141	good dvd features
2142	postpunk
2143	supremely sexy
2144	breakthroughs
2145	joan greenwood
2146	pink
2147	flawed
2148	ammhorror
2149	ammdrama
2150	ammaction
2151	ammchickflicks
2152	crime family
2153	notable nudity
2155	trash
2156	lmao
2158	emma thompson
2159	kevin costner
2160	nathan filion
2161	gansters
2162	kenneth branagh
2163	joss whedon
2164	jackie chan
2165	past life
2166	mixed marriage
2168	sdf
2169	insightful
2170	excellent historical depiction
2171	danny boyle
2172	voodoo
2173	jamaica
2174	cops
2175	alternate reality
2176	mind
2177	imaginary friend
2178	deer
2180	spiders
2181	slasher
2182	kathy bates
2183	crime gone awry
2184	stallone
2185	schwarzenegger
2186	out of order
2187	caper
2188	summer
2189	feel good
2190	stunning
2191	fencing
2192	cole porter
2193	true love
2194	firefly
2195	drug rings
2196	television
2197	graphic novel
2198	wwi pacificsm
2199	big tobacco
2200	twelfth night
2202	sequels
2204	remakes
2206	video game
2207	iraq
2209	witchhunts
2210	gnosticism
2211	postmodern
2212	magazines
2213	conspiracy theory
2214	internet
2215	gymnastics
2216	cuba
2221	brilliant heistsa funny
2223	cant stand godard
2225	a whimsical
2227	youve seen them all
[truncated: 11,223 more rows]
