# Supplementary material for: An improved memory-based collaborative filtering method based on the TOPSIS technique
Source: PLoS One. 2018 Oct 4;13(10):e0204434. doi: 10.1371/journal.pone.0204434 (PMC6171847; doi:10.1371/journal.pone.0204434)
Supplement: S1 File — (ZIP) [file pone.0204434.s001.zip › user_ratedmovies.dat]

userID	movieID	rating	date_day	date_month	date_year	date_hour	date_minute	date_second
75	3	1	29	10	2006	23	17	16
75	32	4.5	29	10	2006	23	23	44
75	110	4	29	10	2006	23	30	8
75	160	2	29	10	2006	23	16	52
75	163	4	29	10	2006	23	29	30
75	165	4.5	29	10	2006	23	25	15
75	173	3.5	29	10	2006	23	17	37
75	296	5	29	10	2006	23	24	49
75	353	3.5	29	10	2006	23	17	0
75	420	2	29	10	2006	23	16	42
75	589	4	29	10	2006	23	28	21
75	653	3	29	10	2006	23	17	5
75	832	4.5	29	10	2006	23	17	49
75	920	0.5	29	10	2006	23	17	8
75	996	4.5	29	10	2006	23	26	17
75	1036	4	29	10	2006	23	24	45
75	1127	3.5	29	10	2006	23	28	52
75	1215	4.5	29	10	2006	23	28	56
75	1233	4	29	10	2006	23	30	5
75	1304	2.5	29	10	2006	23	16	56
75	1370	4	29	10	2006	23	25	11
75	1374	4	29	10	2006	23	17	20
75	1485	4	29	10	2006	23	17	46
75	1527	4.5	29	10	2006	23	24	1
75	1917	2.5	29	10	2006	23	26	3
75	2011	2	29	10	2006	23	16	39
75	2054	1.5	29	10	2006	23	17	33
75	2058	4	29	10	2006	23	29	25
75	2490	4	29	10	2006	23	29	35
75	2571	4.5	29	10	2006	23	30	50
75	2640	3	29	10	2006	23	17	56
75	2688	3	29	10	2006	23	22	26
75	2700	4.5	29	10	2006	23	17	52
75	2762	3.5	29	10	2006	23	24	54
75	2959	4.5	29	10	2006	23	30	12
75	3258	1.5	29	10	2006	23	26	8
75	3793	3	29	10	2006	23	29	16
75	3889	3	29	10	2006	23	22	43
75	3994	3.5	29	10	2006	23	25	24
75	4993	3.5	29	10	2006	23	30	34
75	5107	3	29	10	2006	23	26	11
75	5833	2.5	29	10	2006	23	29	51
75	5952	3.5	29	10	2006	23	30	40
75	6213	4	29	10	2006	23	26	21
75	6225	0.5	29	10	2006	23	21	25
75	6333	4	29	10	2006	23	28	12
75	7000	3.5	29	10	2006	23	25	8
75	7007	4.5	29	10	2006	23	24	15
75	7153	3.5	29	10	2006	23	30	36
75	32029	4.5	29	10	2006	23	25	18
75	32587	5	29	10	2006	23	24	51
75	33437	3.5	29	10	2006	23	28	48
75	39052	3.5	29	10	2006	23	28	44
75	45431	3.5	29	10	2006	23	25	58
75	45722	4.5	29	10	2006	23	29	46
78	17	4	10	10	2004	15	34	55
78	29	4.5	16	4	2007	4	57	48
78	32	5	7	5	2004	23	32	18
78	41	4.5	10	10	2004	15	56	39
78	82	4	7	5	2004	23	20	36
78	101	4.5	9	7	2004	2	27	41
78	110	3.5	11	7	2004	11	44	24
78	111	4	16	4	2007	2	25	10
78	150	4	13	8	2004	2	43	53
78	162	4.5	9	7	2004	2	27	32
78	198	2.5	7	5	2004	22	47	9
78	223	4.5	11	7	2004	11	53	50
78	235	4	9	7	2004	2	34	25
78	260	4	21	10	2004	2	36	2
78	272	5	7	5	2004	22	47	31
78	296	4.5	8	5	2004	6	46	26
78	305	2	10	10	2004	15	56	26
78	314	4	7	5	2004	23	19	17
78	318	4	9	7	2004	2	34	43
78	327	3.5	11	7	2004	11	0	50
78	356	3.5	11	7	2004	12	5	34
78	357	5	11	7	2004	11	58	45
78	468	3.5	7	5	2004	22	48	20
78	480	2.5	11	7	2004	10	55	19
78	497	4	7	5	2004	23	14	33
78	509	4.5	10	10	2004	15	40	24
78	515	4	7	5	2004	23	19	56
78	527	4	7	5	2004	23	3	41
78	541	4.5	7	5	2004	23	4	5
78	562	4.5	15	11	2004	21	55	33
78	589	4	9	7	2004	2	34	47
78	590	4	9	7	2004	2	21	12
78	608	4.5	7	5	2004	23	3	50
78	671	4	9	7	2004	2	34	34
78	720	4.5	9	7	2004	2	24	58
78	728	4	9	7	2004	2	34	20
78	741	4.5	16	4	2007	4	58	9
78	745	5	7	5	2004	22	48	10
78	750	5	7	5	2004	23	3	45
78	760	4	11	7	2004	11	43	19
78	778	5	7	5	2004	23	32	6
78	780	2.5	7	5	2004	23	44	48
78	800	4	9	7	2004	2	34	31
78	858	4	9	7	2004	2	27	50
78	903	4	9	7	2004	2	34	55
78	904	4.5	9	7	2004	2	28	1
78	908	4.5	9	7	2004	2	27	57
78	909	3.5	10	11	2004	2	59	28
78	912	4.5	9	7	2004	2	27	38
78	920	4.5	9	7	2004	2	22	4
78	923	4	9	7	2004	2	34	16
78	924	5	7	5	2004	23	19	43
78	969	4.5	7	5	2004	23	13	30
78	994	4.5	7	5	2004	23	10	32
78	1019	3.5	11	7	2004	10	54	30
78	1041	4.5	7	5	2004	23	20	16
78	1060	4.5	7	5	2004	23	12	45
78	1073	3.5	7	5	2004	23	22	24
78	1077	5	7	5	2004	23	36	27
78	1079	4.5	7	5	2004	23	9	42
78	1080	5	7	5	2004	23	7	19
78	1084	4	9	7	2004	2	28	41
78	1085	4.5	10	10	2004	16	1	51
78	1089	4.5	7	5	2004	23	31	6
78	1090	4	7	5	2004	23	33	0
78	1095	5	7	5	2004	23	14	59
78	1097	3	11	7	2004	10	53	23
78	1129	3	7	5	2004	23	43	53
78	1136	4.5	7	5	2004	23	3	37
78	1148	5	7	5	2004	23	0	8
78	1150	4.5	7	5	2004	23	19	23
78	1161	4.5	7	5	2004	23	28	40
78	1172	4.5	7	5	2004	22	48	53
78	1175	4.5	16	4	2007	4	57	34
78	1178	5	11	7	2004	11	41	31
78	1179	4	7	5	2004	22	49	4
78	1183	3.5	11	7	2004	11	44	4
78	1185	4.5	7	5	2004	23	14	53
78	1186	4	10	10	2004	15	55	50
78	1188	4.5	7	5	2004	23	17	53
78	1189	5	7	5	2004	23	18	24
78	1193	5	7	5	2004	23	3	58
78	1196	3.5	21	10	2004	2	35	50
78	1197	4.5	7	5	2004	23	6	17
78	1198	4	8	5	2004	6	47	6
78	1199	5	7	5	2004	23	12	11
78	1200	4	7	5	2004	23	8	21
78	1201	4	7	5	2004	22	47	49
78	1202	5	7	5	2004	23	25	4
78	1206	5	7	5	2004	23	9	17
78	1207	4.5	9	7	2004	2	29	1
78	1208	4.5	9	7	2004	2	28	29
78	1210	2.5	21	10	2004	2	37	42
78	1211	4.5	7	5	2004	23	22	17
78	1214	5	7	5	2004	23	6	34
78	1215	4	7	5	2004	22	47	18
78	1217	5	7	5	2004	23	10	46
78	1219	4.5	7	5	2004	23	6	23
78	1220	4.5	7	5	2004	23	19	7
78	1222	5	11	7	2004	11	41	37
78	1223	4	7	5	2004	23	2	43
78	1225	4.5	7	5	2004	23	8	34
78	1230	4	9	7	2004	2	28	24
78	1232	5	7	5	2004	23	29	49
78	1233	4.5	9	7	2004	2	28	38
78	1234	4	11	7	2004	11	50	26
78	1238	4	9	7	2004	2	29	25
78	1240	4.5	7	5	2004	23	14	12
78	1243	5	7	5	2004	23	15	21
78	1244	4.5	9	7	2004	2	29	30
78	1245	4.5	7	5	2004	23	6	28
78	1246	4	9	7	2004	2	21	47
78	1247	4.5	11	7	2004	12	19	20
78	1248	4	9	7	2004	2	30	44
78	1250	4	9	7	2004	2	31	9
78	1252	5	7	5	2004	23	5	42
78	1253	4.5	7	5	2004	23	40	48
78	1254	4.5	7	5	2004	23	12	54
78	1258	4.5	9	7	2004	2	29	44
78	1259	4.5	7	5	2004	23	8	4
78	1262	4.5	7	5	2004	23	6	48
78	1265	4.5	18	11	2004	20	38	6
78	1267	4.5	7	5	2004	23	7	16
78	1270	4	9	7	2004	2	22	8
78	1272	4.5	7	5	2004	23	15	18
78	1273	4.5	9	7	2004	2	29	21
78	1274	4.5	7	5	2004	23	34	38
78	1276	4.5	7	5	2004	22	47	23
78	1278	5	9	7	2004	2	31	2
78	1279	3.5	11	7	2004	11	55	38
78	1285	4	7	5	2004	23	32	38
78	1287	4	7	5	2004	23	21	22
78	1288	5	7	5	2004	23	8	44
78	1292	4.5	7	5	2004	23	17	44
78	1295	4	7	5	2004	23	26	57
78	1296	4.5	9	7	2004	2	29	39
78	1299	4.5	7	5	2004	23	11	44
78	1300	4.5	7	5	2004	23	18	16
78	1301	4.5	7	5	2004	23	16	33
78	1304	4.5	11	7	2004	11	50	43
78	1306	3	16	4	2007	4	59	53
78	1307	4	11	7	2004	11	55	43
78	1320	2.5	11	7	2004	10	58	29
78	1343	3.5	7	5	2004	22	48	50
78	1346	4	10	10	2004	15	47	49
78	1358	4.5	9	7	2004	2	29	51
78	1374	3	11	7	2004	10	53	54
78	1387	4.5	7	5	2004	23	15	37
78	1391	4.5	7	5	2004	23	45	55
78	1394	3.5	7	5	2004	23	8	53
78	1449	5	7	5	2004	23	10	19
78	1500	4.5	7	5	2004	23	33	29
78	1517	4	11	7	2004	12	5	18
78	1573	2	7	5	2004	23	44	19
78	1617	3.5	7	5	2004	23	2	30
78	1629	4.5	10	10	2004	15	47	13
78	1641	4.5	7	5	2004	23	14	6
78	1653	4	7	5	2004	23	42	15
78	1663	4	7	5	2004	23	22	33
78	1674	4.5	9	7	2004	2	30	51
78	1676	2.5	11	7	2004	10	56	36
78	1682	4	7	5	2004	23	33	21
78	1694	4	7	5	2004	23	22	29
78	1732	3.5	11	7	2004	11	54	17
78	1794	4.5	11	7	2004	12	2	58
78	1834	4	7	5	2004	23	16	24
78	1885	4.5	11	7	2004	11	57	35
78	1904	3.5	10	10	2004	15	47	32
78	1913	4.5	7	5	2004	23	23	17
78	1916	4.5	10	10	2004	15	42	16
78	1921	4.5	9	7	2004	2	29	34
78	1923	4	11	7	2004	12	5	0
78	1931	4.5	7	5	2004	23	7	38
78	1952	4.5	10	10	2004	15	42	36
78	1953	4.5	7	5	2004	23	10	35
78	1957	3.5	7	5	2004	23	24	48
78	1960	4	7	5	2004	23	10	43
78	1963	4	10	11	2004	2	58	42
78	1965	5	7	5	2004	23	41	57
78	1968	3	11	7	2004	11	56	52
78	2009	4	9	7	2004	2	31	56
78	2010	4	9	7	2004	2	31	41
78	2021	3	10	10	2004	15	42	29
78	2028	3.5	10	10	2004	15	39	28
78	2064	4.5	9	7	2004	2	31	53
78	2076	5	7	5	2004	23	20	9
78	2100	4	10	10	2004	15	39	54
78	2105	3.5	7	5	2004	23	45	2
78	2108	4	10	10	2004	15	42	21
78	2109	3.5	7	5	2004	23	23	33
78	2117	5	7	5	2004	23	42	22
78	2140	2	7	5	2004	23	42	38
78	2144	3.5	11	7	2004	12	0	22
78	2150	4	7	5	2004	23	25	47
78	2174	4.5	11	7	2004	11	59	40
78	2176	4.5	7	5	2004	23	13	2
78	2186	4.5	7	5	2004	23	11	10
78	2232	4.5	7	5	2004	23	43	42
78	2248	4.5	7	5	2004	23	9	57
78	2287	3.5	7	5	2004	23	43	37
78	2288	2.5	10	10	2004	15	42	7
78	2289	4	7	5	2004	22	48	36
78	2290	4.5	11	7	2004	12	4	3
78	2291	4.5	10	10	2004	15	40	1
78	2294	3.5	10	10	2004	15	41	52
78	2300	4	26	11	2004	5	38	7
78	2316	2.5	10	10	2004	15	46	21
78	2321	3.5	7	5	2004	22	47	36
78	2324	4.5	7	5	2004	23	13	55
78	2333	4.5	9	7	2004	2	31	28
78	2346	4	7	5	2004	23	44	41
78	2359	4.5	7	5	2004	23	13	27
78	2360	4.5	7	5	2004	23	18	3
78	2387	3.5	10	10	2004	15	46	38
78	2390	5	7	5	2004	23	20	3
78	2395	4	7	5	2004	23	14	23
78	2396	4.5	10	10	2004	15	39	36
78	2402	2	11	7	2004	11	46	56
78	2406	3.5	10	10	2004	15	39	50
78	2420	2.5	10	10	2004	15	41	58
78	2427	4.5	9	7	2004	2	32	7
78	2435	4.5	10	10	2004	15	51	32
78	2455	4.5	7	5	2004	23	43	8
78	2502	5	7	5	2004	23	38	29
78	2527	3.5	7	5	2004	23	44	7
78	2528	4	10	10	2004	15	54	38
78	2529	4.5	7	5	2004	23	41	49
78	2530	3.5	11	7	2004	10	59	45
78	2532	2	11	7	2004	11	0	4
78	2533	1.5	7	5	2004	23	46	17
78	2542	4	15	11	2004	21	55	20
78	2571	5	7	5	2004	23	7	24
78	2600	3	7	5	2004	23	44	36
78	2662	4.5	7	5	2004	23	41	38
78	2664	4	7	5	2004	23	17	34
78	2671	3.5	7	5	2004	22	48	1
78	2672	4	11	7	2004	10	57	52
78	2677	4.5	7	5	2004	23	21	0
78	2692	4.5	7	5	2004	23	0	21
78	2701	2.5	11	7	2004	11	3	58
78	2706	2.5	9	7	2004	2	21	33
78	2710	3.5	10	10	2004	15	54	57
78	2716	4.5	9	7	2004	2	21	19
78	2723	4.5	10	10	2004	15	54	28
78	2747	3	10	10	2004	15	41	29
78	2761	4.5	7	5	2004	23	5	36
78	2762	4	7	5	2004	23	4	11
78	2779	4.5	11	7	2004	12	1	57
78	2791	4.5	7	5	2004	23	14	48
78	2840	3.5	9	7	2004	2	23	42
78	2858	4.5	9	7	2004	2	31	20
78	2912	4.5	10	10	2004	15	41	38
78	2916	4	9	7	2004	2	32	19
78	2917	4	7	5	2004	23	18	53
78	2918	4.5	7	5	2004	23	6	58
78	2919	4.5	7	5	2004	23	19	2
78	2929	5	10	10	2004	15	46	7
78	2944	4	7	5	2004	23	7	58
78	2947	3.5	7	5	2004	23	13	41
78	2959	3.5	7	5	2004	23	30	48
78	2968	4.5	9	7	2004	2	32	13
78	2970	4	7	5	2004	23	27	55
78	2973	4.5	7	5	2004	23	20	19
78	2985	4	11	7	2004	10	54	43
78	2997	4.5	7	5	2004	23	2	36
78	3045	4	10	10	2004	15	45	43
78	3052	4	7	5	2004	22	48	17
78	3060	4	7	5	2004	23	12	1
78	3067	4.5	11	7	2004	11	54	6
78	3070	4	16	4	2007	5	0	43
78	3072	4	11	7	2004	11	58	7
78	3090	4.5	7	5	2004	23	11	19
78	3104	4.5	7	5	2004	23	16	42
78	3135	4	7	5	2004	23	16	14
78	3163	4	7	5	2004	23	28	26
78	3168	3.5	10	10	2004	15	35	17
78	3175	4.5	9	7	2004	2	31	30
78	3198	4.5	7	5	2004	23	7	46
78	3201	4.5	9	7	2004	2	32	43
78	3210	4.5	11	7	2004	11	54	27
78	3253	4	7	5	2004	22	48	27
78	3265	4.5	7	5	2004	23	4	48
78	3271	4.5	10	10	2004	15	45	37
78	3326	4	11	7	2004	12	15	39
78	3328	4.5	7	5	2004	23	15	33
78	3334	4	9	7	2004	2	32	45
78	3338	4	7	5	2004	22	59	58
78	3359	5	7	5	2004	23	15	46
78	3363	4	11	7	2004	11	52	16
78	3397	4.5	11	7	2004	11	59	54
78	3418	3.5	7	5	2004	22	47	58
78	3421	4.5	7	5	2004	23	12	15
78	3424	4.5	7	5	2004	23	11	55
78	3429	4.5	9	7	2004	2	32	31
78	3441	2.5	11	7	2004	11	46	6
78	3448	4	11	7	2004	12	1	7
78	3470	4.5	9	7	2004	2	32	38
78	3471	3.5	7	5	2004	23	12	29
78	3481	4.5	7	5	2004	23	4	33
78	3503	5	7	5	2004	23	42	43
78	3504	3.5	8	5	2004	6	46	54
78	3521	3.5	7	5	2004	23	12	41
78	3527	4	7	5	2004	23	43	31
78	3552	3	11	7	2004	11	56	48
78	3608	5	7	5	2004	23	28	1
78	3638	2.5	11	7	2004	10	58	13
78	3658	4	7	5	2004	23	23	51
78	3671	4	30	7	2004	0	42	12
78	3676	4.5	10	10	2004	15	45	14
78	3683	4	7	5	2004	23	4	57
78	3698	2	11	7	2004	10	57	43
78	3701	3.5	11	7	2004	10	56	54
78	3702	4	7	5	2004	23	42	7
78	3703	4	7	5	2004	23	22	58
78	3706	4.5	10	10	2004	15	59	28
78	3751	4.5	7	5	2004	23	15	26
78	3755	4	9	7	2004	2	22	55
78	3793	4	7	5	2004	23	42	57
78	3811	5	7	5	2004	23	17	1
78	3814	4.5	7	5	2004	23	13	11
78	3819	4.5	7	5	2004	23	9	13
78	3836	4.5	11	7	2004	11	42	41
78	3863	4	11	7	2004	10	57	30
78	3911	4.5	7	5	2004	23	8	16
78	3925	4.5	11	7	2004	11	53	45
78	3927	3	11	7	2004	10	55	11
78	3959	4.5	7	5	2004	23	42	1
78	3967	4.5	9	7	2004	2	22	46
78	3996	3	7	5	2004	23	1	18
78	4027	4.5	9	7	2004	2	32	50
78	4034	4.5	7	5	2004	23	3	2
78	4042	2.5	11	7	2004	11	45	42
78	4085	4	11	7	2004	12	4	49
78	4119	4.5	22	4	2007	8	44	26
78	4131	4	11	7	2004	12	14	18
78	4223	5	7	5	2004	23	37	54
78	4226	5	7	5	2004	22	59	35
78	4276	3.5	10	10	2004	15	49	46
78	4278	4	7	5	2004	23	22	35
78	4280	3.5	11	7	2004	11	55	59
78	4310	2.5	11	7	2004	11	46	45
78	4333	3.5	10	10	2004	15	44	53
78	4338	4.5	7	5	2004	23	13	18
78	4349	4.5	11	7	2004	11	43	3
78	4361	3	11	7	2004	11	53	36
78	4407	5	7	5	2004	23	9	54
78	4443	4.5	7	5	2004	23	43	56
78	4467	4.5	11	7	2004	11	56	22
78	4485	2.5	11	7	2004	12	10	12
78	4518	4	10	10	2004	15	49	29
78	4553	4.5	7	5	2004	23	43	19
78	4571	4	9	7	2004	2	23	5
78	4605	4.5	11	7	2004	11	56	32
78	4641	4.5	11	7	2004	11	51	7
78	4642	5	11	7	2004	11	54	40
78	4643	4	9	7	2004	2	22	37
78	4713	4.5	7	5	2004	23	42	48
78	4788	4.5	11	7	2004	11	59	24
78	4842	4	11	7	2004	11	44	44
78	4855	4	10	10	2004	15	58	31
78	4873	5	10	10	2004	15	58	25
78	4918	4.5	11	7	2004	11	43	44
78	4973	5	7	5	2004	22	59	21
78	4981	4	11	7	2004	12	5	4
78	4982	2	11	7	2004	11	0	31
78	5049	4.5	11	7	2004	11	58	59
78	5060	4	10	11	2004	2	58	26
78	5139	3.5	11	7	2004	12	2	30
78	5198	4.5	7	5	2004	23	32	54
78	5288	4.5	7	5	2004	23	17	21
78	5299	4	11	7	2004	12	2	46
78	5339	4.5	11	7	2004	11	54	2
78	5410	4	7	5	2004	23	42	29
78	5445	3	16	4	2007	5	0	17
78	5446	4.5	9	7	2004	2	32	56
78	5468	4	16	4	2007	5	0	31
78	5505	4.5	18	11	2004	20	38	51
78	5515	3	22	11	2004	20	47	34
78	5522	4.5	9	7	2004	2	32	59
78	5693	4	11	7	2004	12	3	15
78	5747	5	7	5	2004	23	0	57
78	5855	1.5	10	10	2004	15	57	33
78	5876	5	11	7	2004	11	41	50
78	5881	4.5	16	4	2007	5	2	35
78	5899	4.5	7	5	2004	23	1	35
78	5932	5	8	5	2004	6	46	2
78	5981	4	7	5	2004	23	45	44
78	6001	4	10	11	2004	2	57	26
78	6184	4.5	9	7	2004	2	33	42
78	6235	4.5	7	5	2004	23	3	23
78	6261	3.5	10	10	2004	15	57	43
78	6305	4	16	4	2007	4	58	21
78	6333	4	7	5	2004	23	41	8
78	6365	2	7	5	2004	23	44	29
78	6385	4.5	7	5	2004	23	0	29
78	6440	5	11	7	2004	11	52	31
78	6448	4	9	7	2004	2	33	24
78	6458	4.5	9	7	2004	2	33	10
78	6502	4	16	4	2007	4	58	52
78	6565	4	10	10	2004	15	44	11
78	6579	4	7	5	2004	23	30	28
78	6620	4	7	5	2004	23	1	47
78	6645	4	7	5	2004	23	44	4
78	6650	5	22	11	2004	20	47	57
78	6678	4.5	9	7	2004	2	33	33
78	6711	4.5	7	5	2004	23	1	54
78	6773	5	7	5	2004	23	7	28
78	6774	4.5	9	7	2004	2	33	55
78	6791	4.5	7	5	2004	23	5	22
78	6867	4.5	15	11	2004	21	50	17
78	6874	4	7	5	2004	23	30	52
78	6934	1.5	11	7	2004	10	57	22
78	6942	4.5	7	5	2004	23	34	48
78	6947	4.5	7	5	2004	23	5	6
78	6971	5	11	7	2004	12	22	50
78	6978	5	11	7	2004	11	59	10
78	6993	4	22	4	2007	8	44	35
78	7001	4.5	9	7	2004	2	33	39
78	7003	4.5	16	4	2007	4	58	30
78	7020	4.5	27	12	2004	7	58	3
78	7025	4	11	7	2004	11	47	30
78	7027	4.5	7	5	2004	23	31	39
78	7042	3.5	11	7	2004	11	55	25
78	7063	5	7	5	2004	23	15	12
78	7069	5	7	5	2004	23	32	0
78	7084	4.5	11	7	2004	11	49	47
78	7123	4.5	7	5	2004	23	42	52
78	7132	4	1	12	2004	20	53	40
78	7156	4.5	29	7	2004	23	26	9
78	7163	2	11	7	2004	10	51	6
78	7215	4.5	11	7	2004	11	47	43
78	7236	4.5	9	7	2004	2	33	15
78	7323	4.5	29	11	2004	8	51	23
78	7361	4.5	9	7	2004	2	36	37
78	7389	1.5	11	7	2004	11	0	27
78	7419	4.5	11	7	2004	11	51	20
78	7438	3.5	21	10	2004	2	34	44
78	7489	3.5	11	7	2004	11	49	16
78	7560	4.5	11	7	2004	12	24	45
78	7620	4.5	16	4	2007	2	27	0
78	7698	4	7	5	2004	23	32	47
78	7815	4	11	7	2004	12	4	44
78	7817	4.5	11	7	2004	10	59	27
78	7934	4.5	11	7	2004	11	49	26
78	7983	4	27	12	2004	7	58	38
78	8337	4.5	9	7	2004	2	36	26
78	8400	4.5	22	4	2007	8	45	1
78	8464	4.5	21	10	2004	2	35	9
78	8595	4	11	7	2004	12	3	29
78	8596	3	3	12	2004	5	49	57
78	8622	5	11	7	2004	12	16	35
78	8623	4.5	11	7	2004	11	49	0
78	8690	4.5	30	7	2004	0	42	4
78	9005	4.5	16	4	2007	5	1	29
78	26203	4	16	4	2007	4	59	27
78	26285	4	16	4	2007	2	26	17
78	26554	3	16	4	2007	4	56	18
78	27904	4	16	4	2007	4	58	43
78	34405	4.5	16	4	2007	2	26	2
78	37729	4	16	4	2007	5	4	56
78	38038	3.5	16	4	2007	2	32	48
78	44191	5	22	4	2007	8	35	26
78	44694	2	19	5	2007	6	51	41
78	46578	5	16	4	2007	2	32	25
78	46976	4.5	16	4	2007	2	29	47
78	48774	4.5	16	4	2007	2	30	18
78	49272	3	16	4	2007	2	30	48
78	50872	4.5	2	9	2007	8	9	40
127	1707	3	19	9	2007	22	5	58
127	1911	2.5	28	8	2007	3	35	4
127	2013	3.5	28	8	2007	3	35	41
127	2136	3.5	28	8	2007	3	41	17
127	2719	4	28	8	2007	3	37	33
127	3157	3	28	8	2007	3	38	12
127	5523	4.5	19	9	2007	21	59	48
127	6013	3	19	9	2007	22	7	26
127	6482	0.5	19	9	2007	22	6	6
127	6958	4	19	9	2007	22	6	58
127	7293	3	19	9	2007	21	58	16
127	7444	4	19	9	2007	21	56	55
127	8810	3	19	9	2007	22	0	46
127	8830	4	19	9	2007	22	5	8
127	30883	2.5	19	9	2007	22	6	42
127	31429	1	19	9	2007	22	0	53
127	32296	0.5	19	9	2007	22	5	33
127	39400	5	19	9	2007	22	2	29
127	42009	1.5	19	9	2007	22	5	42
127	43558	3.5	19	9	2007	22	6	38
127	43904	4.5	19	9	2007	22	3	19
127	43919	3	19	9	2007	22	3	25
127	43936	4.5	19	9	2007	21	57	5
127	44004	4	19	9	2007	22	4	28
127	44397	4.5	28	8	2007	3	53	28
127	45081	5	28	8	2007	3	53	38
127	45720	4.5	28	8	2007	3	51	41
127	45726	4.5	19	9	2007	22	6	23
127	46335	2	19	9	2007	22	2	51
127	48385	2.5	28	8	2007	3	41	12
127	51662	4.5	28	8	2007	3	48	41
127	51937	4	28	8	2007	3	53	17
127	54286	3.5	28	8	2007	3	47	42
170	1	3	30	10	2006	12	36	38
170	2	2	30	10	2006	12	45	29
170	10	3.5	30	10	2006	12	39	8
170	19	2	30	10	2006	12	45	33
170	21	3	30	10	2006	12	41	19
170	32	4	30	10	2006	12	37	9
170	34	2	30	10	2006	12	38	26
170	39	2	30	10	2006	12	41	37
170	47	4	30	10	2006	12	38	0
170	50	4	30	10	2006	12	37	20
170	104	4	30	10	2006	12	24	55
170	111	3	30	10	2006	12	42	54
170	141	2.5	30	10	2006	12	41	29
170	165	3	30	10	2006	12	37	35
170	180	5	1	6	2007	14	0	48
170	208	2	30	10	2006	12	41	5
170	223	4.5	30	10	2006	12	43	6
170	231	1	30	10	2006	12	38	47
170	296	4.5	30	10	2006	12	35	21
170	318	4	30	10	2006	12	36	21
170	337	3.5	30	10	2006	12	25	8
170	344	2	30	10	2006	12	37	30
170	356	3	30	10	2006	12	35	28
170	364	2	30	10	2006	12	38	16
170	367	2	30	10	2006	12	39	3
170	377	2.5	30	10	2006	12	50	58
170	420	2.5	30	10	2006	12	25	26
170	432	2.5	30	10	2006	12	26	26
170	500	2	30	10	2006	12	38	43
170	597	2	30	10	2006	12	38	32
170	648	2.5	30	10	2006	12	37	24
170	736	2	30	10	2006	12	38	5
170	778	4	30	10	2006	12	47	9
170	788	2	30	10	2006	12	45	37
170	1036	3	30	10	2006	12	42	6
170	1080	4	30	10	2006	12	24	59
170	1101	2	30	10	2006	12	24	18
170	1136	3.5	30	10	2006	12	33	30
170	1220	3	30	10	2006	12	24	6
170	1222	5	1	6	2007	13	56	4
170	1240	3	30	10	2006	12	41	10
170	1262	1	30	10	2006	12	31	41
170	1265	2	30	10	2006	12	41	22
170	1270	3	30	10	2006	12	38	9
170	1380	2	30	10	2006	12	26	29
170	1387	3	30	10	2006	12	45	44
170	1485	2	30	10	2006	12	25	49
170	1517	3	30	10	2006	12	44	40
170	1580	2.5	30	10	2006	12	39	23
170	1639	3.5	30	10	2006	12	27	24
170	1721	2.5	30	10	2006	12	39	29
170	1923	2.5	30	10	2006	12	43	12
170	2012	3	30	10	2006	12	24	28
170	2174	0.5	30	10	2006	12	24	32
170	2329	4.5	30	10	2006	12	29	21
170	2542	4	1	6	2007	13	56	25
170	2571	3.5	30	10	2006	12	38	20
170	2683	3.5	30	10	2006	12	43	19
170	2700	3.5	30	10	2006	12	25	54
170	2706	3	30	10	2006	12	46	55
170	2762	3.5	30	10	2006	12	39	11
170	2858	3.5	30	10	2006	12	30	31
170	2959	5	30	10	2006	12	31	27
170	2997	3	30	10	2006	12	42	48
170	3581	4	1	6	2007	13	59	55
170	3623	2.5	30	10	2006	12	26	37
170	3793	3	30	10	2006	12	44	33
170	3897	2	30	10	2006	12	25	42
170	3949	4.5	1	6	2007	13	56	8
170	4011	4	1	6	2007	13	56	13
170	4226	4	30	10	2006	12	33	19
170	4251	4	1	6	2007	14	5	1
170	4306	0.5	30	10	2006	12	42	59
170	4878	5	30	10	2006	12	31	7
170	4886	2.5	30	10	2006	12	52	1
170	4963	4	30	10	2006	12	50	53
170	6377	2	30	10	2006	12	51	30
170	6807	4	1	6	2007	14	3	34
170	8622	4	1	6	2007	14	0	42
170	8874	4	1	6	2007	13	57	28
170	8917	3	1	6	2007	14	1	31
170	44191	4	1	6	2007	13	57	42
170	45728	5	1	6	2007	13	59	49
175	1	4	4	12	2005	6	36	46
175	6	5	4	12	2005	6	40	18
175	19	0.5	4	12	2005	6	42	9
175	21	0.5	4	12	2005	6	39	29
175	25	2	4	12	2005	6	40	0
175	32	4	4	12	2005	6	28	18
175	36	5	4	12	2005	6	40	15
175	39	5	4	12	2005	6	39	51
175	47	1	4	12	2005	6	22	38
175	50	5	4	12	2005	6	15	53
175	58	4	4	12	2005	6	5	58
175	95	2.5	4	12	2005	6	39	48
175	104	5	4	12	2005	6	43	21
175	105	4	9	7	2006	9	7	6
175	110	5	4	12	2005	6	36	9
175	111	5	4	12	2005	6	20	15
175	150	5	4	12	2005	6	36	8
175	172	2	4	12	2005	6	6	33
175	208	0.5	4	12	2005	6	39	25
175	223	5	4	12	2005	6	30	32
175	253	3	4	12	2005	6	39	14
175	260	0.5	4	12	2005	6	36	15
175	288	5	4	12	2005	6	40	22
175	292	3	4	12	2005	6	38	47
175	293	5	4	12	2005	6	19	49
175	296	5	4	12	2005	6	18	4
175	300	4	4	12	2005	6	40	33
175	306	5	19	8	2007	19	9	15
175	307	5	19	8	2007	19	8	50
175	308	5	19	8	2007	19	9	27
175	318	5	4	12	2005	6	36	5
175	344	4	4	12	2005	6	37	27
175	349	5	4	12	2005	6	37	32
175	356	5	4	12	2005	6	36	31
175	357	4	4	12	2005	6	39	4
175	364	5	4	12	2005	6	38	1
175	367	3	4	12	2005	6	38	38
175	377	3	4	12	2005	6	37	14
175	380	1	4	12	2005	6	36	22
175	410	0.5	4	12	2005	6	41	25
175	454	3.5	4	12	2005	6	39	7
175	457	5	4	12	2005	6	35	55
175	480	5	4	12	2005	6	36	33
175	500	4	4	12	2005	6	38	21
175	509	4.5	4	12	2005	6	42	5
175	527	5	4	12	2005	6	16	45
175	529	5	9	7	2006	9	6	50
175	539	4	4	12	2005	6	38	58
175	541	5	4	12	2005	6	20	17
175	587	3	4	12	2005	6	38	56
175	588	5	4	12	2005	6	37	6
175	589	3	4	12	2005	6	36	26
175	590	2	4	12	2005	6	36	2
175	592	4	4	12	2005	6	35	58
175	593	5	4	12	2005	6	18	7
175	595	5	4	12	2005	6	37	42
175	597	4	4	12	2005	6	38	18
175	608	5	4	12	2005	6	18	30
175	648	3.5	4	12	2005	6	37	19
175	733	4	4	12	2005	6	38	15
175	750	4.5	4	12	2005	6	16	48
175	858	5	4	12	2005	6	16	11
175	903	5	4	12	2005	6	20	37
175	904	5	4	12	2005	6	6	2
175	912	5	4	12	2005	6	17	56
175	913	4.5	4	12	2005	6	18	25
175	919	5	4	12	2005	6	41	6
175	922	5	4	12	2005	6	21	35
175	923	5	4	12	2005	6	20	53
175	924	5	4	12	2005	6	41	9
175	930	4	4	12	2005	6	20	56
175	965	5	4	12	2005	6	29	17
175	1036	4	4	12	2005	6	40	28
175	1079	3.5	4	12	2005	6	42	16
175	1080	3.5	4	12	2005	6	43	35
175	1089	5	4	12	2005	6	20	41
175	1090	5	4	12	2005	6	5	53
175	1094	4	4	12	2005	6	6	26
175	1097	3.5	4	12	2005	6	38	41
175	1101	5	4	12	2005	6	43	24
175	1131	5	4	12	2005	6	29	28
175	1136	5	4	12	2005	6	18	43
175	1172	5	4	12	2005	6	26	49
175	1179	4	9	7	2006	9	6	41
175	1183	5	9	7	2006	9	6	37
175	1193	5	4	12	2005	6	16	7
175	1196	5	4	12	2005	6	20	3
175	1197	5	4	12	2005	6	19	55
175	1198	5	4	12	2005	6	37	59
175	1200	5	4	12	2005	6	28	8
175	1201	5	9	7	2006	9	6	33
175	1203	4	4	12	2005	6	16	39
175	1204	5	4	12	2005	6	21	10
175	1206	4	4	12	2005	6	30	44
175	1208	5	4	12	2005	6	19	57
175	1209	5	4	12	2005	6	28	43
175	1210	5	4	12	2005	6	37	3
175	1212	5	4	12	2005	6	20	35
175	1213	4	4	12	2005	6	17	34
175	1214	5	4	12	2005	6	23	55
175	1216	5	19	8	2007	19	8	57
175	1217	5	4	12	2005	6	23	3
175	1219	5	4	12	2005	6	19	13
175	1220	3.5	4	12	2005	6	43	7
175	1221	3.5	4	12	2005	6	16	58
175	1222	5	4	12	2005	6	18	59
175	1225	5	4	12	2005	6	19	5
175	1228	5	4	12	2005	6	23	11
175	1233	4	4	12	2005	6	19	9
175	1234	4	4	12	2005	6	6	42
175	1240	5	4	12	2005	6	39	36
175	1245	4	4	12	2005	6	27	1
175	1248	5	4	12	2005	6	27	43
175	1249	5	4	12	2005	6	26	18
175	1250	4.5	4	12	2005	6	17	53
175	1252	4	4	12	2005	6	6	23
175	1258	5	4	12	2005	6	43	31
175	1259	5	4	12	2005	6	42	20
175	1260	5	4	12	2005	6	30	49
175	1263	4	4	12	2005	6	25	7
175	1265	2	4	12	2005	6	40	2
175	1266	5	4	12	2005	6	24	32
175	1270	4	4	12	2005	6	38	4
175	1278	5	4	12	2005	6	6	13
175	1280	4	4	12	2005	6	29	42
175	1283	3	4	12	2005	6	23	16
175	1284	4	4	12	2005	6	22	4
175	1288	5	4	12	2005	6	24	43
175	1299	4	4	12	2005	6	21	8
175	1320	3	19	8	2007	19	7	25
175	1387	3.5	4	12	2005	6	41	48
175	1393	3.5	4	12	2005	6	41	1
175	1394	5	4	12	2005	6	31	48
175	1419	5	19	8	2007	19	10	52
175	1527	3.5	4	12	2005	6	41	22
175	1552	3	9	7	2006	9	6	16
175	1580	4	4	12	2005	6	39	34
175	1584	3	4	12	2005	6	42	31
175	1608	4	9	7	2006	9	6	12
175	1610	5	4	12	2005	6	41	44
175	1617	5	4	12	2005	6	17	15
175	1639	4	4	12	2005	6	6	20
175	1690	1	19	8	2007	19	7	18
175	1721	5	4	12	2005	6	39	39
175	1732	5	4	12	2005	6	5	43
175	1757	5	30	8	2007	4	28	31
175	1913	5	19	8	2007	19	10	32
175	1921	5	19	8	2007	19	10	18
175	1923	3.5	4	12	2005	6	41	32
175	1953	5	4	12	2005	6	23	8
175	1961	5	4	12	2005	6	40	56
175	1968	4	4	12	2005	6	42	23
175	2019	5	4	12	2005	6	18	13
175	2028	5	4	12	2005	6	38	34
175	2194	3	4	12	2005	6	6	51
175	2206	3.5	4	12	2005	6	31	31
175	2291	5	9	7	2006	9	5	53
175	2302	0.5	4	12	2005	6	6	37
175	2313	4	4	12	2005	6	27	19
175	2329	4	4	12	2005	6	17	48
175	2396	4	4	12	2005	6	40	36
175	2406	3	4	12	2005	6	6	9
175	2407	5	9	7	2006	9	5	50
175	2502	5	4	12	2005	6	5	49
175	2542	4	4	12	2005	6	28	30
175	2571	5	4	12	2005	6	25	10
175	2628	0.5	4	12	2005	6	40	5
175	2692	5	4	12	2005	6	19	2
175	2706	3.5	4	12	2005	6	42	58
175	2716	3.5	4	12	2005	6	40	38
175	2728	4	4	12	2005	6	22	20
175	2731	5	19	8	2007	19	2	15
175	2762	4	4	12	2005	6	39	11
175	2819	5	19	8	2007	19	4	30
175	2858	5	4	12	2005	6	17	27
175	2871	5	4	12	2005	6	31	25
175	2905	5	4	12	2005	6	25	58
175	2916	3	4	12	2005	6	43	4
175	2917	3.5	4	12	2005	6	31	50
175	2921	4	4	12	2005	6	27	4
175	2947	5	9	7	2006	9	5	47
175	2951	5	4	12	2005	6	26	53
175	2959	5	4	12	2005	6	23	40
175	2987	3.5	4	12	2005	6	41	53
175	2997	5	4	12	2005	6	25	15
175	3030	5	4	12	2005	6	19	18
175	3052	1	9	7	2006	9	5	41
175	3089	5	4	12	2005	6	29	8
175	3147	5	19	8	2007	19	6	20
175	3224	5	9	7	2006	9	9	38
175	3359	5	4	12	2005	6	24	34
175	3362	4	4	12	2005	6	22	2
175	3421	5	9	7	2006	9	5	34
175	3435	4	4	12	2005	6	16	25
175	3462	5	4	12	2005	6	20	21
175	3470	5	19	8	2007	19	2	25
175	3481	4	4	12	2005	6	24	2
175	3498	3.5	4	12	2005	6	26	33
175	3578	5	4	12	2005	6	40	54
175	3629	5	4	12	2005	6	23	44
175	3681	5	4	12	2005	6	22	8
175	3683	5	4	12	2005	6	21	0
175	3783	4	4	12	2005	6	29	24
175	3911	3.5	4	12	2005	6	27	35
175	3949	5	4	12	2005	6	23	6
175	4011	5	4	12	2005	6	25	33
175	4019	5	9	7	2006	9	7	50
175	4027	5	4	12	2005	6	24	41
175	4034	3	4	12	2005	6	6	47
175	4103	5	4	12	2005	6	31	2
175	4226	5	4	12	2005	6	15	56
175	4262	4	4	12	2005	6	26	31
175	4422	5	19	8	2007	19	3	47
175	4878	3	4	12	2005	6	20	30
175	4886	4	4	12	2005	6	26	5
175	4927	5	19	8	2007	19	11	4
175	4973	5	4	12	2005	6	16	36
175	4993	5	4	12	2005	6	19	46
175	5147	5	4	12	2005	6	25	52
175	5291	5	4	12	2005	6	18	45
175	5300	4	21	10	2007	20	7	50
175	5418	5	19	8	2007	19	7	51
175	5446	5	4	12	2005	6	20	23
175	5498	3.5	4	12	2005	6	18	40
175	5669	4	4	12	2005	6	24	19
175	5747	5	4	12	2005	6	20	39
175	5782	5	4	12	2005	6	18	16
175	5902	5	4	12	2005	6	24	28
175	5952	5	4	12	2005	6	20	12
175	5995	5	19	8	2007	19	10	22
175	6001	5	4	12	2005	6	28	53
175	6218	5	9	7	2006	9	7	38
175	6235	5	4	12	2005	6	19	40
175	6301	4	4	12	2005	6	30	53
175	6331	5	4	12	2005	6	19	26
175	6339	5	19	8	2007	19	8	26
175	6377	5	4	12	2005	6	23	58
175	6385	5	4	12	2005	6	22	11
175	6461	5	4	12	2005	6	31	21
175	6650	5	4	12	2005	6	22	55
175	6662	5	4	12	2005	6	31	14
175	6669	4	4	12	2005	6	21	24
175	6711	5	4	12	2005	6	26	43
175	6787	5	4	12	2005	6	16	2
175	6791	5	4	12	2005	6	25	55
175	6874	5	4	12	2005	6	29	5
175	6953	2	4	12	2005	6	27	55
175	7090	5	4	12	2005	6	22	15
175	7143	3	9	7	2006	9	7	28
175	7147	4	4	12	2005	6	27	16
175	7153	5	4	12	2005	6	19	22
175	7215	5	4	12	2005	6	19	43
175	7256	4	4	12	2005	6	16	30
175	7327	5	19	8	2007	19	9	54
175	7361	5	4	12	2005	6	17	7
175	7438	3	4	12	2005	6	22	52
175	7478	5	4	12	2005	6	24	13
175	7482	5	4	12	2005	6	28	59
175	7700	5	19	8	2007	19	12	53
175	7728	4	4	12	2005	6	28	4
175	7762	5	19	8	2007	19	2	58
175	7766	4	4	12	2005	6	25	1
175	7938	5	4	12	2005	6	15	31
175	8195	5	19	8	2007	19	3	31
175	8665	5	19	8	2007	19	7	55
175	8810	0.5	19	8	2007	19	7	18
175	8949	4	9	7	2006	9	7	22
175	8970	5	9	7	2006	9	7	17
175	27846	5	4	12	2005	6	28	56
175	32587	4	4	12	2005	6	25	49
175	33794	5	17	7	2006	1	31	17
175	39292	5	9	7	2006	9	8	24
175	44195	5	9	7	2006	9	8	44
175	50068	4	19	8	2007	19	12	24
175	51540	4	21	10	2007	20	8	9
175	54286	5	19	8	2007	18	58	46
190	1	4.5	9	7	2003	21	19	58
190	2	4	20	5	2003	21	3	34
190	7	2	8	4	2003	19	45	37
190	32	3	26	6	2006	17	44	12
190	95	2	29	2	2004	2	46	14
190	110	4	18	1	2005	21	55	25
190	112	1	9	10	2007	18	24	48
190	141	0.5	2	6	2003	16	19	30
190	150	4.5	29	6	2007	22	2	54
190	161	3	1	5	2005	12	57	12
190	173	1	30	7	2008	18	59	11
190	188	1	2	2	2006	22	55	57
190	196	1	8	4	2003	20	36	48
190	198	1	8	4	2003	20	30	47
190	231	1	22	4	2003	18	9	23
190	236	2.5	25	7	2004	14	10	44
190	260	5	9	10	2007	18	32	4
190	296	0.5	7	8	2004	9	44	14
190	316	3.5	9	10	2007	18	36	37
190	329	4.5	9	10	2007	18	33	11
190	356	4	9	10	2007	18	41	5
190	367	3	30	7	2008	18	33	3
190	368	3	30	7	2008	18	38	38
190	380	2.5	27	8	2008	4	26	37
190	480	4.5	16	4	2008	19	58	20
190	500	2	9	10	2007	18	42	26
190	529	3.5	11	4	2005	18	12	50
190	539	2	29	2	2004	2	42	56
190	541	4	14	3	2006	18	22	26
190	552	4	14	7	2005	18	43	39
190	586	2	28	11	2007	18	19	3
190	588	4	9	7	2003	21	25	24
190	589	5	20	5	2003	17	39	58
190	592	1	2	7	2007	18	31	38
190	593	0.5	18	10	2007	16	45	51
190	661	2	29	4	2003	22	32	13
190	673	1	29	4	2003	22	32	59
190	708	2.5	25	7	2004	14	11	3
190	736	3	2	7	2007	18	43	26
190	741	4	16	4	2008	20	2	29
190	780	4	29	2	2004	2	39	24
190	799	3.5	29	11	2005	19	57	6
190	858	1	9	10	2007	18	52	42
190	919	4	2	7	2007	18	44	1
190	924	3.5	2	7	2007	18	44	26
190	998	1	15	3	2008	15	35	10
190	1028	4	11	1	2008	19	17	23
190	1036	4	13	7	2005	18	21	50
190	1073	3.5	22	4	2005	21	17	4
190	1097	3	11	1	2008	19	19	18
190	1127	3.5	14	3	2006	18	13	14
190	1136	4.5	29	6	2007	22	5	58
190	1183	1	8	4	2003	19	43	58
190	1196	5	9	10	2007	18	32	9
190	1197	5	30	7	2008	18	45	35
190	1198	4.5	31	5	2004	14	34	0
190	1200	4	24	6	2003	19	3	5
190	1210	3.5	23	5	2005	15	51	31
190	1214	3.5	21	6	2004	22	9	42
190	1215	4	20	5	2003	21	6	18
190	1240	4.5	9	7	2003	21	20	56
190	1265	4	8	4	2003	23	0	54
190	1269	1	9	7	2003	21	38	31
190	1270	4	17	3	2006	17	57	11
190	1271	2	29	4	2003	22	41	26
190	1275	3.5	28	11	2007	18	13	46
190	1291	4	19	7	2004	23	39	25
190	1301	4	24	7	2003	17	13	16
190	1302	2.5	11	1	2008	19	17	13
190	1320	2	23	6	2004	5	3	45
190	1374	4.5	9	10	2007	18	47	4
190	1391	1	8	4	2003	20	33	42
190	1438	2.5	30	7	2008	18	27	24
190	1485	3	30	7	2008	18	37	7
190	1527	3.5	9	10	2007	18	32	43
190	1580	4	11	5	2004	16	2	27
190	1582	1	30	7	2008	18	58	56
190	1584	3.5	11	3	2006	13	58	15
190	1590	0.5	2	6	2003	16	19	53
190	1625	2	14	7	2005	18	44	54
190	1641	0.5	20	10	2003	17	16	52
190	1653	3.5	21	6	2004	22	9	9
190	1676	1.5	14	3	2006	18	20	51
190	1682	3.5	11	1	2008	19	17	56
190	1687	1	30	7	2008	18	57	45
190	1721	2.5	27	8	2008	4	26	21
190	1730	1	9	7	2003	21	45	37
190	1748	3.5	23	7	2004	15	31	19
190	1779	2	28	11	2007	18	18	29
190	1835	2	5	5	2003	17	39	32
190	1958	2	13	12	2004	22	54	58
190	1967	5	8	4	2003	19	43	3
190	1968	1	8	4	2003	20	21	24
190	1994	3.5	30	7	2008	18	23	34
190	2003	1.5	16	4	2004	6	29	57
190	2028	4	24	6	2003	18	59	14
190	2093	4.5	20	5	2003	17	41	13
190	2105	4.5	9	10	2007	18	33	39
190	2115	2	8	4	2003	19	39	22
190	2116	4	8	4	2003	19	31	54
190	2138	4	9	11	2004	23	4	19
190	2140	3.5	20	5	2003	20	59	49
190	2143	3	24	7	2005	4	47	18
190	2150	4	29	11	2005	19	58	40
190	2161	4	11	5	2004	15	45	14
190	2174	4	11	11	2004	23	16	18
190	2193	4.5	20	5	2003	17	37	5
190	2253	1	2	6	2003	16	19	21
190	2266	1	29	4	2003	22	45	18
190	2268	2	20	5	2003	20	54	56
190	2294	4	24	6	2003	18	57	30
190	2297	4	8	4	2003	23	52	8
190	2302	1	8	4	2003	20	49	0
190	2355	3.5	11	3	2006	13	57	43
190	2392	1	8	4	2003	19	43	35
190	2396	2	9	10	2007	18	43	48
190	2414	4	29	2	2004	2	13	30
190	2424	2.5	30	7	2008	18	22	55
190	2478	3.5	3	2	2006	1	2	4
190	2501	3.5	30	7	2008	18	47	24
190	2502	3	30	7	2008	18	36	14
190	2528	4	25	7	2005	18	25	14
190	2529	4	1	8	2007	18	50	42
190	2571	5	20	5	2003	17	39	22
190	2617	3	21	6	2004	21	59	11
190	2628	3.5	30	7	2008	18	31	2
190	2640	2.5	2	7	2007	18	33	12
190	2700	0.5	20	10	2003	17	16	18
190	2706	0.5	20	10	2003	17	17	4
190	2716	4	17	3	2006	17	57	29
190	2761	5	8	4	2003	19	44	35
190	2762	4	23	6	2004	5	18	21
190	2763	2.5	3	4	2004	16	16	55
190	2826	4	11	5	2004	15	51	42
190	2872	4	8	4	2003	23	0	24
190	2915	0.5	20	10	2003	17	16	40
190	2959	0.5	20	9	2004	15	51	33
190	2987	4	20	5	2003	21	7	17
190	3000	5	8	4	2003	19	46	49
190	3020	1	2	6	2003	16	19	1
190	3039	3.5	13	9	2007	21	53	14
190	3054	1	30	7	2008	18	59	6
190	3081	3.5	13	7	2005	18	20	41
190	3114	4	9	11	2004	23	0	46
190	3156	3.5	11	7	2004	3	3	46
190	3174	1	8	4	2003	23	34	1
190	3175	4.5	20	5	2003	17	35	54
190	3247	3	5	5	2003	17	34	3
190	3300	3.5	2	2	2006	22	53	59
190	3354	2.5	1	11	2005	17	45	21
190	3471	2.5	20	10	2003	17	14	22
190	3479	4	14	3	2006	18	14	36
190	3499	0.5	20	10	2003	17	17	17
190	3527	4	31	5	2004	14	36	20
190	3534	1	5	1	2008	22	26	3
190	3578	4	1	5	2005	12	59	50
190	3593	1.5	2	2	2006	23	19	56
190	3615	3.5	30	7	2008	18	48	48
190	3624	3.5	28	11	2007	18	9	43
190	3699	1	30	7	2008	18	59	1
190	3740	4	9	7	2003	21	19	29
190	3745	4	20	10	2003	17	12	50
190	3751	3	14	3	2006	18	15	59
190	3755	2	16	8	2004	19	15	34
190	3793	5	20	5	2003	17	43	15
190	3981	2.5	28	11	2007	18	23	5
190	3988	2.5	6	12	2005	20	48	19
190	3996	3.5	21	6	2004	22	9	29
190	3997	4	24	6	2003	18	46	24
190	4022	4.5	29	6	2007	22	3	17
190	4025	2	29	4	2003	22	46	40
190	4047	4	13	7	2005	18	18	20
190	4148	0.5	20	10	2003	17	17	24
190	4275	4	29	12	2003	14	31	12
190	4291	1	9	10	2007	18	24	27
190	4299	3.5	23	6	2004	5	7	15
190	4306	4.5	24	6	2003	18	46	20
190	4308	1	16	4	2004	6	6	52
190	4370	2.5	1	8	2007	18	47	27
190	4446	3.5	2	2	2006	22	56	46
190	4467	4	11	11	2004	23	15	59
190	4734	0.5	20	9	2004	15	51	57
190	4781	1	23	6	2004	4	59	55
190	4874	3.5	2	2	2006	22	54	33
190	4886	3.5	30	7	2008	18	47	36
190	4896	5	22	4	2003	18	12	7
190	4941	4	20	5	2003	21	4	43
190	4992	2.5	3	2	2005	21	18	21
190	4993	5	8	4	2003	19	53	40
190	4995	4	24	6	2003	18	59	22
190	5026	2	16	4	2004	6	25	50
190	5039	4	29	4	2003	22	40	3
190	5047	3.5	26	6	2006	17	20	40
190	5069	3	26	6	2007	20	53	29
190	5072	2.5	11	3	2006	14	3	31
190	5146	4	5	5	2004	18	23	2
190	5299	2	8	5	2003	23	22	59
190	5349	4	9	11	2004	23	1	54
190	5444	2.5	11	3	2006	14	3	27
190	5445	3.5	9	7	2003	21	34	35
190	5502	2	8	4	2003	20	31	39
190	5618	5	22	4	2003	18	9	39
190	5669	1	16	6	2006	2	17	15
190	5690	1	30	7	2008	18	58	26
190	5816	3	28	11	2007	18	13	53
190	5944	2	5	11	2004	23	8	36
190	5952	5	8	4	2003	19	53	40
190	5971	4	29	2	2004	2	16	15
190	5989	3	14	3	2006	18	16	3
190	6093	4.5	2	8	2005	23	4	12
190	6157	2	2	7	2007	18	36	1
190	6283	3.5	29	11	2005	19	53	21
190	6333	3.5	2	7	2007	18	38	11
190	6350	3.5	11	3	2006	13	59	19
190	6365	4	2	5	2005	16	55	38
190	6373	3	9	10	2007	18	34	26
190	6534	1	21	7	2003	20	7	2
190	6537	3	28	11	2007	18	17	59
190	6539	5	28	5	2007	17	3	56
190	6754	3.5	18	12	2005	14	17	20
190	6857	3.5	16	4	2008	20	2	43
190	6874	3	28	11	2007	18	18	50
190	6934	4	5	11	2004	23	8	0
190	6947	4	29	2	2004	2	59	55
190	7075	4	20	7	2004	21	51	17
190	7090	3	1	10	2006	22	37	56
190	7099	4.5	21	3	2005	18	38	53
190	7143	2.5	5	1	2008	22	40	2
190	7147	3	2	8	2005	23	4	32
190	7153	5	28	12	2003	10	52	23
190	7318	3	28	11	2007	18	12	46
190	7373	4	30	7	2008	18	50	52
190	7438	1.5	28	11	2007	18	21	58
190	7649	4	11	7	2004	3	1	5
190	7810	4	11	7	2004	3	0	52
190	8360	4	1	6	2004	17	49	38
190	8366	1	25	1	2005	19	52	0
190	8368	5	7	6	2004	17	1	15
190	8376	1	13	12	2006	18	26	52
190	8633	2.5	7	8	2004	9	53	13
190	8636	4	4	11	2004	19	34	0
190	8644	3.5	16	8	2004	19	16	44
190	8810	3.5	9	10	2007	18	30	1
190	8865	2.5	28	11	2005	16	41	31
190	8917	0.5	1	7	2005	23	11	40
190	8961	4.5	28	11	2004	13	48	25
190	8965	3	23	12	2006	14	52	21
190	8972	3.5	30	7	2008	18	52	10
190	8985	2	11	12	2004	23	41	3
190	9005	2	2	2	2006	23	13	20
190	26203	2.5	29	11	2005	19	59	18
190	27611	4.5	3	12	2008	21	25	33
190	27660	3.5	6	9	2006	15	58	2
190	27706	2	11	1	2008	19	19	1
190	27899	2	14	3	2005	20	37	30
190	30793	2.5	30	7	2008	18	54	42
190	31184	4	26	6	2007	20	52	25
190	31658	4	11	3	2006	13	56	30
190	31660	3	18	6	2006	21	59	20
190	31696	3	19	2	2005	16	36	42
190	32031	3.5	11	3	2006	14	1	0
190	33004	4	11	3	2006	13	56	23
190	33493	3.5	28	6	2005	0	9	27
190	33794	4.5	14	7	2005	18	46	39
190	34048	3.5	11	7	2005	18	17	53
190	34150	3	18	12	2005	14	18	40
190	34405	5	9	10	2007	18	31	57
190	36401	4	26	6	2006	17	18	47
190	36529	2	9	10	2007	18	25	13
190	37386	3.5	11	3	2006	14	0	43
190	37830	3	6	9	2006	15	49	4
190	37857	3	27	2	2006	19	47	6
190	39183	0.5	10	1	2006	19	10	41
190	40815	4	1	8	2007	18	46	3
190	41569	2.5	27	8	2008	4	27	3
190	42738	3.5	6	9	2006	15	47	45
190	43560	3	15	8	2008	22	24	28
190	43928	3	14	3	2006	18	18	28
190	45447	1	30	5	2006	6	21	52
190	45499	3	2	7	2007	18	38	49
190	45722	4.5	17	7	2006	16	7	49
190	46530	2	28	6	2007	17	56	41
190	48394	3.5	23	3	2007	20	52	53
190	49272	4	7	12	2006	22	56	30
190	49649	3.5	19	4	2007	17	7	51
190	50872	3.5	19	11	2007	18	8	46
190	51662	4	26	3	2007	20	18	50
190	52722	2.5	2	7	2007	18	35	39
190	53125	4	28	5	2007	17	3	8
190	53464	3	19	11	2007	18	7	49
190	53996	4	31	10	2007	15	36	32
190	54001	4.5	23	7	2007	21	41	28
190	54259	4	4	8	2008	20	37	9
190	58559	4.5	28	7	2008	17	25	54
190	59315	4	12	5	2008	23	17	47
190	64497	3	3	1	2009	14	57	52
267	1	2.5	11	5	2004	16	8	19
267	10	3	30	1	2006	0	2	17
267	25	2	30	1	2006	0	6	38
267	32	3.5	11	5	2004	15	41	21
267	47	3.5	10	8	2004	18	58	1
267	48	2	11	5	2004	16	23	33
267	50	3.5	11	5	2004	17	36	23
267	58	3.5	9	6	2005	19	20	35
267	70	3.5	9	6	2005	19	20	51
267	95	2	29	1	2006	23	43	33
267	110	3	9	6	2005	19	19	40
267	111	3.5	30	1	2006	0	8	33
267	150	3.5	11	5	2004	16	7	35
267	151	3	11	5	2004	15	29	33
267	153	2.5	11	5	2004	15	39	33
267	161	2	30	1	2006	0	5	26
267	165	3	11	5	2004	15	40	49
267	170	2.5	11	5	2004	15	50	27
267	172	2	11	5	2004	15	30	49
267	185	2	30	1	2006	0	5	36
267	196	2	11	5	2004	15	41	0
267	208	3.5	11	5	2004	16	7	55
267	223	3.5	11	5	2004	16	7	28
267	225	2	30	1	2006	0	13	33
267	231	1	10	8	2004	18	58	11
267	253	2.5	11	5	2004	15	39	27
267	260	3	11	5	2004	17	30	20
267	292	2.5	30	1	2006	0	2	33
267	293	3.5	11	5	2004	15	40	39
267	296	2.5	10	10	2007	22	38	45
267	316	3	11	5	2004	17	59	59
267	318	4.5	9	6	2005	19	52	33
267	339	2	30	1	2006	0	7	52
267	344	0.5	29	1	2006	23	54	3
267	348	3.5	11	5	2004	15	38	34
267	353	3.5	11	5	2004	16	22	24
267	356	4	10	10	2007	22	38	53
267	357	3.5	11	5	2004	17	36	53
267	367	2	30	1	2006	0	1	44
267	370	0.5	9	6	2005	19	20	16
267	377	3	29	1	2006	23	59	11
267	380	2.5	11	5	2004	17	36	2
267	393	1.5	11	5	2004	15	59	46
267	405	2	11	5	2004	15	49	55
267	420	2	11	5	2004	15	38	57
267	434	2.5	30	1	2006	0	2	51
267	442	2	11	5	2004	15	38	47
267	457	3.5	10	8	2004	18	57	26
267	471	2.5	30	1	2006	0	16	36
267	480	3	11	5	2004	17	35	42
267	485	1.5	30	1	2006	0	16	13
267	500	2.5	11	5	2004	15	39	2
267	509	2.5	30	1	2006	0	9	46
267	515	3	30	1	2006	0	17	0
267	519	2	11	5	2004	16	22	2
267	520	1.5	30	1	2006	0	15	34
267	527	3	11	5	2004	16	34	25
267	541	4	11	5	2004	17	30	26
267	589	4.5	11	5	2004	15	32	47
267	590	3.5	11	5	2004	16	6	15
267	592	3	11	5	2004	16	6	34
267	593	3	11	5	2004	17	35	30
267	597	3	11	5	2004	17	36	37
267	608	2.5	29	1	2006	23	58	36
267	611	1	11	5	2004	15	59	20
267	648	2.5	29	1	2006	23	59	17
267	653	2.5	11	5	2004	15	28	45
267	674	2.5	11	5	2004	16	21	42
267	733	2.5	11	5	2004	16	5	19
267	736	2	30	1	2006	0	4	53
267	741	3	11	5	2004	15	50	1
267	750	3	10	10	2007	22	46	55
267	762	1.5	11	5	2004	16	21	27
267	778	3	9	6	2005	19	36	1
267	780	1.5	11	5	2004	15	33	20
267	784	1	11	5	2004	15	39	14
267	832	2	30	1	2006	0	13	8
267	858	2.5	10	10	2007	22	46	0
267	903	3.5	11	5	2004	15	37	24
267	923	4	11	5	2004	15	29	57
267	924	4.5	11	5	2004	15	36	2
267	963	2	11	5	2004	16	5	59
267	1036	3.5	30	1	2006	0	5	49
267	1060	2.5	30	1	2006	0	20	2
267	1079	2.5	30	1	2006	0	9	35
267	1080	3	11	5	2004	15	30	20
267	1089	3	11	5	2004	15	38	18
267	1090	3	11	5	2004	15	37	30
267	1092	2.5	11	5	2004	15	49	27
267	1094	3.5	30	1	2006	0	14	41
267	1097	2	11	5	2004	15	36	20
267	1101	3	11	5	2004	15	35	56
267	1120	2	11	5	2004	16	20	24
267	1127	3.5	11	5	2004	16	5	35
267	1136	3.5	30	1	2006	0	8	15
267	1193	3.5	30	1	2006	0	6	20
267	1196	3	11	5	2004	17	29	32
267	1198	3	11	5	2004	17	41	42
267	1199	4	11	5	2004	16	19	1
267	1200	4	11	5	2004	17	29	28
267	1201	4	13	5	2004	22	24	22
267	1204	3.5	29	1	2006	23	42	40
267	1206	4	11	5	2004	15	28	19
267	1208	3.5	11	5	2004	15	36	29
267	1210	3	11	5	2004	15	33	58
267	1212	3.5	11	5	2004	15	48	10
267	1214	4	11	5	2004	17	29	25
267	1215	3.5	11	5	2004	17	58	41
267	1217	4	11	5	2004	17	52	28
267	1219	3	11	5	2004	16	19	54
267	1220	4	13	5	2004	22	21	45
267	1221	3	10	10	2007	23	7	23
267	1222	4	9	6	2005	19	33	45
267	1225	3	11	5	2004	15	36	25
267	1232	3.5	11	5	2004	16	5	8
267	1233	3.5	11	5	2004	15	30	39
267	1234	4	11	5	2004	15	30	31
267	1237	5	11	5	2004	17	34	12
267	1240	3.5	11	5	2004	17	29	48
267	1244	4.5	11	5	2004	16	19	45
267	1246	3	11	5	2004	15	30	4
267	1247	3	30	1	2006	0	12	59
267	1252	3	11	5	2004	17	57	36
267	1259	4	11	5	2004	17	41	49
267	1261	3.5	9	6	2005	19	34	45
267	1264	2.5	11	5	2004	17	48	37
267	1266	4	11	5	2004	16	20	1
267	1270	3.5	29	1	2006	23	40	15
267	1275	3	30	1	2006	0	19	18
267	1287	3	11	5	2004	15	48	23
267	1288	3	11	5	2004	16	18	47
267	1291	3	11	5	2004	17	42	15
267	1307	3	30	1	2006	0	9	40
267	1320	3	9	6	2005	19	19	48
267	1339	2.5	11	5	2004	15	48	16
267	1344	3	11	5	2004	17	57	40
267	1370	3	30	1	2006	0	13	53
267	1387	3	11	5	2004	17	40	1
267	1391	1.5	11	5	2004	15	29	26
267	1393	2	30	1	2006	0	9	8
267	1407	1	11	5	2004	16	18	15
267	1408	3.5	11	5	2004	16	18	26
267	1464	3.5	11	5	2004	17	47	59
267	1517	2	29	1	2006	23	41	5
267	1527	3.5	29	1	2006	23	39	34
267	1544	2	30	1	2006	0	15	13
267	1552	2	11	5	2004	15	38	25
267	1562	2.5	11	5	2004	15	47	30
267	1573	2.5	30	1	2006	0	11	22
267	1580	2.5	29	1	2006	23	42	56
267	1584	2.5	30	1	2006	0	9	59
267	1587	3.5	9	6	2005	19	23	49
267	1590	2.5	29	1	2006	23	48	30
267	1597	3	30	1	2006	0	19	44
267	1608	1	29	1	2006	23	40	54
267	1610	2.5	9	6	2005	19	18	58
267	1617	4	11	5	2004	16	4	43
267	1625	3	11	5	2004	17	46	29
267	1641	3	30	1	2006	0	12	49
267	1645	2.5	11	5	2004	17	48	9
267	1653	4	11	5	2004	15	34	26
267	1673	3.5	29	1	2006	23	39	30
267	1676	2.5	11	5	2004	16	17	57
267	1690	3	30	1	2006	0	20	40
267	1721	2	11	5	2004	15	34	1
267	1722	3	30	1	2006	0	18	10
267	1732	3	11	5	2004	17	46	1
267	1748	4	11	5	2004	16	17	30
267	1755	3	29	1	2006	23	53	46
267	1784	2.5	29	1	2006	23	39	59
267	1831	1	29	1	2006	23	48	33
267	1876	2	30	1	2006	0	18	23
267	1889	3.5	11	5	2004	17	52	6
267	1917	2	11	5	2004	15	29	43
267	1921	3.5	11	5	2004	17	30	16
267	1923	1	11	5	2004	15	34	46
267	1954	3	30	1	2006	0	16	44
267	1961	2.5	30	1	2006	0	8	48
267	1975	0.5	11	5	2004	15	57	32
267	1976	0.5	11	5	2004	15	57	29
267	1978	0.5	11	5	2004	15	57	9
267	2003	2.5	30	1	2006	0	20	17
267	2011	2	11	5	2004	15	29	50
267	2012	2	9	6	2005	19	19	14
267	2019	4.5	11	5	2004	17	45	10
267	2028	2.5	10	8	2004	18	58	46
267	2094	2.5	11	5	2004	15	46	57
267	2115	3	11	5	2004	17	42	32
267	2167	2	11	5	2004	16	17	11
267	2232	3	11	5	2004	17	31	36
267	2273	2.5	11	5	2004	16	16	51
267	2275	2.5	11	5	2004	17	45	7
267	2291	2.5	11	5	2004	15	30	15
267	2324	3.5	11	5	2004	15	34	36
267	2329	3.5	29	1	2006	23	37	13
267	2351	3.5	11	5	2004	15	56	49
267	2373	2.5	11	5	2004	16	31	38
267	2376	3	11	5	2004	16	31	30
267	2383	0.5	9	6	2005	19	28	24
267	2402	2	11	5	2004	15	46	19
267	2407	3.5	11	5	2004	16	16	10
267	2408	2	11	5	2004	16	31	12
267	2422	1.5	9	6	2005	19	23	9
267	2455	3	11	5	2004	17	30	48
267	2467	3	11	5	2004	17	46	58
267	2529	4	11	5	2004	16	15	56
267	2533	4	9	6	2005	19	23	16
267	2542	3.5	11	5	2004	17	49	36
267	2571	4	13	5	2004	22	23	22
267	2617	2.5	9	6	2005	19	19	33
267	2628	1.5	30	1	2006	0	7	34
267	2640	3	13	5	2004	22	25	44
267	2657	4	13	5	2004	22	22	8
267	2664	2.5	11	5	2004	17	57	57
267	2671	2.5	29	1	2006	23	38	27
267	2686	2.5	11	5	2004	17	47	8
267	2692	3.5	11	5	2004	16	15	10
267	2701	2.5	11	5	2004	15	45	7
267	2706	0.5	11	5	2004	15	28	10
267	2707	2.5	11	5	2004	15	45	32
267	2710	2	30	1	2006	0	11	27
267	2722	2	29	1	2006	23	48	3
267	2728	2.5	11	5	2004	16	15	4
267	2746	2.5	11	5	2004	15	45	19
267	2762	3.5	11	5	2004	17	37	33
267	2787	3.5	11	5	2004	16	30	44
267	2858	3	30	1	2006	0	1	33
267	2890	2.5	30	1	2006	0	19	2
267	2916	4	11	5	2004	17	30	31
267	2947	3	11	5	2004	16	14	30
267	2948	3	11	5	2004	15	44	44
267	2949	3	11	5	2004	16	14	24
267	2951	4	11	5	2004	15	44	22
267	2959	3	11	5	2004	15	28	51
267	2966	4.5	9	6	2005	19	22	29
267	2985	3	11	5	2004	15	34	6
267	2986	2.5	11	5	2004	16	14	9
267	2997	3	30	1	2006	0	8	27
267	3000	4	9	6	2005	19	22	51
267	3030	4	11	5	2004	15	55	43
267	3033	2	30	1	2006	0	20	6
267	3052	3.5	11	5	2004	16	14	0
267	3081	1.5	29	1	2006	23	38	45
267	3158	3.5	11	5	2004	16	3	53
267	3176	2.5	30	1	2006	0	16	51
267	3213	2.5	11	5	2004	15	54	33
267	3267	3	11	5	2004	17	52	17
267	3328	3.5	11	5	2004	17	45	33
267	3386	3	11	5	2004	17	45	52
267	3408	2	30	1	2006	0	13	48
267	3418	2.5	30	1	2006	0	16	55
267	3448	2	30	1	2006	0	19	31
267	3471	3	11	5	2004	17	58	19
267	3481	3.5	29	1	2006	23	38	19
267	3483	3	11	5	2004	15	53	47
267	3503	4.5	11	5	2004	16	29	26
267	3527	3	11	5	2004	17	30	59
267	3534	2.5	11	5	2004	15	43	47
267	3578	3.5	11	5	2004	16	3	32
267	3593	1.5	11	5	2004	16	29	1
267	3638	3	11	5	2004	16	13	23
267	3639	3	11	5	2004	15	54	8
267	3654	2.5	11	5	2004	15	54	20
267	3681	4.5	11	5	2004	15	54	25
267	3697	2.5	11	5	2004	16	13	2
267	3698	2.5	11	5	2004	18	0	11
267	3702	4	11	5	2004	15	43	31
267	3703	3.5	11	5	2004	15	43	21
267	3704	3.5	11	5	2004	15	43	12
267	3707	2.5	11	5	2004	15	53	21
267	3735	3	11	5	2004	15	43	28
267	3742	4.5	13	5	2004	22	23	55
267	3753	1.5	30	1	2006	0	17	34
267	3788	3.5	9	6	2005	19	27	30
267	3791	3	11	5	2004	16	28	21
267	3793	3	11	5	2004	16	13	27
267	3827	2.5	29	1	2006	23	47	34
267	3869	1	11	5	2004	15	42	51
267	3897	3	29	1	2006	23	37	3
267	3910	0.5	13	5	2004	22	21	14
267	3917	1	11	5	2004	16	27	47
267	3942	0.5	11	5	2004	16	28	3
267	3946	2	11	5	2004	16	27	52
267	3977	2	30	1	2006	0	15	21
267	3981	3	11	5	2004	16	27	32
267	3984	3	11	5	2004	17	42	38
267	3994	3	10	10	2007	22	54	23
267	3996	3.5	11	5	2004	17	41	32
267	4005	3	11	5	2004	15	53	29
267	4015	1	11	5	2004	15	53	0
267	4022	3.5	11	5	2004	16	11	30
267	4027	3.5	11	5	2004	15	42	58
267	4041	3	29	1	2006	23	44	39
267	4085	3.5	11	5	2004	16	12	49
267	4104	0.5	9	6	2005	19	27	6
267	4105	3	11	5	2004	17	40	21
267	4161	1	29	1	2006	23	46	3
267	4215	2	11	5	2004	15	52	42
267	4226	3.5	11	5	2004	15	35	10
267	4234	2.5	11	5	2004	15	51	58
267	4246	3	11	5	2004	15	41	55
267	4270	1.5	29	1	2006	23	45	40
267	4275	3	11	5	2004	16	26	57
267	4310	2	29	1	2006	23	45	29
267	4333	2.5	11	5	2004	15	51	53
267	4343	2.5	11	5	2004	16	26	49
267	4369	2	11	5	2004	16	27	5
267	4370	1.5	11	5	2004	15	42	28
267	4383	2.5	11	5	2004	17	48	22
267	4388	0.5	29	1	2006	23	45	48
267	4467	4	11	5	2004	15	52	53
267	4640	3	11	5	2004	16	10	56
267	4643	2	11	5	2004	16	10	47
267	4718	1	11	5	2004	15	41	33
267	4848	3	11	5	2004	17	46	4
267	4954	3	9	6	2005	19	26	36
267	4963	2.5	11	5	2004	16	10	23
267	4973	3.5	11	5	2004	16	9	57
267	4979	3	11	5	2004	15	42	20
267	4993	3	11	5	2004	15	35	25
267	4995	3.5	11	5	2004	16	10	10
267	5007	3	11	5	2004	16	9	47
267	5040	3.5	9	6	2005	19	26	30
267	5147	4.5	11	5	2004	16	2	4
267	5219	2	29	1	2006	23	44	7
267	5266	2	9	6	2005	19	21	51
267	5313	2.5	11	5	2004	16	25	24
267	5349	3	30	1	2006	0	15	51
267	5378	2.5	11	5	2004	16	9	28
267	5418	2.5	30	1	2006	0	21	23
267	5445	2.5	11	5	2004	17	30	2
267	5475	3.5	11	5	2004	17	47	32
267	5481	2	9	6	2005	19	21	28
267	5530	2	9	6	2005	19	26	14
267	5608	3.5	9	6	2005	19	35	4
267	5617	3	11	5	2004	16	25	10
267	5618	3	9	6	2005	19	38	12
267	5669	3.5	11	5	2004	15	42	15
267	5690	3	11	5	2004	16	1	33
267	5791	3	11	5	2004	16	25	2
267	5816	2	11	5	2004	15	41	40
267	5881	2.5	11	5	2004	15	51	15
267	5902	2.5	9	6	2005	19	21	8
267	5903	3	11	5	2004	17	29	53
267	5944	3	11	5	2004	16	24	45
267	5952	3.5	9	6	2005	19	33	34
267	5990	2	11	5	2004	17	53	56
267	5995	3.5	13	5	2004	22	24	5
267	6016	3.5	11	5	2004	16	1	18
267	6239	2.5	11	5	2004	17	59	29
267	6286	3	11	5	2004	16	0	30
267	6333	2.5	10	10	2007	22	50	4
267	6365	3.5	10	10	2007	22	50	53
267	6377	3	9	6	2005	19	39	8
267	6502	3	11	5	2004	17	29	59
267	6534	2.5	11	5	2004	16	24	18
267	6537	2.5	11	5	2004	17	32	12
267	6539	2.5	10	10	2007	22	48	37
267	6564	2.5	11	5	2004	15	50	54
267	6618	2	11	5	2004	17	20	16
267	6709	1	13	5	2004	22	17	52
267	6754	2.5	9	6	2005	19	25	54
267	6790	2.5	11	5	2004	17	56	48
267	6863	3.5	11	5	2004	15	50	36
267	6870	2.5	11	5	2004	17	46	23
267	6874	3	13	5	2004	22	23	46
267	6880	1.5	11	5	2004	16	35	18
267	6947	3	11	5	2004	17	41	37
267	6954	4	11	5	2004	17	50	2
267	6975	4	11	5	2004	17	40	44
267	7001	2.5	11	5	2004	17	45	58
267	7009	1.5	29	1	2006	23	52	10
267	7022	3	13	5	2004	22	20	54
267	7070	3	13	5	2004	22	24	59
267	7076	3.5	29	1	2006	23	55	1
267	7090	3.5	11	5	2004	17	51	27
267	7099	3.5	11	5	2004	17	53	44
267	7114	2.5	11	5	2004	17	40	53
267	7123	2.5	11	5	2004	17	31	9
267	7132	3.5	13	5	2004	22	21	40
267	7143	3	11	5	2004	16	24	2
267	7153	3	11	5	2004	16	8	12
267	7323	2.5	11	5	2004	17	37	48
267	7327	3.5	11	5	2004	16	23	20
267	7360	3	11	5	2004	16	33	14
267	7361	3.5	29	1	2006	23	56	37
267	7371	4	11	5	2004	16	33	5
267	7373	2.5	29	1	2006	23	56	49
267	7387	4	9	6	2005	19	34	30
267	7438	3	11	5	2004	16	33	1
267	7439	2	29	1	2006	23	51	54
267	7454	2	11	5	2004	16	33	36
267	7704	1	11	5	2004	17	55	21
267	7748	3.5	9	6	2005	19	32	13
267	7817	2.5	11	5	2004	17	44	2
267	7842	3	11	5	2004	17	43	20
267	7925	3.5	10	10	2007	22	47	29
267	8207	3.5	9	6	2005	19	36	10
267	8370	2.5	9	6	2005	19	34	7
267	8371	2.5	10	8	2004	18	56	36
267	8464	2.5	29	1	2006	23	43	59
267	8620	3.5	10	10	2007	23	4	51
267	8636	3	29	1	2006	23	43	54
267	8873	3	9	6	2005	19	35	47
267	8949	3.5	9	6	2005	19	36	21
267	8961	2.5	9	6	2005	19	33	18
267	27773	3.5	9	6	2005	19	33	7
267	30707	2.5	9	6	2005	19	25	33
267	30812	2	9	6	2005	19	39	20
267	32017	1	29	1	2006	23	51	57
267	33493	2	10	10	2007	22	49	40
267	33794	3.5	29	1	2006	23	43	42
267	40278	3	29	1	2006	23	25	14
267	41285	2	29	1	2006	23	25	51
267	44191	2.5	13	5	2006	22	59	16
267	44199	2	13	5	2006	23	3	41
267	44555	4	6	11	2007	19	46	32
267	48385	0.5	10	10	2007	22	51	12
267	48774	3	10	10	2007	23	8	42
267	51540	2.5	10	10	2007	22	55	13
267	52328	3.5	10	10	2007	23	20	23
267	54286	2.5	10	10	2007	23	21	5
267	54997	2	27	3	2008	21	56	25
267	55247	3	27	3	2008	22	0	33
267	55253	2	27	3	2008	22	17	19
267	55269	3	27	3	2008	21	56	29
267	55276	2	27	3	2008	21	58	42
267	55363	1.5	28	3	2008	23	51	22
267	55805	0.5	28	3	2008	23	48	12
267	55820	2	27	3	2008	21	56	53
267	56339	3.5	27	3	2008	21	56	6
267	57528	1.5	27	3	2008	21	56	19
325	1	4	18	12	2005	21	56	31
325	5	3	10	2	2007	22	0	31
325	7	3.5	5	12	2005	1	34	43
325	11	4.5	7	12	2005	0	29	42
325	50	4.5	9	8	2007	3	55	52
325	165	4.5	5	12	2005	1	49	39
325	256	4.5	5	12	2005	2	4	8
325	318	4.5	5	12	2005	2	5	13
325	329	3.5	7	12	2005	0	37	53
325	342	3.5	5	12	2005	1	36	13
325	356	3.5	9	12	2005	0	28	16
325	357	1	5	12	2005	1	43	30
325	364	4	5	12	2005	1	49	11
325	370	4	8	12	2005	1	19	25
325	377	4.5	5	12	2005	2	15	56
325	380	4.5	5	12	2005	2	16	10
325	410	5	7	12	2005	0	26	44
325	474	5	6	12	2005	0	15	12
325	480	4	5	12	2005	2	16	18
325	500	4	5	12	2005	1	49	0
325	586	4.5	7	12	2005	0	30	56
325	587	4.5	7	12	2005	0	31	12
325	589	4.5	5	12	2005	1	46	45
325	590	1	5	12	2005	2	16	2
325	597	4.5	7	12	2005	0	31	28
325	628	5	5	12	2005	1	49	4
325	648	1.5	5	12	2005	1	54	5
325	750	3.5	12	10	2008	0	41	58
325	778	5	7	12	2005	0	21	20
325	858	5	5	12	2005	1	48	47
325	866	3.5	21	10	2008	2	33	1
325	904	3.5	5	12	2005	1	35	36
325	923	4	24	8	2008	11	37	59
325	1028	4.5	5	12	2005	2	12	39
325	1029	2	8	12	2005	1	58	13
325	1031	3	7	12	2005	0	24	39
325	1035	3.5	5	12	2005	2	12	52
325	1036	5	5	12	2005	1	54	31
325	1079	3	6	12	2005	4	22	3
325	1080	5	5	12	2005	1	48	29
325	1125	5	6	12	2005	4	24	39
325	1129	4	9	12	2005	0	44	47
325	1136	4.5	5	12	2005	2	0	53
325	1148	4.5	5	12	2005	2	9	45
325	1193	5	5	12	2005	1	52	36
325	1197	3.5	7	12	2005	0	34	4
325	1198	4.5	5	12	2005	2	2	11
325	1201	3.5	1	3	2007	11	3	30
325	1207	3.5	12	10	2008	0	43	21
325	1208	4	5	12	2005	1	34	10
325	1213	5	21	7	2008	21	2	59
325	1214	5	5	12	2005	2	3	42
325	1219	3.5	5	12	2005	2	7	32
325	1221	5	6	12	2005	4	19	53
325	1225	5	5	12	2005	1	34	0
325	1234	4	5	12	2005	1	35	54
325	1240	4.5	5	12	2005	1	48	25
325	1246	1.5	5	12	2005	1	34	33
325	1258	3.5	24	8	2008	11	42	26
325	1262	3.5	5	12	2005	1	54	45
325	1270	4.5	5	12	2005	1	54	37
325	1288	4	5	12	2005	1	35	24
325	1291	4.5	5	12	2005	2	4	46
325	1292	1	9	12	2005	0	44	21
325	1304	4.5	5	12	2005	1	34	57
325	1307	3.5	7	12	2005	0	39	27
325	1321	4.5	7	12	2005	0	44	54
325	1350	5	5	12	2005	1	52	59
325	1367	4	1	3	2007	11	7	30
325	1370	4.5	6	12	2005	0	15	36
325	1371	3.5	5	12	2005	1	45	42
325	1372	4	5	12	2005	1	45	29
325	1373	4	5	12	2005	1	45	21
325	1374	4.5	5	12	2005	1	45	45
325	1375	4.5	5	12	2005	1	45	15
325	1376	5	5	12	2005	1	45	12
325	1380	3.5	5	12	2005	2	7	21
325	1387	4	7	12	2005	0	40	10
325	1391	4	8	12	2005	1	18	25
325	1466	4	12	10	2008	0	38	36
325	1542	4	9	12	2005	0	16	12
325	1580	5	7	12	2005	0	27	41
325	1608	4	6	12	2005	4	25	21
325	1610	4.5	7	12	2005	0	39	50
325	1617	5	21	10	2008	2	34	7
325	1641	2.5	5	12	2005	1	48	11
325	1643	4	5	12	2005	2	9	24
325	1665	4	14	3	2007	1	33	38
325	1674	3.5	5	12	2005	1	47	56
325	1682	2.5	9	8	2007	3	56	12
325	1721	3.5	11	6	2006	4	57	43
325	1784	4.5	7	12	2005	0	39	48
325	1951	4.5	5	12	2005	2	13	8
325	1954	2	7	12	2005	0	22	27
325	1961	5	6	12	2005	4	25	57
325	2000	4.5	7	12	2005	0	32	26
325	2001	4.5	7	12	2005	0	32	30
325	2009	4	1	3	2007	11	1	46
325	2011	4.5	5	12	2005	1	48	5
325	2013	4	6	12	2005	4	22	37
325	2018	2.5	8	12	2005	1	43	58
325	2023	5	6	12	2005	4	19	55
325	2054	3	5	12	2005	1	35	14
325	2078	4.5	7	12	2005	0	24	7
325	2100	4.5	5	12	2005	2	8	5
325	2111	4	27	12	2006	0	2	25
325	2115	4.5	5	12	2005	2	7	39
325	2118	4	7	12	2005	0	19	52
325	2124	5	7	12	2005	0	26	41
325	2268	4.5	7	12	2005	0	33	31
325	2269	3.5	8	12	2005	1	25	16
325	2355	4	8	12	2005	1	28	34
325	2378	1.5	7	12	2005	0	20	13
325	2379	1	7	12	2005	0	20	18
325	2380	0.5	7	12	2005	0	20	23
325	2381	0.5	7	12	2005	0	20	26
325	2382	0.5	7	12	2005	0	20	28
325	2383	0.5	7	12	2005	0	20	32
325	2390	3.5	9	12	2005	0	16	6
325	2405	3.5	8	12	2005	1	24	53
325	2406	4	5	12	2005	1	35	41
325	2407	4	5	12	2005	2	8	2
325	2409	1	7	12	2005	0	22	31
325	2410	1	7	12	2005	0	22	33
325	2411	1	7	12	2005	0	22	35
325	2412	1	7	12	2005	0	22	50
325	2463	4.5	16	12	2005	0	5	52
325	2470	4	25	8	2006	23	54	13
325	2524	4	6	12	2005	4	23	3
325	2542	4	12	10	2008	0	42	55
325	2565	3.5	8	12	2005	1	35	9
325	2640	4	5	12	2005	1	35	22
325	2671	3.5	9	12	2005	0	44	9
325	2716	3.5	5	12	2005	1	47	19
325	2746	1	8	12	2005	1	24	4
325	2770	4	6	12	2005	4	23	46
325	2791	5	5	12	2005	1	34	51
325	2797	3.5	5	12	2005	1	34	18
325	2916	3.5	7	12	2005	0	30	25
325	2944	4	5	12	2005	1	55	1
325	2951	3.5	24	8	2008	11	37	2
325	2985	3.5	5	12	2005	1	47	33
325	2987	4	7	12	2005	0	39	56
325	2991	4.5	5	12	2005	2	12	27
325	3034	5	8	12	2005	1	27	5
325	3039	4	5	12	2005	1	55	17
325	3102	5	7	12	2005	0	35	47
325	3175	4.5	7	12	2005	0	18	55
325	3247	4.5	7	12	2005	0	31	41
325	3249	4.5	8	12	2005	1	23	44
325	3448	3	5	12	2005	1	46	50
325	3471	2.5	8	12	2005	1	28	48
325	3489	4	5	12	2005	1	51	36
325	3498	5	5	12	2005	2	5	36
325	3499	4.5	5	12	2005	2	8	9
325	3507	4	5	12	2005	1	55	25
325	3508	3	5	12	2005	1	55	13
325	3524	4	5	12	2005	2	8	14
325	3545	1	8	12	2005	1	36	30
325	3635	4	5	12	2005	1	51	54
325	3638	4	9	12	2005	0	18	50
325	3639	2.5	5	12	2005	1	51	43
325	3671	4.5	5	12	2005	1	51	47
325	3681	4.5	8	12	2005	1	23	18
325	3699	4.5	9	12	2005	0	46	51
325	3702	1	5	12	2005	1	51	24
325	3868	4	5	12	2005	1	41	13
325	3869	4.5	5	12	2005	2	7	52
325	3911	4	7	12	2005	0	41	38
325	3948	4.5	6	12	2005	4	26	31
325	3967	4	8	12	2005	1	23	9
325	3984	2	9	12	2005	0	18	27
325	3996	4.5	24	8	2008	11	36	31
325	4018	2	5	12	2005	1	51	6
325	4025	2.5	6	12	2005	4	20	48
325	4085	4	8	12	2005	1	22	38
325	4246	4	5	12	2005	1	50	56
325	4306	4	5	12	2005	2	15	49
325	4308	1	7	12	2005	0	20	58
325	4326	4	7	12	2005	0	35	2
325	4327	4	5	12	2005	1	55	10
325	4361	4	5	12	2005	1	51	0
325	4489	4	8	12	2005	1	22	41
325	4499	5	5	12	2005	1	42	28
325	4558	4	7	12	2005	0	30	39
325	4623	3.5	8	12	2005	1	22	52
325	4709	3.5	8	12	2005	1	33	22
325	4848	3.5	12	10	2008	0	39	27
325	4855	4	12	10	2008	0	41	12
325	4857	4.5	7	12	2005	0	28	2
325	4886	5	5	12	2005	1	46	35
325	4947	4.5	5	12	2005	2	14	28
325	4963	2.5	5	12	2005	1	47	1
325	4979	1	5	12	2005	1	50	37
325	5299	4.5	7	12	2005	0	19	22
325	5308	4	7	12	2005	0	29	9
325	5418	3.5	12	10	2008	0	40	10
325	5469	0.5	5	12	2005	2	11	50
325	5943	1	8	12	2005	1	52	29
325	5958	1.5	8	12	2005	1	57	2
325	6212	2.5	6	12	2005	4	23	26
325	6374	1	7	12	2005	0	30	2
325	6377	5	5	12	2005	1	44	22
325	6550	1.5	9	12	2005	0	13	19
325	6662	5	8	12	2005	1	28	13
325	6663	4.5	6	12	2005	4	24	58
325	6732	3	8	12	2005	1	33	38
325	6793	4	6	12	2005	4	24	10
325	6808	5	5	12	2005	1	56	26
325	6873	0.5	7	12	2005	0	28	28
325	6893	4.5	16	12	2005	0	5	30
325	6944	3.5	10	2	2007	22	0	23
325	7004	4	5	12	2005	2	4	25
325	7073	2.5	10	11	2008	21	40	47
325	7161	3.5	1	1	2006	23	21	28
325	7247	2.5	7	12	2005	0	36	41
325	7325	4.5	6	12	2005	4	27	7
325	7482	4	6	12	2005	4	21	19
325	7618	3.5	8	12	2005	1	28	23
325	8372	3	27	12	2006	0	7	51
325	8387	0.5	7	12	2005	0	20	34
325	8464	3	7	9	2008	0	48	26
325	8501	4.5	5	12	2005	1	53	28
325	8596	5	8	12	2005	1	53	16
325	8614	4.5	7	12	2005	0	18	36
325	8623	4	5	12	2005	2	1	36
325	8665	4	12	10	2008	0	40	13
325	8907	2.5	7	12	2005	0	31	56
325	8961	4.5	5	12	2005	2	2	19
325	8965	2.5	18	12	2005	21	32	6
325	8978	1	7	12	2005	0	27	8
325	30816	4	7	12	2005	0	23	37
325	30818	3.5	9	8	2007	3	56	25
325	30825	4.5	6	12	2005	4	26	16
325	31162	4.5	21	10	2008	2	33	36
325	31223	4	5	12	2005	2	2	48
325	31685	4.5	5	12	2005	1	53	30
325	31694	4	8	6	2008	1	52	34
325	32017	1.5	9	12	2005	0	47	21
325	32296	2	28	12	2005	23	11	20
325	33615	3.5	28	12	2005	23	9	35
325	33794	3.5	12	10	2008	0	38	3
325	33830	3.5	5	12	2005	2	3	5
325	34162	3	11	6	2006	4	58	44
325	37741	2.5	7	9	2008	0	46	53
325	38798	2.5	11	6	2006	4	59	21
325	41566	3.5	21	7	2008	21	8	59
325	45074	2.5	14	3	2007	1	33	10
325	45208	4.5	27	12	2006	0	6	51
325	45431	3	25	8	2006	23	51	44
325	45517	4	27	12	2006	0	7	24
325	45720	3.5	1	3	2007	10	55	17
325	45726	2.5	30	8	2006	0	32	23
325	46337	2	27	12	2006	0	7	47
325	46972	2	22	7	2007	23	9	12
325	47629	5	1	3	2007	10	54	54
325	48385	3.5	7	9	2008	0	47	34
325	48516	4	12	10	2008	0	47	37
325	48738	4.5	24	8	2008	11	42	54
325	49274	3.5	27	12	2006	0	27	36
325	49961	4	12	10	2008	0	44	3
325	50872	3.5	21	1	2008	21	19	18
325	51084	2.5	1	3	2007	10	56	6
325	51255	4.5	9	8	2007	3	55	56
325	53993	3.5	21	1	2008	21	18	51
325	53996	4	7	9	2008	0	49	30
325	54286	4.5	12	10	2008	0	40	20
325	55267	4	24	8	2008	11	37	28
325	55768	3.5	21	1	2008	21	14	12
325	56152	4	24	7	2008	20	2	9
325	56176	1.5	21	1	2008	21	13	31
325	56915	4	24	7	2008	20	2	9
325	60126	4	21	7	2008	21	4	55
383	6	3	11	4	2007	6	15	41
383	21	3.5	11	4	2007	6	14	57
383	25	3	11	4	2007	6	15	17
383	32	2	11	4	2007	6	0	53
383	36	4	11	4	2007	6	15	55
383	50	5	23	11	2006	7	33	2
383	62	4	11	4	2007	6	16	4
383	111	4	11	4	2007	6	16	39
383	141	4.5	11	4	2007	6	15	2
383	161	3.5	11	4	2007	6	14	36
383	165	0.5	24	12	2007	7	48	3
383	185	1	11	4	2007	6	14	40
383	208	2.5	11	4	2007	6	14	31
383	232	5	13	5	2008	7	50	27
383	253	3	11	4	2007	6	14	27
383	260	4	25	10	2006	5	27	55
383	292	3	11	4	2007	6	13	42
383	296	4	11	4	2007	6	5	1
383	316	1	11	4	2007	6	12	41
383	318	5	25	10	2006	5	29	6
383	349	3	11	4	2007	6	12	24
383	350	0.5	27	4	2006	11	3	36
383	357	3	11	4	2007	6	13	57
383	367	0.5	11	4	2007	6	13	17
383	368	0.5	27	4	2006	11	2	55
383	380	0.5	11	4	2007	6	0	22
383	442	1	27	4	2006	11	2	48
383	457	4.5	24	12	2007	7	49	17
383	480	3	25	10	2006	5	28	15
383	508	5	27	4	2006	11	2	57
383	509	5	27	4	2006	11	2	59
383	539	3.5	11	4	2007	6	13	46
383	541	4.5	11	4	2007	6	15	49
383	586	0.5	11	4	2007	6	15	38
383	587	1.5	11	4	2007	6	13	39
383	589	1	11	4	2007	6	0	18
383	593	4	25	10	2006	5	28	28
383	597	1	11	4	2007	6	13	5
383	608	4	24	12	2007	7	48	7
383	648	3	1	11	2006	8	12	47
383	733	1.5	11	4	2007	6	13	3
383	736	1.5	11	4	2007	6	12	33
383	786	1	27	4	2006	11	2	50
383	788	0.5	11	4	2007	6	18	35
383	858	4	11	4	2007	6	12	48
383	919	4	11	4	2007	6	17	8
383	924	4.5	11	4	2007	6	17	28
383	1073	3	11	4	2007	6	14	3
383	1079	4.5	11	4	2007	6	19	3
383	1101	1	27	4	2006	11	3	51
383	1193	4.5	11	4	2007	6	15	9
383	1196	4	1	11	2006	8	12	59
383	1198	1	23	11	2006	7	33	26
383	1208	5	27	4	2006	11	3	24
383	1214	4	11	4	2007	6	15	34
383	1221	4	11	4	2007	6	16	43
383	1225	4.5	27	4	2006	11	3	22
383	1265	4	11	4	2007	6	14	53
383	1279	5	13	5	2008	4	56	11
383	1307	4	11	4	2007	6	17	22
383	1393	3	11	4	2007	6	17	10
383	1517	1	27	4	2006	11	2	30
383	1527	4	11	4	2007	6	16	55
383	1580	3	11	4	2007	6	13	51
383	1584	3.5	11	4	2007	6	18	44
383	1610	3.5	11	4	2007	6	18	18
383	1617	4	11	4	2007	6	14	42
383	1704	3.5	25	10	2006	5	23	11
383	1784	4	11	4	2007	6	17	58
383	1923	3	11	4	2007	6	16	46
383	1961	3.5	11	4	2007	6	16	31
383	2028	3	11	4	2007	6	12	59
383	2324	4.5	25	10	2006	5	25	57
383	2571	4	25	10	2006	5	28	24
383	2628	3	11	4	2007	6	14	48
383	2683	0.5	11	4	2007	6	16	59
383	2706	1	11	4	2007	6	18	49
383	2716	1.5	11	4	2007	6	15	45
383	2762	4.5	1	11	2006	8	13	11
383	2858	4	11	4	2007	6	12	28
383	2970	5	13	5	2008	4	52	54
383	2997	4	11	4	2007	6	16	35
383	3114	4.5	27	4	2006	11	3	2
[truncated: 853,599 more rows]
