# Supplementary material for: An improved memory-based collaborative filtering method based on the TOPSIS technique
Source: PLoS One. 2018 Oct 4;13(10):e0204434. doi: 10.1371/journal.pone.0204434 (PMC6171847; doi:10.1371/journal.pone.0204434)
Supplement: S1 File — (ZIP) [file pone.0204434.s001.zip › user_ratedmovies-timestamps.dat]

userID	movieID	rating	timestamp
75	3	1	1162160236000
75	32	4.5	1162160624000
75	110	4	1162161008000
75	160	2	1162160212000
75	163	4	1162160970000
75	165	4.5	1162160715000
75	173	3.5	1162160257000
75	296	5	1162160689000
75	353	3.5	1162160220000
75	420	2	1162160202000
75	589	4	1162160901000
75	653	3	1162160225000
75	832	4.5	1162160269000
75	920	0.5	1162160228000
75	996	4.5	1162160777000
75	1036	4	1162160685000
75	1127	3.5	1162160932000
75	1215	4.5	1162160936000
75	1233	4	1162161005000
75	1304	2.5	1162160216000
75	1370	4	1162160711000
75	1374	4	1162160240000
75	1485	4	1162160266000
75	1527	4.5	1162160641000
75	1917	2.5	1162160763000
75	2011	2	1162160199000
75	2054	1.5	1162160253000
75	2058	4	1162160965000
75	2490	4	1162160975000
75	2571	4.5	1162161050000
75	2640	3	1162160276000
75	2688	3	1162160546000
75	2700	4.5	1162160272000
75	2762	3.5	1162160694000
75	2959	4.5	1162161012000
75	3258	1.5	1162160768000
75	3793	3	1162160956000
75	3889	3	1162160563000
75	3994	3.5	1162160724000
75	4993	3.5	1162161034000
75	5107	3	1162160771000
75	5833	2.5	1162160991000
75	5952	3.5	1162161040000
75	6213	4	1162160781000
75	6225	0.5	1162160485000
75	6333	4	1162160892000
75	7000	3.5	1162160708000
75	7007	4.5	1162160655000
75	7153	3.5	1162161036000
75	32029	4.5	1162160718000
75	32587	5	1162160691000
75	33437	3.5	1162160928000
75	39052	3.5	1162160924000
75	45431	3.5	1162160758000
75	45722	4.5	1162160986000
78	17	4	1097415295000
78	29	4.5	1176692268000
78	32	5	1083965538000
78	41	4.5	1097416599000
78	82	4	1083964836000
78	101	4.5	1089332861000
78	110	3.5	1089539064000
78	111	4	1176683110000
78	150	4	1092357833000
78	162	4.5	1089332852000
78	198	2.5	1083962829000
78	223	4.5	1089539630000
78	235	4	1089333265000
78	260	4	1098318962000
78	272	5	1083962851000
78	296	4.5	1083991586000
78	305	2	1097416586000
78	314	4	1083964757000
78	318	4	1089333283000
78	327	3.5	1089536450000
78	356	3.5	1089540334000
78	357	5	1089539925000
78	468	3.5	1083962900000
78	480	2.5	1089536119000
78	497	4	1083964473000
78	509	4.5	1097415624000
78	515	4	1083964796000
78	527	4	1083963821000
78	541	4.5	1083963845000
78	562	4.5	1100552133000
78	589	4	1089333287000
78	590	4	1089332472000
78	608	4.5	1083963830000
78	671	4	1089333274000
78	720	4.5	1089332698000
78	728	4	1089333260000
78	741	4.5	1176692289000
78	745	5	1083962890000
78	750	5	1083963825000
78	760	4	1089538999000
78	778	5	1083965526000
78	780	2.5	1083966288000
78	800	4	1089333271000
78	858	4	1089332870000
78	903	4	1089333295000
78	904	4.5	1089332881000
78	908	4.5	1089332877000
78	909	3.5	1100051968000
78	912	4.5	1089332858000
78	920	4.5	1089332524000
78	923	4	1089333256000
78	924	5	1083964783000
78	969	4.5	1083964410000
78	994	4.5	1083964232000
78	1019	3.5	1089536070000
78	1041	4.5	1083964816000
78	1060	4.5	1083964365000
78	1073	3.5	1083964944000
78	1077	5	1083965787000
78	1079	4.5	1083964182000
78	1080	5	1083964039000
78	1084	4	1089332921000
78	1085	4.5	1097416911000
78	1089	4.5	1083965466000
78	1090	4	1083965580000
78	1095	5	1083964499000
78	1097	3	1089536003000
78	1129	3	1083966233000
78	1136	4.5	1083963817000
78	1148	5	1083963608000
78	1150	4.5	1083964763000
78	1161	4.5	1083965320000
78	1172	4.5	1083962933000
78	1175	4.5	1176692254000
78	1178	5	1089538891000
78	1179	4	1083962944000
78	1183	3.5	1089539044000
78	1185	4.5	1083964493000
78	1186	4	1097416550000
78	1188	4.5	1083964673000
78	1189	5	1083964704000
78	1193	5	1083963838000
78	1196	3.5	1098318950000
78	1197	4.5	1083963977000
78	1198	4	1083991626000
78	1199	5	1083964331000
78	1200	4	1083964101000
78	1201	4	1083962869000
78	1202	5	1083965104000
78	1206	5	1083964157000
78	1207	4.5	1089332941000
78	1208	4.5	1089332909000
78	1210	2.5	1098319062000
78	1211	4.5	1083964937000
78	1214	5	1083963994000
78	1215	4	1083962838000
78	1217	5	1083964246000
78	1219	4.5	1083963983000
78	1220	4.5	1083964747000
78	1222	5	1089538897000
78	1223	4	1083963763000
78	1225	4.5	1083964114000
78	1230	4	1089332904000
78	1232	5	1083965389000
78	1233	4.5	1089332918000
78	1234	4	1089539426000
78	1238	4	1089332965000
78	1240	4.5	1083964452000
78	1243	5	1083964521000
78	1244	4.5	1089332970000
78	1245	4.5	1083963988000
78	1246	4	1089332507000
78	1247	4.5	1089541160000
78	1248	4	1089333044000
78	1250	4	1089333069000
78	1252	5	1083963942000
78	1253	4.5	1083966048000
78	1254	4.5	1083964374000
78	1258	4.5	1089332984000
78	1259	4.5	1083964084000
78	1262	4.5	1083964008000
78	1265	4.5	1100806686000
78	1267	4.5	1083964036000
78	1270	4	1089332528000
78	1272	4.5	1083964518000
78	1273	4.5	1089332961000
78	1274	4.5	1083965678000
78	1276	4.5	1083962843000
78	1278	5	1089333062000
78	1279	3.5	1089539738000
78	1285	4	1083965558000
78	1287	4	1083964882000
78	1288	5	1083964124000
78	1292	4.5	1083964664000
78	1295	4	1083965217000
78	1296	4.5	1089332979000
78	1299	4.5	1083964304000
78	1300	4.5	1083964696000
78	1301	4.5	1083964593000
78	1304	4.5	1089539443000
78	1306	3	1176692393000
78	1307	4	1089539743000
78	1320	2.5	1089536309000
78	1343	3.5	1083962930000
78	1346	4	1097416069000
78	1358	4.5	1089332991000
78	1374	3	1089536034000
78	1387	4.5	1083964537000
78	1391	4.5	1083966355000
78	1394	3.5	1083964133000
78	1449	5	1083964219000
78	1500	4.5	1083965609000
78	1517	4	1089540318000
78	1573	2	1083966259000
78	1617	3.5	1083963750000
78	1629	4.5	1097416033000
78	1641	4.5	1083964446000
78	1653	4	1083966135000
78	1663	4	1083964953000
78	1674	4.5	1089333051000
78	1676	2.5	1089536196000
78	1682	4	1083965601000
78	1694	4	1083964949000
78	1732	3.5	1089539657000
78	1794	4.5	1089540178000
78	1834	4	1083964584000
78	1885	4.5	1089539855000
78	1904	3.5	1097416052000
78	1913	4.5	1083964997000
78	1916	4.5	1097415736000
78	1921	4.5	1089332974000
78	1923	4	1089540300000
78	1931	4.5	1083964058000
78	1952	4.5	1097415756000
78	1953	4.5	1083964235000
78	1957	3.5	1083965088000
78	1960	4	1083964243000
78	1963	4	1100051922000
78	1965	5	1083966117000
78	1968	3	1089539812000
78	2009	4	1089333116000
78	2010	4	1089333101000
78	2021	3	1097415749000
78	2028	3.5	1097415568000
78	2064	4.5	1089333113000
78	2076	5	1083964809000
78	2100	4	1097415594000
78	2105	3.5	1083966302000
78	2108	4	1097415741000
78	2109	3.5	1083965013000
78	2117	5	1083966142000
78	2140	2	1083966158000
78	2144	3.5	1089540022000
78	2150	4	1083965147000
78	2174	4.5	1089539980000
78	2176	4.5	1083964382000
78	2186	4.5	1083964270000
78	2232	4.5	1083966222000
78	2248	4.5	1083964197000
78	2287	3.5	1083966217000
78	2288	2.5	1097415727000
78	2289	4	1083962916000
78	2290	4.5	1089540243000
78	2291	4.5	1097415601000
78	2294	3.5	1097415712000
78	2300	4	1101443887000
78	2316	2.5	1097415981000
78	2321	3.5	1083962856000
78	2324	4.5	1083964435000
78	2333	4.5	1089333088000
78	2346	4	1083966281000
78	2359	4.5	1083964407000
78	2360	4.5	1083964683000
78	2387	3.5	1097415998000
78	2390	5	1083964803000
78	2395	4	1083964463000
78	2396	4.5	1097415576000
78	2402	2	1089539216000
78	2406	3.5	1097415590000
78	2420	2.5	1097415718000
78	2427	4.5	1089333127000
78	2435	4.5	1097416292000
78	2455	4.5	1083966188000
78	2502	5	1083965909000
78	2527	3.5	1083966247000
78	2528	4	1097416478000
78	2529	4.5	1083966109000
78	2530	3.5	1089536385000
78	2532	2	1089536404000
78	2533	1.5	1083966377000
78	2542	4	1100552120000
78	2571	5	1083964044000
78	2600	3	1083966276000
78	2662	4.5	1083966098000
78	2664	4	1083964654000
78	2671	3.5	1083962881000
78	2672	4	1089536272000
78	2677	4.5	1083964860000
78	2692	4.5	1083963621000
78	2701	2.5	1089536638000
78	2706	2.5	1089332493000
78	2710	3.5	1097416497000
78	2716	4.5	1089332479000
78	2723	4.5	1097416468000
78	2747	3	1097415689000
78	2761	4.5	1083963936000
78	2762	4	1083963851000
78	2779	4.5	1089540117000
78	2791	4.5	1083964488000
78	2840	3.5	1089332622000
78	2858	4.5	1089333080000
78	2912	4.5	1097415698000
78	2916	4	1089333139000
78	2917	4	1083964733000
78	2918	4.5	1083964018000
78	2919	4.5	1083964742000
78	2929	5	1097415967000
78	2944	4	1083964078000
78	2947	3.5	1083964421000
78	2959	3.5	1083965448000
78	2968	4.5	1089333133000
78	2970	4	1083965275000
78	2973	4.5	1083964819000
78	2985	4	1089536083000
78	2997	4.5	1083963756000
78	3045	4	1097415943000
78	3052	4	1083962897000
78	3060	4	1083964321000
78	3067	4.5	1089539646000
78	3070	4	1176692443000
78	3072	4	1089539887000
78	3090	4.5	1083964279000
78	3104	4.5	1083964602000
78	3135	4	1083964574000
78	3163	4	1083965306000
78	3168	3.5	1097415317000
78	3175	4.5	1089333090000
78	3198	4.5	1083964066000
78	3201	4.5	1089333163000
78	3210	4.5	1089539667000
78	3253	4	1083962907000
78	3265	4.5	1083963888000
78	3271	4.5	1097415937000
78	3326	4	1089540939000
78	3328	4.5	1083964533000
78	3334	4	1089333165000
78	3338	4	1083963598000
78	3359	5	1083964546000
78	3363	4	1089539536000
78	3397	4.5	1089539994000
78	3418	3.5	1083962878000
78	3421	4.5	1083964335000
78	3424	4.5	1083964315000
78	3429	4.5	1089333151000
78	3441	2.5	1089539166000
78	3448	4	1089540067000
78	3470	4.5	1089333158000
78	3471	3.5	1083964349000
78	3481	4.5	1083963873000
78	3503	5	1083966163000
78	3504	3.5	1083991614000
78	3521	3.5	1083964361000
78	3527	4	1083966211000
78	3552	3	1089539808000
78	3608	5	1083965281000
78	3638	2.5	1089536293000
78	3658	4	1083965031000
78	3671	4	1091140932000
78	3676	4.5	1097415914000
78	3683	4	1083963897000
78	3698	2	1089536263000
78	3701	3.5	1089536214000
78	3702	4	1083966127000
78	3703	4	1083964978000
78	3706	4.5	1097416768000
78	3751	4.5	1083964526000
78	3755	4	1089332575000
78	3793	4	1083966177000
78	3811	5	1083964621000
78	3814	4.5	1083964391000
78	3819	4.5	1083964153000
78	3836	4.5	1089538961000
78	3863	4	1089536250000
78	3911	4.5	1083964096000
78	3925	4.5	1089539625000
78	3927	3	1089536111000
78	3959	4.5	1083966121000
78	3967	4.5	1089332566000
78	3996	3	1083963678000
78	4027	4.5	1089333170000
78	4034	4.5	1083963782000
78	4042	2.5	1089539142000
78	4085	4	1089540289000
78	4119	4.5	1177224266000
78	4131	4	1089540858000
78	4223	5	1083965874000
78	4226	5	1083963575000
78	4276	3.5	1097416186000
78	4278	4	1083964955000
78	4280	3.5	1089539759000
78	4310	2.5	1089539205000
78	4333	3.5	1097415893000
78	4338	4.5	1083964398000
78	4349	4.5	1089538983000
78	4361	3	1089539616000
78	4407	5	1083964194000
78	4443	4.5	1083966236000
78	4467	4.5	1089539782000
78	4485	2.5	1089540612000
78	4518	4	1097416169000
78	4553	4.5	1083966199000
78	4571	4	1089332585000
78	4605	4.5	1089539792000
78	4641	4.5	1089539467000
78	4642	5	1089539680000
78	4643	4	1089332557000
78	4713	4.5	1083966168000
78	4788	4.5	1089539964000
78	4842	4	1089539084000
78	4855	4	1097416711000
78	4873	5	1097416705000
78	4918	4.5	1089539024000
78	4973	5	1083963561000
78	4981	4	1089540304000
78	4982	2	1089536431000
78	5049	4.5	1089539939000
78	5060	4	1100051906000
78	5139	3.5	1089540150000
78	5198	4.5	1083965574000
78	5288	4.5	1083964641000
78	5299	4	1089540166000
78	5339	4.5	1089539642000
78	5410	4	1083966149000
78	5445	3	1176692417000
78	5446	4.5	1089333176000
78	5468	4	1176692431000
78	5505	4.5	1100806731000
78	5515	3	1101152854000
78	5522	4.5	1089333179000
78	5693	4	1089540195000
78	5747	5	1083963657000
78	5855	1.5	1097416653000
78	5876	5	1089538910000
78	5881	4.5	1176692555000
78	5899	4.5	1083963695000
78	5932	5	1083991562000
78	5981	4	1083966344000
78	6001	4	1100051846000
78	6184	4.5	1089333222000
78	6235	4.5	1083963803000
78	6261	3.5	1097416663000
78	6305	4	1176692301000
78	6333	4	1083966068000
78	6365	2	1083966269000
78	6385	4.5	1083963629000
78	6440	5	1089539551000
78	6448	4	1089333204000
78	6458	4.5	1089333190000
78	6502	4	1176692332000
78	6565	4	1097415851000
78	6579	4	1083965428000
78	6620	4	1083963707000
78	6645	4	1083966244000
78	6650	5	1101152877000
78	6678	4.5	1089333213000
78	6711	4.5	1083963714000
78	6773	5	1083964048000
78	6774	4.5	1089333235000
78	6791	4.5	1083963922000
78	6867	4.5	1100551817000
78	6874	4	1083965452000
78	6934	1.5	1089536242000
78	6942	4.5	1083965688000
78	6947	4.5	1083963906000
78	6971	5	1089541370000
78	6978	5	1089539950000
78	6993	4	1177224275000
78	7001	4.5	1089333219000
78	7003	4.5	1176692310000
78	7020	4.5	1104130683000
78	7025	4	1089539250000
78	7027	4.5	1083965499000
78	7042	3.5	1089539725000
78	7063	5	1083964512000
78	7069	5	1083965520000
78	7084	4.5	1089539387000
78	7123	4.5	1083966172000
78	7132	4	1101930820000
78	7156	4.5	1091136369000
78	7163	2	1089535866000
78	7215	4.5	1089539263000
78	7236	4.5	1089333195000
78	7323	4.5	1101714683000
78	7361	4.5	1089333397000
78	7389	1.5	1089536427000
78	7419	4.5	1089539480000
78	7438	3.5	1098318884000
78	7489	3.5	1089539356000
78	7560	4.5	1089541485000
78	7620	4.5	1176683220000
78	7698	4	1083965567000
78	7815	4	1089540284000
78	7817	4.5	1089536367000
78	7934	4.5	1089539366000
78	7983	4	1104130718000
78	8337	4.5	1089333386000
78	8400	4.5	1177224301000
78	8464	4.5	1098318909000
78	8595	4	1089540209000
78	8596	3	1102049397000
78	8622	5	1089540995000
78	8623	4.5	1089539340000
78	8690	4.5	1091140924000
78	9005	4.5	1176692489000
78	26203	4	1176692367000
78	26285	4	1176683177000
78	26554	3	1176692178000
78	27904	4	1176692323000
78	34405	4.5	1176683162000
78	37729	4	1176692696000
78	38038	3.5	1176683568000
78	44191	5	1177223726000
78	44694	2	1179550301000
78	46578	5	1176683545000
78	46976	4.5	1176683387000
78	48774	4.5	1176683418000
78	49272	3	1176683448000
78	50872	4.5	1188713380000
127	1707	3	1190232358000
127	1911	2.5	1188264904000
127	2013	3.5	1188264941000
127	2136	3.5	1188265277000
127	2719	4	1188265053000
127	3157	3	1188265092000
127	5523	4.5	1190231988000
127	6013	3	1190232446000
127	6482	0.5	1190232366000
127	6958	4	1190232418000
127	7293	3	1190231896000
127	7444	4	1190231815000
127	8810	3	1190232046000
127	8830	4	1190232308000
127	30883	2.5	1190232402000
127	31429	1	1190232053000
127	32296	0.5	1190232333000
127	39400	5	1190232149000
127	42009	1.5	1190232342000
127	43558	3.5	1190232398000
127	43904	4.5	1190232199000
127	43919	3	1190232205000
127	43936	4.5	1190231825000
127	44004	4	1190232268000
127	44397	4.5	1188266008000
127	45081	5	1188266018000
127	45720	4.5	1188265901000
127	45726	4.5	1190232383000
127	46335	2	1190232171000
127	48385	2.5	1188265272000
127	51662	4.5	1188265721000
127	51937	4	1188265997000
127	54286	3.5	1188265662000
170	1	3	1162208198000
170	2	2	1162208729000
170	10	3.5	1162208348000
170	19	2	1162208733000
170	21	3	1162208479000
170	32	4	1162208229000
170	34	2	1162208306000
170	39	2	1162208497000
170	47	4	1162208280000
170	50	4	1162208240000
170	104	4	1162207495000
170	111	3	1162208574000
170	141	2.5	1162208489000
170	165	3	1162208255000
170	180	5	1180699248000
170	208	2	1162208465000
170	223	4.5	1162208586000
170	231	1	1162208327000
170	296	4.5	1162208121000
170	318	4	1162208181000
170	337	3.5	1162207508000
170	344	2	1162208250000
170	356	3	1162208128000
170	364	2	1162208296000
170	367	2	1162208343000
170	377	2.5	1162209058000
170	420	2.5	1162207526000
170	432	2.5	1162207586000
170	500	2	1162208323000
170	597	2	1162208312000
170	648	2.5	1162208244000
170	736	2	1162208285000
170	778	4	1162208829000
170	788	2	1162208737000
170	1036	3	1162208526000
170	1080	4	1162207499000
170	1101	2	1162207458000
170	1136	3.5	1162208010000
170	1220	3	1162207446000
170	1222	5	1180698964000
170	1240	3	1162208470000
170	1262	1	1162207901000
170	1265	2	1162208482000
170	1270	3	1162208289000
170	1380	2	1162207589000
170	1387	3	1162208744000
170	1485	2	1162207549000
170	1517	3	1162208680000
170	1580	2.5	1162208363000
170	1639	3.5	1162207644000
170	1721	2.5	1162208369000
170	1923	2.5	1162208592000
170	2012	3	1162207468000
170	2174	0.5	1162207472000
170	2329	4.5	1162207761000
170	2542	4	1180698985000
170	2571	3.5	1162208300000
170	2683	3.5	1162208599000
170	2700	3.5	1162207554000
170	2706	3	1162208815000
170	2762	3.5	1162208351000
170	2858	3.5	1162207831000
170	2959	5	1162207887000
170	2997	3	1162208568000
170	3581	4	1180699195000
170	3623	2.5	1162207597000
170	3793	3	1162208673000
170	3897	2	1162207542000
170	3949	4.5	1180698968000
170	4011	4	1180698973000
170	4226	4	1162207999000
170	4251	4	1180699501000
170	4306	0.5	1162208579000
170	4878	5	1162207867000
170	4886	2.5	1162209121000
170	4963	4	1162209053000
170	6377	2	1162209090000
170	6807	4	1180699414000
170	8622	4	1180699242000
170	8874	4	1180699048000
170	8917	3	1180699291000
170	44191	4	1180699062000
170	45728	5	1180699189000
175	1	4	1133674606000
175	6	5	1133674818000
175	19	0.5	1133674929000
175	21	0.5	1133674769000
175	25	2	1133674800000
175	32	4	1133674098000
175	36	5	1133674815000
175	39	5	1133674791000
175	47	1	1133673758000
175	50	5	1133673353000
175	58	4	1133672758000
175	95	2.5	1133674788000
175	104	5	1133675001000
175	105	4	1152428826000
175	110	5	1133674569000
175	111	5	1133673615000
175	150	5	1133674568000
175	172	2	1133672793000
175	208	0.5	1133674765000
175	223	5	1133674232000
175	253	3	1133674754000
175	260	0.5	1133674575000
175	288	5	1133674822000
175	292	3	1133674727000
175	293	5	1133673589000
175	296	5	1133673484000
175	300	4	1133674833000
175	306	5	1187543355000
175	307	5	1187543330000
175	308	5	1187543367000
175	318	5	1133674565000
175	344	4	1133674647000
175	349	5	1133674652000
175	356	5	1133674591000
175	357	4	1133674744000
175	364	5	1133674681000
175	367	3	1133674718000
175	377	3	1133674634000
175	380	1	1133674582000
175	410	0.5	1133674885000
175	454	3.5	1133674747000
175	457	5	1133674555000
175	480	5	1133674593000
175	500	4	1133674701000
175	509	4.5	1133674925000
175	527	5	1133673405000
175	529	5	1152428810000
175	539	4	1133674738000
175	541	5	1133673617000
175	587	3	1133674736000
175	588	5	1133674626000
175	589	3	1133674586000
175	590	2	1133674562000
175	592	4	1133674558000
175	593	5	1133673487000
175	595	5	1133674662000
175	597	4	1133674698000
175	608	5	1133673510000
175	648	3.5	1133674639000
175	733	4	1133674695000
175	750	4.5	1133673408000
175	858	5	1133673371000
175	903	5	1133673637000
175	904	5	1133672762000
175	912	5	1133673476000
175	913	4.5	1133673505000
175	919	5	1133674866000
175	922	5	1133673695000
175	923	5	1133673653000
175	924	5	1133674869000
175	930	4	1133673656000
175	965	5	1133674157000
175	1036	4	1133674828000
175	1079	3.5	1133674936000
175	1080	3.5	1133675015000
175	1089	5	1133673641000
175	1090	5	1133672753000
175	1094	4	1133672786000
175	1097	3.5	1133674721000
175	1101	5	1133675004000
175	1131	5	1133674168000
175	1136	5	1133673523000
175	1172	5	1133674009000
175	1179	4	1152428801000
175	1183	5	1152428797000
175	1193	5	1133673367000
175	1196	5	1133673603000
175	1197	5	1133673595000
175	1198	5	1133674679000
175	1200	5	1133674088000
175	1201	5	1152428793000
175	1203	4	1133673399000
175	1204	5	1133673670000
175	1206	4	1133674244000
175	1208	5	1133673597000
175	1209	5	1133674123000
175	1210	5	1133674623000
175	1212	5	1133673635000
175	1213	4	1133673454000
175	1214	5	1133673835000
175	1216	5	1187543337000
175	1217	5	1133673783000
175	1219	5	1133673553000
175	1220	3.5	1133674987000
175	1221	3.5	1133673418000
175	1222	5	1133673539000
175	1225	5	1133673545000
175	1228	5	1133673791000
175	1233	4	1133673549000
175	1234	4	1133672802000
175	1240	5	1133674776000
175	1245	4	1133674021000
175	1248	5	1133674063000
175	1249	5	1133673978000
175	1250	4.5	1133673473000
175	1252	4	1133672783000
175	1258	5	1133675011000
175	1259	5	1133674940000
175	1260	5	1133674249000
175	1263	4	1133673907000
175	1265	2	1133674802000
175	1266	5	1133673872000
175	1270	4	1133674684000
175	1278	5	1133672773000
175	1280	4	1133674182000
175	1283	3	1133673796000
175	1284	4	1133673724000
175	1288	5	1133673883000
175	1299	4	1133673668000
175	1320	3	1187543245000
175	1387	3.5	1133674908000
175	1393	3.5	1133674861000
175	1394	5	1133674308000
175	1419	5	1187543452000
175	1527	3.5	1133674882000
175	1552	3	1152428776000
175	1580	4	1133674774000
175	1584	3	1133674951000
175	1608	4	1152428772000
175	1610	5	1133674904000
175	1617	5	1133673435000
175	1639	4	1133672780000
175	1690	1	1187543238000
175	1721	5	1133674779000
175	1732	5	1133672743000
175	1757	5	1188440911000
175	1913	5	1187543432000
175	1921	5	1187543418000
175	1923	3.5	1133674892000
175	1953	5	1133673788000
175	1961	5	1133674856000
175	1968	4	1133674943000
175	2019	5	1133673493000
175	2028	5	1133674714000
175	2194	3	1133672811000
175	2206	3.5	1133674291000
175	2291	5	1152428753000
175	2302	0.5	1133672797000
175	2313	4	1133674039000
175	2329	4	1133673468000
175	2396	4	1133674836000
175	2406	3	1133672769000
175	2407	5	1152428750000
175	2502	5	1133672749000
175	2542	4	1133674110000
175	2571	5	1133673910000
175	2628	0.5	1133674805000
175	2692	5	1133673542000
175	2706	3.5	1133674978000
175	2716	3.5	1133674838000
175	2728	4	1133673740000
175	2731	5	1187542935000
175	2762	4	1133674751000
175	2819	5	1187543070000
175	2858	5	1133673447000
175	2871	5	1133674285000
175	2905	5	1133673958000
175	2916	3	1133674984000
175	2917	3.5	1133674310000
175	2921	4	1133674024000
175	2947	5	1152428747000
175	2951	5	1133674013000
175	2959	5	1133673820000
175	2987	3.5	1133674913000
175	2997	5	1133673915000
175	3030	5	1133673558000
175	3052	1	1152428741000
175	3089	5	1133674148000
175	3147	5	1187543180000
175	3224	5	1152428978000
175	3359	5	1133673874000
175	3362	4	1133673722000
175	3421	5	1152428734000
175	3435	4	1133673385000
175	3462	5	1133673621000
175	3470	5	1187542945000
175	3481	4	1133673842000
175	3498	3.5	1133673993000
175	3578	5	1133674854000
175	3629	5	1133673824000
175	3681	5	1133673728000
175	3683	5	1133673660000
175	3783	4	1133674164000
175	3911	3.5	1133674055000
175	3949	5	1133673786000
175	4011	5	1133673933000
175	4019	5	1152428870000
175	4027	5	1133673881000
175	4034	3	1133672807000
175	4103	5	1133674262000
175	4226	5	1133673356000
175	4262	4	1133673991000
175	4422	5	1187543027000
175	4878	3	1133673630000
175	4886	4	1133673965000
175	4927	5	1187543464000
175	4973	5	1133673396000
175	4993	5	1133673586000
175	5147	5	1133673952000
175	5291	5	1133673525000
175	5300	4	1192990070000
175	5418	5	1187543271000
175	5446	5	1133673623000
175	5498	3.5	1133673520000
175	5669	4	1133673859000
175	5747	5	1133673639000
175	5782	5	1133673496000
175	5902	5	1133673868000
175	5952	5	1133673612000
175	5995	5	1187543422000
175	6001	5	1133674133000
175	6218	5	1152428858000
175	6235	5	1133673580000
175	6301	4	1133674253000
175	6331	5	1133673566000
175	6339	5	1187543306000
175	6377	5	1133673838000
175	6385	5	1133673731000
175	6461	5	1133674281000
175	6650	5	1133673775000
175	6662	5	1133674274000
175	6669	4	1133673684000
175	6711	5	1133674003000
175	6787	5	1133673362000
175	6791	5	1133673955000
175	6874	5	1133674145000
175	6953	2	1133674075000
175	7090	5	1133673735000
175	7143	3	1152428848000
175	7147	4	1133674036000
175	7153	5	1133673562000
175	7215	5	1133673583000
175	7256	4	1133673390000
175	7327	5	1187543394000
175	7361	5	1133673427000
175	7438	3	1133673772000
175	7478	5	1133673853000
175	7482	5	1133674139000
175	7700	5	1187543573000
175	7728	4	1133674084000
175	7762	5	1187542978000
175	7766	4	1133673901000
175	7938	5	1133673331000
175	8195	5	1187543011000
175	8665	5	1187543275000
175	8810	0.5	1187543238000
175	8949	4	1152428842000
175	8970	5	1152428837000
175	27846	5	1133674136000
175	32587	4	1133673949000
175	33794	5	1153092677000
175	39292	5	1152428904000
175	44195	5	1152428924000
175	50068	4	1187543544000
175	51540	4	1192990089000
175	54286	5	1187542726000
190	1	4.5	1057778398000
190	2	4	1053457414000
190	7	2	1049823937000
190	32	3	1151336652000
190	95	2	1078019174000
190	110	4	1106081725000
190	112	1	1191947088000
190	141	0.5	1054563570000
190	150	4.5	1183147374000
190	161	3	1114945032000
190	173	1	1217437151000
190	188	1	1138917357000
190	196	1	1049827008000
190	198	1	1049826647000
190	231	1	1051027763000
190	236	2.5	1090757444000
190	260	5	1191947524000
190	296	0.5	1091864654000
190	316	3.5	1191947797000
190	329	4.5	1191947591000
190	356	4	1191948065000
190	367	3	1217435583000
190	368	3	1217435918000
190	380	2.5	1219803997000
190	480	4.5	1208368700000
190	500	2	1191948146000
190	529	3.5	1113235970000
190	539	2	1078018976000
190	541	4	1142356946000
190	552	4	1121359419000
190	586	2	1196270343000
190	588	4	1057778724000
190	589	5	1053445198000
190	592	1	1183393898000
190	593	0.5	1192718751000
190	661	2	1051648333000
190	673	1	1051648379000
190	708	2.5	1090757463000
190	736	3	1183394606000
190	741	4	1208368949000
190	780	4	1078018764000
190	799	3.5	1133290626000
190	858	1	1191948762000
190	919	4	1183394641000
190	924	3.5	1183394666000
190	998	1	1205591710000
190	1028	4	1200075443000
190	1036	4	1121271710000
190	1073	3.5	1114197424000
190	1097	3	1200075558000
190	1127	3.5	1142356394000
190	1136	4.5	1183147558000
190	1183	1	1049823838000
190	1196	5	1191947529000
190	1197	5	1217436335000
190	1198	4.5	1086006840000
190	1200	4	1056474185000
190	1210	3.5	1116856291000
190	1214	3.5	1087848582000
190	1215	4	1053457578000
190	1240	4.5	1057778456000
190	1265	4	1049835654000
190	1269	1	1057779511000
190	1270	4	1142614631000
190	1271	2	1051648886000
190	1275	3.5	1196270026000
190	1291	4	1090273165000
190	1301	4	1059059596000
190	1302	2.5	1200075433000
190	1320	2	1087959825000
190	1374	4.5	1191948424000
190	1391	1	1049826822000
190	1438	2.5	1217435244000
190	1485	3	1217435827000
190	1527	3.5	1191947563000
190	1580	4	1084284147000
190	1582	1	1217437136000
190	1584	3.5	1142081895000
190	1590	0.5	1054563593000
190	1625	2	1121359494000
190	1641	0.5	1066663012000
190	1653	3.5	1087848549000
190	1676	1.5	1142356851000
190	1682	3.5	1200075476000
190	1687	1	1217437065000
190	1721	2.5	1219803981000
190	1730	1	1057779937000
190	1748	3.5	1090589479000
190	1779	2	1196270309000
190	1835	2	1052149172000
190	1958	2	1102974898000
190	1967	5	1049823783000
190	1968	1	1049826084000
190	1994	3.5	1217435014000
190	2003	1.5	1082089797000
190	2028	4	1056473954000
190	2093	4.5	1053445273000
190	2105	4.5	1191947619000
190	2115	2	1049823562000
190	2116	4	1049823114000
190	2138	4	1100037859000
190	2140	3.5	1053457189000
190	2143	3	1122173238000
190	2150	4	1133290720000
190	2161	4	1084283114000
190	2174	4	1100211378000
190	2193	4.5	1053445025000
190	2253	1	1054563561000
190	2266	1	1051649118000
190	2268	2	1053456896000
190	2294	4	1056473850000
190	2297	4	1049838728000
190	2302	1	1049827740000
190	2355	3.5	1142081863000
190	2392	1	1049823815000
190	2396	2	1191948228000
190	2414	4	1078017210000
190	2424	2.5	1217434975000
190	2478	3.5	1138924924000
190	2501	3.5	1217436444000
190	2502	3	1217435774000
190	2528	4	1122308714000
190	2529	4	1185987042000
190	2571	5	1053445162000
190	2617	3	1087847951000
190	2628	3.5	1217435462000
190	2640	2.5	1183393992000
190	2700	0.5	1066662978000
190	2706	0.5	1066663024000
190	2716	4	1142614649000
190	2761	5	1049823875000
190	2762	4	1087960701000
190	2763	2.5	1081001815000
190	2826	4	1084283502000
190	2872	4	1049835624000
190	2915	0.5	1066663000000
190	2959	0.5	1095688293000
190	2987	4	1053457637000
190	3000	5	1049824009000
190	3020	1	1054563541000
190	3039	3.5	1189713194000
190	3054	1	1217437146000
190	3081	3.5	1121271641000
190	3114	4	1100037646000
190	3156	3.5	1089507826000
190	3174	1	1049837641000
190	3175	4.5	1053444954000
190	3247	3	1052148843000
190	3300	3.5	1138917239000
190	3354	2.5	1130863521000
190	3471	2.5	1066662862000
190	3479	4	1142356476000
190	3499	0.5	1066663037000
190	3527	4	1086006980000
190	3534	1	1199568363000
190	3578	4	1114945190000
190	3593	1.5	1138918796000
190	3615	3.5	1217436528000
190	3624	3.5	1196269783000
190	3699	1	1217437141000
190	3740	4	1057778369000
190	3745	4	1066662770000
190	3751	3	1142356559000
190	3755	2	1092676534000
190	3793	5	1053445395000
190	3981	2.5	1196270585000
190	3988	2.5	1133898499000
190	3996	3.5	1087848569000
190	3997	4	1056473184000
190	4022	4.5	1183147397000
190	4025	2	1051649200000
190	4047	4	1121271500000
190	4148	0.5	1066663044000
190	4275	4	1072704672000
190	4291	1	1191947067000
190	4299	3.5	1087960035000
190	4306	4.5	1056473180000
190	4308	1	1082088412000
190	4370	2.5	1185986847000
190	4446	3.5	1138917406000
190	4467	4	1100211359000
190	4734	0.5	1095688317000
190	4781	1	1087959595000
190	4874	3.5	1138917273000
190	4886	3.5	1217436456000
190	4896	5	1051027927000
190	4941	4	1053457483000
190	4992	2.5	1107461901000
190	4993	5	1049824420000
190	4995	4	1056473962000
190	5026	2	1082089550000
190	5039	4	1051648803000
190	5047	3.5	1151335240000
190	5069	3	1182884009000
190	5072	2.5	1142082211000
190	5146	4	1083774182000
190	5299	2	1052428979000
190	5349	4	1100037714000
190	5444	2.5	1142082207000
190	5445	3.5	1057779275000
190	5502	2	1049826699000
190	5618	5	1051027779000
190	5669	1	1150417035000
190	5690	1	1217437106000
190	5816	3	1196270033000
190	5944	2	1099692516000
190	5952	5	1049824420000
190	5971	4	1078017375000
190	5989	3	1142356563000
190	6093	4.5	1123016652000
190	6157	2	1183394161000
190	6283	3.5	1133290401000
190	6333	3.5	1183394291000
190	6350	3.5	1142081959000
190	6365	4	1115045738000
190	6373	3	1191947666000
190	6534	1	1058810822000
190	6537	3	1196270279000
190	6539	5	1180364636000
190	6754	3.5	1134911840000
190	6857	3.5	1208368963000
190	6874	3	1196270330000
190	6934	4	1099692480000
190	6947	4	1078019995000
190	7075	4	1090353077000
190	7090	3	1159735076000
190	7099	4.5	1111426733000
190	7143	2.5	1199569202000
190	7147	3	1123016672000
190	7153	5	1072605143000
190	7318	3	1196269966000
190	7373	4	1217436652000
190	7438	1.5	1196270518000
190	7649	4	1089507665000
190	7810	4	1089507652000
190	8360	4	1086104978000
190	8366	1	1106679120000
190	8368	5	1086620475000
190	8376	1	1166030812000
190	8633	2.5	1091865193000
190	8636	4	1099593240000
190	8644	3.5	1092676604000
190	8810	3.5	1191947401000
190	8865	2.5	1133192491000
190	8917	0.5	1120252300000
190	8961	4.5	1101646105000
190	8965	3	1166881941000
190	8972	3.5	1217436730000
190	8985	2	1102804863000
190	9005	2	1138918400000
190	26203	2.5	1133290758000
190	27611	4.5	1228335933000
190	27660	3.5	1157551082000
190	27706	2	1200075541000
190	27899	2	1110829050000
190	30793	2.5	1217436882000
190	31184	4	1182883945000
190	31658	4	1142081790000
190	31660	3	1150660760000
190	31696	3	1108827402000
190	32031	3.5	1142082060000
190	33004	4	1142081783000
190	33493	3.5	1119910167000
190	33794	4.5	1121359599000
190	34048	3.5	1121098673000
190	34150	3	1134911920000
190	34405	5	1191947517000
190	36401	4	1151335127000
190	36529	2	1191947113000
190	37386	3.5	1142082043000
190	37830	3	1157550544000
190	37857	3	1141066026000
190	39183	0.5	1136916641000
190	40815	4	1185986763000
190	41569	2.5	1219804023000
190	42738	3.5	1157550465000
190	43560	3	1218831868000
190	43928	3	1142356708000
190	45447	1	1148962912000
190	45499	3	1183394329000
190	45722	4.5	1153145269000
190	46530	2	1183046201000
190	48394	3.5	1174679573000
190	49272	4	1165528590000
190	49649	3.5	1176995271000
190	50872	3.5	1195492126000
190	51662	4	1174933130000
190	52722	2.5	1183394139000
190	53125	4	1180364588000
190	53464	3	1195492069000
190	53996	4	1193841392000
190	54001	4.5	1185219688000
190	54259	4	1217875029000
190	58559	4.5	1217258754000
190	59315	4	1210627067000
190	64497	3	1230991072000
267	1	2.5	1084284499000
267	10	3	1138575737000
267	25	2	1138575998000
267	32	3.5	1084282881000
267	47	3.5	1092157081000
267	48	2	1084285413000
267	50	3.5	1084289783000
267	58	3.5	1118337635000
267	70	3.5	1118337651000
267	95	2	1138574613000
267	110	3	1118337580000
267	111	3.5	1138576113000
267	150	3.5	1084284455000
267	151	3	1084282173000
267	153	2.5	1084282773000
267	161	2	1138575926000
267	165	3	1084282849000
267	170	2.5	1084283427000
267	172	2	1084282249000
267	185	2	1138575936000
267	196	2	1084282860000
267	208	3.5	1084284475000
267	223	3.5	1084284448000
267	225	2	1138576413000
267	231	1	1092157091000
267	253	2.5	1084282767000
267	260	3	1084289420000
267	292	2.5	1138575753000
267	293	3.5	1084282839000
267	296	2.5	1192048725000
267	316	3	1084291199000
267	318	4.5	1118339553000
267	339	2	1138576072000
267	344	0.5	1138575243000
267	348	3.5	1084282714000
267	353	3.5	1084285344000
267	356	4	1192048733000
267	357	3.5	1084289813000
267	367	2	1138575704000
267	370	0.5	1118337616000
267	377	3	1138575551000
267	380	2.5	1084289762000
267	393	1.5	1084283986000
267	405	2	1084283395000
267	420	2	1084282737000
267	434	2.5	1138575771000
267	442	2	1084282727000
267	457	3.5	1092157046000
267	471	2.5	1138576596000
267	480	3	1084289742000
267	485	1.5	1138576573000
267	500	2.5	1084282742000
267	509	2.5	1138576186000
267	515	3	1138576620000
267	519	2	1084285322000
267	520	1.5	1138576534000
267	527	3	1084286065000
267	541	4	1084289426000
267	589	4.5	1084282367000
267	590	3.5	1084284375000
267	592	3	1084284394000
267	593	3	1084289730000
267	597	3	1084289797000
267	608	2.5	1138575516000
267	611	1	1084283960000
267	648	2.5	1138575557000
267	653	2.5	1084282125000
267	674	2.5	1084285302000
267	733	2.5	1084284319000
267	736	2	1138575893000
267	741	3	1084283401000
267	750	3	1192049215000
267	762	1.5	1084285287000
267	778	3	1118338561000
267	780	1.5	1084282400000
267	784	1	1084282754000
267	832	2	1138576388000
267	858	2.5	1192049160000
267	903	3.5	1084282644000
267	923	4	1084282197000
267	924	4.5	1084282562000
267	963	2	1084284359000
267	1036	3.5	1138575949000
267	1060	2.5	1138576802000
267	1079	2.5	1138576175000
267	1080	3	1084282220000
267	1089	3	1084282698000
267	1090	3	1084282650000
267	1092	2.5	1084283367000
267	1094	3.5	1138576481000
267	1097	2	1084282580000
267	1101	3	1084282556000
267	1120	2	1084285224000
267	1127	3.5	1084284335000
267	1136	3.5	1138576095000
267	1193	3.5	1138575980000
267	1196	3	1084289372000
267	1198	3	1084290102000
267	1199	4	1084285141000
267	1200	4	1084289368000
267	1201	4	1084479862000
267	1204	3.5	1138574560000
267	1206	4	1084282099000
267	1208	3.5	1084282589000
267	1210	3	1084282438000
267	1212	3.5	1084283290000
267	1214	4	1084289365000
267	1215	3.5	1084291121000
267	1217	4	1084290748000
267	1219	3	1084285194000
267	1220	4	1084479705000
267	1221	3	1192050443000
267	1222	4	1118338425000
267	1225	3	1084282585000
267	1232	3.5	1084284308000
267	1233	3.5	1084282239000
267	1234	4	1084282231000
267	1237	5	1084289652000
267	1240	3.5	1084289388000
267	1244	4.5	1084285185000
267	1246	3	1084282204000
267	1247	3	1138576379000
267	1252	3	1084291056000
267	1259	4	1084290109000
267	1261	3.5	1118338485000
267	1264	2.5	1084290517000
267	1266	4	1084285201000
267	1270	3.5	1138574415000
267	1275	3	1138576758000
267	1287	3	1084283303000
267	1288	3	1084285127000
267	1291	3	1084290135000
267	1307	3	1138576180000
267	1320	3	1118337588000
267	1339	2.5	1084283296000
267	1344	3	1084291060000
267	1370	3	1138576433000
267	1387	3	1084290001000
267	1391	1.5	1084282166000
267	1393	2	1138576148000
267	1407	1	1084285095000
267	1408	3.5	1084285106000
267	1464	3.5	1084290479000
267	1517	2	1138574465000
267	1527	3.5	1138574374000
267	1544	2	1138576513000
267	1552	2	1084282705000
267	1562	2.5	1084283250000
267	1573	2.5	1138576282000
267	1580	2.5	1138574576000
267	1584	2.5	1138576199000
267	1587	3.5	1118337829000
267	1590	2.5	1138574910000
267	1597	3	1138576784000
267	1608	1	1138574454000
267	1610	2.5	1118337538000
267	1617	4	1084284283000
267	1625	3	1084290389000
267	1641	3	1138576369000
267	1645	2.5	1084290489000
267	1653	4	1084282466000
267	1673	3.5	1138574370000
267	1676	2.5	1084285077000
267	1690	3	1138576840000
267	1721	2	1084282441000
267	1722	3	1138576690000
267	1732	3	1084290361000
267	1748	4	1084285050000
267	1755	3	1138575226000
267	1784	2.5	1138574399000
267	1831	1	1138574913000
267	1876	2	1138576703000
267	1889	3.5	1084290726000
267	1917	2	1084282183000
267	1921	3.5	1084289416000
267	1923	1	1084282486000
267	1954	3	1138576604000
267	1961	2.5	1138576128000
267	1975	0.5	1084283852000
267	1976	0.5	1084283849000
267	1978	0.5	1084283829000
267	2003	2.5	1138576817000
267	2011	2	1084282190000
267	2012	2	1118337554000
267	2019	4.5	1084290310000
267	2028	2.5	1092157126000
267	2094	2.5	1084283217000
267	2115	3	1084290152000
267	2167	2	1084285031000
267	2232	3	1084289496000
267	2273	2.5	1084285011000
267	2275	2.5	1084290307000
267	2291	2.5	1084282215000
267	2324	3.5	1084282476000
267	2329	3.5	1138574233000
267	2351	3.5	1084283809000
267	2373	2.5	1084285898000
267	2376	3	1084285890000
267	2383	0.5	1118338104000
267	2402	2	1084283179000
267	2407	3.5	1084284970000
267	2408	2	1084285872000
267	2422	1.5	1118337789000
267	2455	3	1084289448000
267	2467	3	1084290418000
267	2529	4	1084284956000
267	2533	4	1118337796000
267	2542	3.5	1084290576000
267	2571	4	1084479802000
267	2617	2.5	1118337573000
267	2628	1.5	1138576054000
267	2640	3	1084479944000
267	2657	4	1084479728000
267	2664	2.5	1084291077000
267	2671	2.5	1138574307000
267	2686	2.5	1084290428000
267	2692	3.5	1084284910000
267	2701	2.5	1084283107000
267	2706	0.5	1084282090000
267	2707	2.5	1084283132000
267	2710	2	1138576287000
267	2722	2	1138574883000
267	2728	2.5	1084284904000
267	2746	2.5	1084283119000
267	2762	3.5	1084289853000
267	2787	3.5	1084285844000
267	2858	3	1138575693000
267	2890	2.5	1138576742000
267	2916	4	1084289431000
267	2947	3	1084284870000
267	2948	3	1084283084000
267	2949	3	1084284864000
267	2951	4	1084283062000
267	2959	3	1084282131000
267	2966	4.5	1118337749000
267	2985	3	1084282446000
267	2986	2.5	1084284849000
267	2997	3	1138576107000
267	3000	4	1118337771000
267	3030	4	1084283743000
267	3033	2	1138576806000
267	3052	3.5	1084284840000
267	3081	1.5	1138574325000
267	3158	3.5	1084284233000
267	3176	2.5	1138576611000
267	3213	2.5	1084283673000
267	3267	3	1084290737000
267	3328	3.5	1084290333000
267	3386	3	1084290352000
267	3408	2	1138576428000
267	3418	2.5	1138576615000
267	3448	2	1138576771000
267	3471	3	1084291099000
267	3481	3.5	1138574299000
267	3483	3	1084283627000
267	3503	4.5	1084285766000
267	3527	3	1084289459000
267	3534	2.5	1084283027000
267	3578	3.5	1084284212000
267	3593	1.5	1084285741000
267	3638	3	1084284803000
267	3639	3	1084283648000
267	3654	2.5	1084283660000
267	3681	4.5	1084283665000
267	3697	2.5	1084284782000
267	3698	2.5	1084291211000
267	3702	4	1084283011000
267	3703	3.5	1084283001000
267	3704	3.5	1084282992000
267	3707	2.5	1084283601000
267	3735	3	1084283008000
267	3742	4.5	1084479835000
267	3753	1.5	1138576654000
267	3788	3.5	1118338050000
267	3791	3	1084285701000
267	3793	3	1084284807000
267	3827	2.5	1138574854000
267	3869	1	1084282971000
267	3897	3	1138574223000
267	3910	0.5	1084479674000
267	3917	1	1084285667000
267	3942	0.5	1084285683000
267	3946	2	1084285672000
267	3977	2	1138576521000
267	3981	3	1084285652000
267	3984	3	1084290158000
267	3994	3	1192049663000
267	3996	3.5	1084290092000
267	4005	3	1084283609000
267	4015	1	1084283580000
267	4022	3.5	1084284690000
267	4027	3.5	1084282978000
267	4041	3	1138574679000
267	4085	3.5	1084284769000
267	4104	0.5	1118338026000
267	4105	3	1084290021000
267	4161	1	1138574763000
267	4215	2	1084283562000
267	4226	3.5	1084282510000
267	4234	2.5	1084283518000
267	4246	3	1084282915000
267	4270	1.5	1138574740000
267	4275	3	1084285617000
267	4310	2	1138574729000
267	4333	2.5	1084283513000
267	4343	2.5	1084285609000
267	4369	2	1084285625000
267	4370	1.5	1084282948000
267	4383	2.5	1084290502000
267	4388	0.5	1138574748000
267	4467	4	1084283573000
267	4640	3	1084284656000
267	4643	2	1084284647000
267	4718	1	1084282893000
267	4848	3	1084290364000
267	4954	3	1118337996000
267	4963	2.5	1084284623000
267	4973	3.5	1084284597000
267	4979	3	1084282940000
267	4993	3	1084282525000
267	4995	3.5	1084284610000
267	5007	3	1084284587000
267	5040	3.5	1118337990000
267	5147	4.5	1084284124000
267	5219	2	1138574647000
267	5266	2	1118337711000
267	5313	2.5	1084285524000
267	5349	3	1138576551000
267	5378	2.5	1084284568000
267	5418	2.5	1138576883000
267	5445	2.5	1084289402000
267	5475	3.5	1084290452000
267	5481	2	1118337688000
267	5530	2	1118337974000
267	5608	3.5	1118338504000
267	5617	3	1084285510000
267	5618	3	1118338692000
267	5669	3.5	1084282935000
267	5690	3	1084284093000
267	5791	3	1084285502000
267	5816	2	1084282900000
267	5881	2.5	1084283475000
267	5902	2.5	1118337668000
267	5903	3	1084289393000
267	5944	3	1084285485000
267	5952	3.5	1118338414000
267	5990	2	1084290836000
267	5995	3.5	1084479845000
267	6016	3.5	1084284078000
267	6239	2.5	1084291169000
267	6286	3	1084284030000
267	6333	2.5	1192049404000
267	6365	3.5	1192049453000
267	6377	3	1118338748000
267	6502	3	1084289399000
267	6534	2.5	1084285458000
267	6537	2.5	1084289532000
267	6539	2.5	1192049317000
267	6564	2.5	1084283454000
267	6618	2	1084288816000
267	6709	1	1084479472000
267	6754	2.5	1118337954000
267	6790	2.5	1084291008000
267	6863	3.5	1084283436000
267	6870	2.5	1084290383000
267	6874	3	1084479826000
267	6880	1.5	1084286118000
267	6947	3	1084290097000
267	6954	4	1084290602000
267	6975	4	1084290044000
267	7001	2.5	1084290358000
267	7009	1.5	1138575130000
267	7022	3	1084479654000
267	7070	3	1084479899000
267	7076	3.5	1138575301000
267	7090	3.5	1084290687000
267	7099	3.5	1084290824000
267	7114	2.5	1084290053000
267	7123	2.5	1084289469000
267	7132	3.5	1084479700000
267	7143	3	1084285442000
267	7153	3	1084284492000
267	7323	2.5	1084289868000
267	7327	3.5	1084285400000
267	7360	3	1084285994000
267	7361	3.5	1138575397000
267	7371	4	1084285985000
267	7373	2.5	1138575409000
267	7387	4	1118338470000
267	7438	3	1084285981000
267	7439	2	1138575114000
267	7454	2	1084286016000
267	7704	1	1084290921000
267	7748	3.5	1118338333000
267	7817	2.5	1084290242000
267	7842	3	1084290200000
267	7925	3.5	1192049249000
267	8207	3.5	1118338570000
267	8370	2.5	1118338447000
267	8371	2.5	1092156996000
267	8464	2.5	1138574639000
267	8620	3.5	1192050291000
267	8636	3	1138574634000
267	8873	3	1118338547000
267	8949	3.5	1118338581000
267	8961	2.5	1118338398000
267	27773	3.5	1118338387000
267	30707	2.5	1118337933000
267	30812	2	1118338760000
267	32017	1	1138575117000
267	33493	2	1192049380000
267	33794	3.5	1138574622000
267	40278	3	1138573514000
267	41285	2	1138573551000
267	44191	2.5	1147553956000
267	44199	2	1147554221000
267	44555	4	1194374792000
267	48385	0.5	1192049472000
267	48774	3	1192050522000
267	51540	2.5	1192049713000
267	52328	3.5	1192051223000
267	54286	2.5	1192051265000
267	54997	2	1206651385000
267	55247	3	1206651633000
267	55253	2	1206652639000
267	55269	3	1206651389000
267	55276	2	1206651522000
267	55363	1.5	1206744682000
267	55805	0.5	1206744492000
267	55820	2	1206651413000
267	56339	3.5	1206651366000
267	57528	1.5	1206651379000
325	1	4	1134939391000
325	5	3	1171141231000
325	7	3.5	1133742883000
325	11	4.5	1133911782000
325	50	4.5	1186624552000
325	165	4.5	1133743779000
325	256	4.5	1133744648000
325	318	4.5	1133744713000
325	329	3.5	1133912273000
325	342	3.5	1133742973000
325	356	3.5	1134084496000
325	357	1	1133743410000
325	364	4	1133743751000
325	370	4	1134001165000
325	377	4.5	1133745356000
325	380	4.5	1133745370000
325	410	5	1133911604000
325	474	5	1133824512000
325	480	4	1133745378000
325	500	4	1133743740000
325	586	4.5	1133911856000
325	587	4.5	1133911872000
325	589	4.5	1133743605000
325	590	1	1133745362000
325	597	4.5	1133911888000
325	628	5	1133743744000
325	648	1.5	1133744045000
325	750	3.5	1223764918000
325	778	5	1133911280000
325	858	5	1133743727000
325	866	3.5	1224549181000
325	904	3.5	1133742936000
325	923	4	1219570679000
325	1028	4.5	1133745159000
325	1029	2	1134003493000
325	1031	3	1133911479000
325	1035	3.5	1133745172000
325	1036	5	1133744071000
325	1079	3	1133839323000
325	1080	5	1133743709000
325	1125	5	1133839479000
325	1129	4	1134085487000
325	1136	4.5	1133744453000
325	1148	4.5	1133744985000
325	1193	5	1133743956000
325	1197	3.5	1133912044000
325	1198	4.5	1133744531000
325	1201	3.5	1172743410000
325	1207	3.5	1223765001000
325	1208	4	1133742850000
325	1213	5	1216666979000
325	1214	5	1133744622000
325	1219	3.5	1133744852000
325	1221	5	1133839193000
325	1225	5	1133742840000
325	1234	4	1133742954000
325	1240	4.5	1133743705000
325	1246	1.5	1133742873000
325	1258	3.5	1219570946000
325	1262	3.5	1133744085000
325	1270	4.5	1133744077000
325	1288	4	1133742924000
325	1291	4.5	1133744686000
325	1292	1	1134085461000
325	1304	4.5	1133742897000
325	1307	3.5	1133912367000
325	1321	4.5	1133912694000
325	1350	5	1133743979000
325	1367	4	1172743650000
325	1370	4.5	1133824536000
325	1371	3.5	1133743542000
325	1372	4	1133743529000
325	1373	4	1133743521000
325	1374	4.5	1133743545000
325	1375	4.5	1133743515000
325	1376	5	1133743512000
325	1380	3.5	1133744841000
325	1387	4	1133912410000
325	1391	4	1134001105000
325	1466	4	1223764716000
325	1542	4	1134083772000
325	1580	5	1133911661000
325	1608	4	1133839521000
325	1610	4.5	1133912390000
325	1617	5	1224549247000
325	1641	2.5	1133743691000
325	1643	4	1133744964000
325	1665	4	1173832418000
325	1674	3.5	1133743676000
325	1682	2.5	1186624572000
325	1721	3.5	1149994663000
325	1784	4.5	1133912388000
325	1951	4.5	1133745188000
325	1954	2	1133911347000
325	1961	5	1133839557000
325	2000	4.5	1133911946000
325	2001	4.5	1133911950000
325	2009	4	1172743306000
325	2011	4.5	1133743685000
325	2013	4	1133839357000
325	2018	2.5	1134002638000
325	2023	5	1133839195000
325	2054	3	1133742914000
325	2078	4.5	1133911447000
325	2100	4.5	1133744885000
325	2111	4	1167174145000
325	2115	4.5	1133744859000
325	2118	4	1133911192000
325	2124	5	1133911601000
325	2268	4.5	1133912011000
325	2269	3.5	1134001516000
325	2355	4	1134001714000
325	2378	1.5	1133911213000
325	2379	1	1133911218000
325	2380	0.5	1133911223000
325	2381	0.5	1133911226000
325	2382	0.5	1133911228000
325	2383	0.5	1133911232000
325	2390	3.5	1134083766000
325	2405	3.5	1134001493000
325	2406	4	1133742941000
325	2407	4	1133744882000
325	2409	1	1133911351000
325	2410	1	1133911353000
325	2411	1	1133911355000
325	2412	1	1133911370000
325	2463	4.5	1134687952000
325	2470	4	1156542853000
325	2524	4	1133839383000
325	2542	4	1223764975000
325	2565	3.5	1134002109000
325	2640	4	1133742922000
325	2671	3.5	1134085449000
325	2716	3.5	1133743639000
325	2746	1	1134001444000
325	2770	4	1133839426000
325	2791	5	1133742891000
325	2797	3.5	1133742858000
325	2916	3.5	1133911825000
325	2944	4	1133744101000
325	2951	3.5	1219570622000
325	2985	3.5	1133743653000
325	2987	4	1133912396000
325	2991	4.5	1133745147000
325	3034	5	1134001625000
325	3039	4	1133744117000
325	3102	5	1133912147000
325	3175	4.5	1133911135000
325	3247	4.5	1133911901000
325	3249	4.5	1134001424000
325	3448	3	1133743610000
325	3471	2.5	1134001728000
325	3489	4	1133743896000
325	3498	5	1133744736000
325	3499	4.5	1133744889000
325	3507	4	1133744125000
325	3508	3	1133744113000
325	3524	4	1133744894000
325	3545	1	1134002190000
325	3635	4	1133743914000
325	3638	4	1134083930000
325	3639	2.5	1133743903000
325	3671	4.5	1133743907000
325	3681	4.5	1134001398000
325	3699	4.5	1134085611000
325	3702	1	1133743884000
325	3868	4	1133743273000
325	3869	4.5	1133744872000
325	3911	4	1133912498000
325	3948	4.5	1133839591000
325	3967	4	1134001389000
325	3984	2	1134083907000
325	3996	4.5	1219570591000
325	4018	2	1133743866000
325	4025	2.5	1133839248000
325	4085	4	1134001358000
325	4246	4	1133743856000
325	4306	4	1133745349000
325	4308	1	1133911258000
325	4326	4	1133912102000
325	4327	4	1133744110000
325	4361	4	1133743860000
325	4489	4	1134001361000
325	4499	5	1133743348000
325	4558	4	1133911839000
325	4623	3.5	1134001372000
325	4709	3.5	1134002002000
325	4848	3.5	1223764767000
325	4855	4	1223764872000
325	4857	4.5	1133911682000
325	4886	5	1133743595000
325	4947	4.5	1133745268000
325	4963	2.5	1133743621000
325	4979	1	1133743837000
325	5299	4.5	1133911162000
325	5308	4	1133911749000
325	5418	3.5	1223764810000
325	5469	0.5	1133745110000
325	5943	1	1134003149000
325	5958	1.5	1134003422000
325	6212	2.5	1133839406000
325	6374	1	1133911802000
325	6377	5	1133743462000
325	6550	1.5	1134083599000
325	6662	5	1134001693000
325	6663	4.5	1133839498000
325	6732	3	1134002018000
325	6793	4	1133839450000
325	6808	5	1133744186000
325	6873	0.5	1133911708000
325	6893	4.5	1134687930000
325	6944	3.5	1171141223000
325	7004	4	1133744665000
325	7073	2.5	1226349647000
325	7161	3.5	1136154088000
325	7247	2.5	1133912201000
325	7325	4.5	1133839627000
325	7482	4	1133839279000
325	7618	3.5	1134001703000
325	8372	3	1167174471000
325	8387	0.5	1133911234000
325	8464	3	1220741306000
325	8501	4.5	1133744008000
325	8596	5	1134003196000
325	8614	4.5	1133911116000
325	8623	4	1133744496000
325	8665	4	1223764813000
325	8907	2.5	1133911916000
325	8961	4.5	1133744539000
325	8965	2.5	1134937926000
325	8978	1	1133911628000
325	30816	4	1133911417000
325	30818	3.5	1186624585000
325	30825	4.5	1133839576000
325	31162	4.5	1224549216000
325	31223	4	1133744568000
325	31685	4.5	1133744010000
325	31694	4	1212882754000
325	32017	1.5	1134085641000
325	32296	2	1135807880000
325	33615	3.5	1135807775000
325	33794	3.5	1223764683000
325	33830	3.5	1133744585000
325	34162	3	1149994724000
325	37741	2.5	1220741213000
325	38798	2.5	1149994761000
325	41566	3.5	1216667339000
325	45074	2.5	1173832390000
325	45208	4.5	1167174411000
325	45431	3	1156542704000
325	45517	4	1167174444000
325	45720	3.5	1172742917000
325	45726	2.5	1156890743000
325	46337	2	1167174467000
325	46972	2	1185138552000
325	47629	5	1172742894000
325	48385	3.5	1220741254000
325	48516	4	1223765257000
325	48738	4.5	1219570974000
325	49274	3.5	1167175656000
325	49961	4	1223765043000
325	50872	3.5	1200946758000
325	51084	2.5	1172742966000
325	51255	4.5	1186624556000
325	53993	3.5	1200946731000
325	53996	4	1220741370000
325	54286	4.5	1223764820000
325	55267	4	1219570648000
325	55768	3.5	1200946452000
325	56152	4	1216922529000
325	56176	1.5	1200946411000
325	56915	4	1216922529000
325	60126	4	1216667095000
383	6	3	1176264941000
383	21	3.5	1176264897000
383	25	3	1176264917000
383	32	2	1176264053000
383	36	4	1176264955000
383	50	5	1164263582000
383	62	4	1176264964000
383	111	4	1176264999000
383	141	4.5	1176264902000
383	161	3.5	1176264876000
383	165	0.5	1198478883000
383	185	1	1176264880000
383	208	2.5	1176264871000
383	232	5	1210657827000
383	253	3	1176264867000
383	260	4	1161746875000
383	292	3	1176264822000
383	296	4	1176264301000
383	316	1	1176264761000
383	318	5	1161746946000
383	349	3	1176264744000
383	350	0.5	1146128616000
383	357	3	1176264837000
383	367	0.5	1176264797000
383	368	0.5	1146128575000
383	380	0.5	1176264022000
383	442	1	1146128568000
383	457	4.5	1198478957000
383	480	3	1161746895000
383	508	5	1146128577000
383	509	5	1146128579000
383	539	3.5	1176264826000
383	541	4.5	1176264949000
383	586	0.5	1176264938000
383	587	1.5	1176264819000
383	589	1	1176264018000
383	593	4	1161746908000
383	597	1	1176264785000
383	608	4	1198478887000
383	648	3	1162365167000
383	733	1.5	1176264783000
383	736	1.5	1176264753000
383	786	1	1146128570000
383	788	0.5	1176265115000
383	858	4	1176264768000
383	919	4	1176265028000
383	924	4.5	1176265048000
383	1073	3	1176264843000
383	1079	4.5	1176265143000
383	1101	1	1146128631000
383	1193	4.5	1176264909000
383	1196	4	1162365179000
383	1198	1	1164263606000
383	1208	5	1146128604000
383	1214	4	1176264934000
383	1221	4	1176265003000
383	1225	4.5	1146128602000
383	1265	4	1176264893000
383	1279	5	1210647371000
383	1307	4	1176265042000
383	1393	3	1176265030000
383	1517	1	1146128550000
383	1527	4	1176265015000
383	1580	3	1176264831000
383	1584	3.5	1176265124000
383	1610	3.5	1176265098000
383	1617	4	1176264882000
383	1704	3.5	1161746591000
383	1784	4	1176265078000
383	1923	3	1176265006000
383	1961	3.5	1176264991000
383	2028	3	1176264779000
383	2324	4.5	1161746757000
383	2571	4	1161746904000
383	2628	3	1176264888000
383	2683	0.5	1176265019000
383	2706	1	1176265129000
383	2716	1.5	1176264945000
383	2762	4.5	1162365191000
383	2858	4	1176264748000
383	2970	5	1210647174000
383	2997	4	1176264995000
383	3114	4.5	1146128582000
[truncated: 853,599 more rows]
