# Supplementary material for: An improved memory-based collaborative filtering method based on the TOPSIS technique
Source: PLoS One. 2018 Oct 4;13(10):e0204434. doi: 10.1371/journal.pone.0204434 (PMC6171847; doi:10.1371/journal.pone.0204434)
Supplement: S1 File — (ZIP) [file pone.0204434.s001.zip › user_taggedmovies.dat]

userID	movieID	tagID	date_day	date_month	date_year	date_hour	date_minute	date_second
75	353	5290	29	10	2006	23	20	15
78	4223	5264	16	4	2007	4	43	45
127	1343	1544	28	8	2007	3	42	27
127	1343	12330	28	8	2007	3	42	27
127	2080	1451	28	8	2007	3	42	47
127	2080	1574	28	8	2007	3	42	47
127	2953	4121	28	8	2007	3	45	44
127	2953	11860	28	8	2007	3	45	44
127	4270	914	28	8	2007	3	45	9
127	4270	5215	28	8	2007	3	45	9
127	4447	7	28	8	2007	3	44	23
127	4447	1996	28	8	2007	3	44	23
127	4447	2571	28	8	2007	3	44	23
127	5679	742	28	8	2007	3	44	7
127	6934	1537	28	8	2007	3	43	57
127	6934	1538	28	8	2007	3	43	57
127	6934	9062	28	8	2007	3	43	57
127	7147	146	28	8	2007	3	43	28
127	7147	150	28	8	2007	3	43	28
127	7147	1878	28	8	2007	3	43	28
127	7147	2596	28	8	2007	3	43	28
127	7147	13087	28	8	2007	3	43	28
127	8622	55	28	8	2007	3	44	57
127	8622	11371	28	8	2007	3	44	57
127	8622	13086	28	8	2007	3	44	57
170	47830	93	30	10	2006	12	52	56
175	2819	11407	30	8	2007	4	37	0
175	51540	79	21	10	2007	20	8	53
190	741	712	30	6	2006	22	41	47
190	1274	712	30	6	2006	22	42	19
190	2116	410	15	2	2006	21	59	29
190	2810	712	30	6	2006	22	42	5
190	3000	712	30	6	2006	22	39	5
190	3997	410	15	2	2006	20	33	50
190	4993	410	15	2	2006	21	57	36
190	5039	410	15	2	2006	20	33	42
190	5069	712	30	6	2006	22	40	15
190	5072	712	16	4	2008	19	1	0
190	5146	712	30	6	2006	22	39	46
190	5618	712	30	6	2006	22	39	11
190	5690	712	30	6	2006	22	40	35
190	5952	410	15	2	2006	21	57	48
190	5971	712	30	6	2006	22	39	38
190	6283	712	30	6	2006	22	40	10
190	6350	712	30	6	2006	22	40	2
190	6857	712	30	6	2006	22	42	8
190	7099	712	30	6	2006	22	39	19
190	7153	410	15	2	2006	20	32	34
190	8607	712	30	6	2006	22	42	14
190	26662	712	30	6	2006	22	41	51
190	27728	712	16	4	2008	19	0	36
190	31184	712	16	4	2008	19	0	5
190	31658	712	30	6	2006	22	39	29
190	31660	712	30	6	2006	22	40	26
267	6365	186	10	10	2007	22	53	54
325	628	6331	1	3	2007	11	6	11
325	30818	5074	29	7	2007	0	55	27
325	34162	6333	11	6	2006	4	58	58
325	45720	6333	1	3	2007	10	55	42
325	51084	876	1	3	2007	10	56	20
383	6270	280	24	12	2007	7	37	48
383	6270	669	24	12	2007	7	38	18
383	27741	7181	25	10	2006	5	25	2
383	45175	753	25	10	2006	5	26	6
476	1136	1181	15	2	2006	1	23	25
477	1188	5609	28	8	2007	16	32	40
477	1188	5610	28	8	2007	16	32	40
477	1267	5588	28	8	2007	16	30	56
477	1267	5593	28	8	2007	16	30	56
477	1274	5611	28	8	2007	16	46	20
477	1597	5599	28	8	2007	16	30	2
477	1608	5597	28	8	2007	16	45	36
477	1690	5031	28	8	2007	16	29	52
477	1918	5582	28	8	2007	16	31	55
477	2023	5583	28	8	2007	16	30	17
477	2023	5590	28	8	2007	16	30	17
477	2947	5595	28	8	2007	16	30	28
477	3755	5581	28	8	2007	16	31	37
477	3755	5591	28	8	2007	16	31	37
477	4262	5586	28	8	2007	16	35	42
477	4310	5603	28	8	2007	16	35	21
477	5618	5608	28	8	2007	16	36	3
477	5679	5580	28	8	2007	16	33	53
477	6934	5584	28	8	2007	16	33	45
477	7147	5598	28	8	2007	16	33	5
477	7147	5602	28	8	2007	16	33	22
477	8977	5596	28	8	2007	16	47	2
477	32587	5601	28	8	2007	16	34	16
477	32587	5612	28	8	2007	16	34	16
477	48774	5585	28	8	2007	17	2	4
477	54001	5589	28	8	2007	16	50	48
493	3683	289	13	8	2008	21	17	26
498	1244	5879	28	8	2007	17	47	12
498	1297	615	28	8	2007	17	43	29
498	1297	1510	28	8	2007	17	43	29
498	1297	5875	28	8	2007	17	43	29
498	1297	5877	28	8	2007	17	43	29
498	1297	5883	28	8	2007	17	43	29
498	3814	61	28	8	2007	17	45	30
498	3814	701	28	8	2007	17	45	31
498	3814	5872	28	8	2007	17	45	31
498	3814	5880	28	8	2007	17	45	31
498	3814	5884	28	8	2007	17	45	30
498	4848	4936	28	8	2007	17	38	39
498	4848	4989	28	8	2007	17	38	39
498	5618	5876	28	8	2007	17	39	5
498	6346	1858	28	8	2007	17	57	17
498	6346	4568	28	8	2007	17	57	17
498	6346	5873	28	8	2007	17	57	17
498	6346	5874	28	8	2007	17	57	17
498	6346	5881	28	8	2007	17	57	17
498	6346	5882	28	8	2007	17	57	17
498	6378	104	28	8	2007	17	38	0
498	6378	5878	28	8	2007	17	38	0
533	1950	51	28	2	2007	21	29	18
533	7566	51	28	2	2007	21	23	34
533	27834	51	28	2	2007	21	14	43
533	33154	51	28	2	2007	21	27	39
533	44555	48	28	2	2007	21	20	30
533	44937	51	28	2	2007	21	27	13
533	45210	51	28	2	2007	21	26	1
533	48043	48	28	2	2007	21	26	50
533	49132	51	28	2	2007	21	22	16
533	51077	49	28	2	2007	21	10	20
533	51077	50	28	2	2007	21	10	13
545	2797	368	31	10	2006	22	48	26
548	296	371	28	8	2007	19	38	29
580	370	594	1	11	2006	10	41	38
580	3623	591	1	11	2006	10	41	50
580	7153	592	1	11	2006	10	41	57
580	48322	593	1	11	2006	10	33	13
622	32	13	8	7	2008	13	2	57
622	32	754	8	7	2008	13	2	56
622	32	1184	8	7	2008	13	2	55
622	47	54	8	7	2008	13	3	34
622	47	754	8	7	2008	13	3	32
622	165	74	8	7	2008	13	3	44
622	165	371	8	7	2008	13	3	47
622	165	1184	8	7	2008	13	3	46
622	231	195	8	7	2008	13	4	23
622	231	364	8	7	2008	13	4	19
622	231	10541	8	7	2008	13	4	22
622	377	472	8	7	2008	13	3	5
622	377	3137	8	7	2008	13	3	8
622	442	24	13	7	2008	3	41	9
622	442	480	13	7	2008	3	41	10
622	442	2621	13	7	2008	3	41	8
622	593	1188	8	7	2008	4	42	38
622	628	53	8	7	2008	13	1	4
622	628	97	8	7	2008	13	1	6
622	628	473	8	7	2008	13	1	7
622	780	74	8	7	2008	13	2	30
622	780	167	8	7	2008	13	2	28
622	780	1194	8	7	2008	13	2	36
622	780	5209	8	7	2008	13	2	31
622	1073	605	8	7	2008	13	4	57
622	1073	1061	8	7	2008	13	4	56
622	1073	5487	8	7	2008	13	4	54
622	1101	148	13	7	2008	3	40	53
622	1101	191	13	7	2008	3	40	57
622	1206	1459	8	7	2008	4	22	28
622	1206	5135	8	7	2008	4	22	28
622	1208	64	8	7	2008	4	32	29
622	1208	193	8	7	2008	4	32	44
622	1208	238	8	7	2008	4	32	35
622	1208	459	8	7	2008	4	32	42
622	1208	473	8	7	2008	4	32	26
622	1208	605	8	7	2008	4	32	36
622	1208	1065	8	7	2008	4	32	32
622	1208	14496	8	7	2008	4	32	47
622	1210	145	8	7	2008	13	2	44
622	1210	146	8	7	2008	13	2	46
622	1210	366	8	7	2008	13	2	45
622	1240	13	8	7	2008	13	4	44
622	1240	366	8	7	2008	13	4	46
622	1240	1186	8	7	2008	13	4	43
622	1391	337	13	7	2008	3	41	28
622	1391	1470	13	7	2008	3	41	30
622	1391	5209	13	7	2008	3	41	31
622	1527	1184	8	7	2008	12	54	8
622	1653	24	13	7	2008	3	41	53
622	1653	197	13	7	2008	3	41	56
622	1653	366	13	7	2008	3	41	55
622	1653	2399	13	7	2008	3	42	6
622	1704	770	8	7	2008	4	27	44
622	1704	14318	8	7	2008	4	27	44
622	1704	15538	8	7	2008	4	27	44
622	1961	219	13	7	2008	3	40	24
622	1961	247	13	7	2008	3	40	25
622	1961	1545	13	7	2008	3	40	22
622	2762	80	8	7	2008	13	4	7
622	2762	502	8	7	2008	13	4	8
622	2762	1184	8	7	2008	13	4	10
622	2858	99	8	7	2008	13	3	22
622	2858	232	8	7	2008	13	3	23
622	2959	97	9	7	2008	1	53	1
622	4963	770	9	7	2008	12	59	11
622	5630	1188	8	7	2008	12	49	12
622	5989	382	8	7	2008	13	0	49
622	5989	1064	8	7	2008	13	0	48
622	6250	184	8	7	2008	4	26	1
622	6250	586	8	7	2008	4	26	1
622	6250	5209	8	7	2008	4	26	1
622	6753	586	8	7	2008	4	23	17
622	6753	1459	8	7	2008	4	23	17
622	8132	583	8	7	2008	13	0	22
622	8132	13597	8	7	2008	13	0	20
622	32587	7009	8	7	2008	13	0	7
622	36529	418	8	7	2008	12	57	17
622	39444	50	9	7	2008	12	58	38
622	44191	586	8	7	2008	4	29	8
622	44191	1459	8	7	2008	4	29	8
622	44191	4698	8	7	2008	4	29	8
622	44665	502	8	7	2008	12	58	59
622	44665	541	8	7	2008	12	58	54
622	44665	1184	8	7	2008	12	58	58
622	47610	502	8	7	2008	13	0	33
622	47610	1610	8	7	2008	13	0	35
622	48043	586	8	7	2008	12	55	0
622	48043	619	8	7	2008	12	55	0
622	48043	1459	8	7	2008	12	55	20
622	48043	15573	8	7	2008	12	55	8
622	48043	15575	8	7	2008	12	55	0
622	51931	586	8	7	2008	12	58	1
622	51931	717	8	7	2008	12	58	1
622	51931	1459	8	7	2008	12	58	1
622	53129	2585	8	7	2008	12	48	32
622	53129	13237	8	7	2008	12	48	39
622	54745	398	8	7	2008	12	59	32
622	54745	1328	8	7	2008	12	59	29
622	54745	1358	8	7	2008	12	59	31
622	55872	586	8	7	2008	4	28	25
622	55872	1459	8	7	2008	4	28	25
622	55872	4698	8	7	2008	4	28	25
622	55908	1459	8	7	2008	4	21	53
622	55908	4698	8	7	2008	4	21	53
622	56171	15574	8	7	2008	4	24	29
622	56171	15576	8	7	2008	4	24	42
622	58025	371	8	7	2008	12	56	21
622	58078	586	8	7	2008	4	45	6
622	58078	717	8	7	2008	4	45	6
622	58078	1459	8	7	2008	4	45	6
622	58078	4698	8	7	2008	4	45	5
622	58078	8126	8	7	2008	4	45	5
622	58078	12650	8	7	2008	4	45	6
622	58972	2732	8	7	2008	4	24	0
622	58972	4167	8	7	2008	4	23	52
622	59615	2585	8	7	2008	4	30	7
622	59900	4861	8	7	2008	4	31	25
622	60072	746	8	7	2008	4	30	28
622	60072	2341	8	7	2008	4	30	28
622	60072	2585	8	7	2008	4	30	18
622	60074	1194	8	7	2008	4	31	8
622	60074	2585	8	7	2008	4	31	1
636	1223	1727	15	1	2006	22	20	55
636	1223	11005	15	1	2006	22	20	40
636	1223	11023	15	1	2006	22	20	40
636	1223	11029	15	1	2006	22	20	40
636	1223	11157	15	1	2006	22	20	40
636	1223	13141	15	1	2006	22	20	40
636	1233	1761	15	1	2006	22	16	26
636	1233	7205	15	1	2006	22	16	26
636	1233	15972	15	1	2006	22	16	26
636	1876	1259	13	1	2006	18	40	30
636	1876	13141	13	1	2006	18	40	30
636	1876	15970	13	1	2006	18	40	30
636	1876	15975	13	1	2006	18	40	30
636	1876	15976	13	1	2006	18	40	30
636	2993	485	15	1	2006	22	23	57
636	2993	2611	15	1	2006	22	23	57
636	2993	7808	15	1	2006	22	23	57
636	2993	15974	15	1	2006	22	23	57
636	4993	412	15	1	2006	22	17	44
637	4886	15968	10	1	2007	15	26	53
728	26	1320	29	8	2007	15	14	36
728	419	14146	29	8	2007	15	11	52
728	2409	3	29	8	2007	15	11	32
728	2409	226	29	8	2007	15	11	32
728	2409	14143	29	8	2007	15	11	32
728	2412	3	29	8	2007	15	14	20
728	2412	226	29	8	2007	15	14	19
728	2863	328	29	8	2007	15	12	10
728	3668	1320	29	8	2007	15	15	23
728	3979	4861	29	8	2007	15	15	54
728	6016	69	29	8	2007	15	10	25
728	6016	623	29	8	2007	15	10	25
728	6016	10859	29	8	2007	15	10	25
728	8361	535	29	8	2007	15	14	13
728	8957	14145	29	8	2007	15	15	7
728	41569	8191	29	8	2007	15	13	57
728	41569	14144	29	8	2007	15	13	57
728	45722	59	29	8	2007	15	13	37
728	45722	136	29	8	2007	15	13	37
732	4187	6255	2	11	2006	8	10	20
783	3623	3014	2	11	2006	18	36	48
788	3617	1511	29	8	2007	18	31	20
788	3617	8629	29	8	2007	18	31	20
788	3617	14662	29	8	2007	18	31	20
788	3617	14673	29	8	2007	18	31	20
788	3916	916	29	8	2007	18	30	28
788	3916	13840	29	8	2007	18	30	28
788	3916	14665	29	8	2007	18	30	28
788	3916	14674	29	8	2007	18	30	28
788	3916	14675	29	8	2007	18	30	28
788	4270	459	29	8	2007	18	30	31
788	4270	914	29	8	2007	18	30	31
788	5414	5707	29	8	2007	20	12	35
788	5414	11998	29	8	2007	20	12	35
788	5414	14656	29	8	2007	20	12	35
788	5414	14669	29	8	2007	20	12	35
788	5955	1010	29	8	2007	18	58	20
788	5955	7803	29	8	2007	18	56	39
788	5955	14664	29	8	2007	18	57	31
788	5955	14665	29	8	2007	18	56	29
788	5955	14668	29	8	2007	18	58	9
788	5955	14671	29	8	2007	18	56	58
788	5955	14679	29	8	2007	18	55	58
788	6010	12299	29	8	2007	20	21	8
788	6010	14663	29	8	2007	20	21	7
788	6010	14672	29	8	2007	20	21	7
788	6010	14677	29	8	2007	20	21	7
788	8622	14659	29	8	2007	18	27	50
788	42418	498	29	8	2007	19	2	20
788	42418	971	29	8	2007	19	0	29
788	42418	1622	29	8	2007	19	0	45
788	42418	2100	29	8	2007	19	3	35
788	42418	12103	29	8	2007	19	1	54
788	42418	14652	29	8	2007	19	2	31
788	42418	14657	29	8	2007	19	1	26
788	42418	14658	29	8	2007	19	1	34
788	42418	14661	29	8	2007	19	0	39
788	42418	14666	29	8	2007	19	3	6
788	43419	12115	29	8	2007	20	15	4
788	43419	14653	29	8	2007	20	15	4
788	43419	14676	29	8	2007	20	15	4
788	53953	2566	29	8	2007	18	36	25
788	53953	14660	29	8	2007	18	36	10
788	53953	14667	29	8	2007	18	36	38
894	296	312	18	9	2008	9	48	26
922	508	219	30	8	2007	21	26	4
922	508	554	30	8	2007	21	26	12
922	1091	7	30	8	2007	21	23	18
922	1091	55	30	8	2007	21	23	18
922	6373	55	30	8	2007	21	21	56
937	10	485	3	11	2006	23	23	25
1017	2947	485	31	8	2007	13	2	29
1017	2947	7444	31	8	2007	13	2	29
1017	4246	415	31	8	2007	13	2	27
1017	4246	7815	31	8	2007	13	2	27
1017	4310	169	31	8	2007	13	4	4
1017	32587	16043	31	8	2007	13	3	12
1035	6934	3020	31	8	2007	15	46	4
1035	6934	7167	31	8	2007	15	46	4
1035	32587	312	31	8	2007	15	46	27
1035	32587	4635	31	8	2007	15	46	27
1047	3424	2871	2	3	2007	0	49	26
1117	50	502	4	11	2006	22	38	2
1117	508	554	4	11	2006	22	36	53
1117	508	2629	4	11	2006	22	36	55
1117	930	330	4	11	2006	22	40	15
1117	1225	328	4	11	2006	22	37	1
1117	1225	633	4	11	2006	22	37	6
1117	4979	752	4	11	2006	22	39	37
1117	38886	752	4	11	2006	22	39	6
1117	46578	1460	4	11	2006	22	37	48
1117	46578	1738	4	11	2006	22	37	46
1118	4011	578	9	7	2008	20	59	3
1118	4011	754	9	7	2008	20	59	6
1118	4963	104	9	7	2008	21	3	58
1118	56788	710	9	7	2008	21	15	1
1118	57669	8561	9	7	2008	21	6	1
1122	837	672	31	8	2007	23	28	0
1122	3466	605	16	4	2008	4	5	59
1122	3466	1472	16	4	2008	4	6	5
1122	3466	12361	16	4	2008	4	6	24
1122	5225	2848	31	8	2007	23	30	9
1160	59900	4861	18	8	2008	14	35	6
1164	2858	1582	19	4	2008	5	56	19
1164	8014	2244	9	4	2008	6	48	47
1164	8014	11086	9	4	2008	6	48	27
1164	46578	396	9	4	2008	7	3	16
1164	46578	1782	9	4	2008	7	3	9
1164	46578	4212	9	4	2008	7	3	55
1164	46578	5323	9	4	2008	7	3	22
1164	46578	15528	9	4	2008	7	3	31
1174	44399	25	17	12	2006	10	17	55
1174	44399	1472	17	12	2006	10	18	1
1198	3717	14984	1	9	2007	14	43	6
1224	349	1852	16	7	2007	1	9	35
1224	762	14104	16	7	2007	1	5	48
1224	1101	14101	19	2	2006	3	3	47
1224	1374	2990	20	5	2008	20	9	5
1224	1376	14106	19	2	2006	22	45	38
1224	1385	14099	19	2	2006	2	50	26
1224	1610	1852	16	7	2007	1	7	36
1224	1610	14101	19	2	2006	15	9	30
1224	1610	14103	19	2	2006	15	6	57
1224	1610	14107	19	2	2006	15	13	27
1224	2561	14102	30	12	2008	5	21	51
1224	2948	2990	20	5	2008	20	11	1
1224	3256	1852	16	7	2007	1	8	49
1224	4814	14102	30	12	2008	5	24	2
1224	4958	14100	14	12	2006	13	34	3
1224	5033	778	11	3	2008	17	45	16
1224	5400	1852	16	7	2007	1	7	56
1224	5418	6170	4	8	2007	6	13	46
1224	8337	14098	19	2	2006	2	57	0
1224	8665	6170	4	8	2007	6	12	48
1224	8689	14102	30	12	2008	5	20	38
1224	8772	778	2	9	2008	6	36	21
1224	36517	778	11	3	2008	17	45	59
1224	44949	14104	16	7	2007	1	5	10
1224	54286	6170	4	8	2007	6	17	11
1225	1132	399	1	9	2007	17	31	41
1225	1132	1911	1	9	2007	17	31	41
1225	1209	14095	1	9	2007	17	32	51
1225	1729	14096	1	9	2007	17	23	36
1225	2662	14097	1	9	2007	17	28	53
1225	2947	618	1	9	2007	17	23	52
1267	2872	1942	1	9	2007	21	13	53
1278	46850	13825	21	6	2007	12	23	31
1278	51662	13826	23	4	2007	0	34	18
1282	14	13733	1	9	2007	23	51	7
1282	261	13746	1	9	2007	23	44	33
1282	372	10574	1	9	2007	23	49	13
1282	914	13732	1	9	2007	23	46	43
1282	1120	13742	1	9	2007	23	47	41
1282	1179	53	1	9	2007	23	50	4
1282	1179	2939	1	9	2007	23	50	4
1282	1188	13731	1	9	2007	23	49	28
1282	1242	13749	1	9	2007	23	42	49
1282	1267	13745	1	9	2007	23	46	30
1282	1302	13734	1	9	2007	23	42	30
1282	1377	13747	1	9	2007	23	41	58
1282	1729	13736	1	9	2007	23	44	15
1282	1747	13513	1	9	2007	23	44	56
1282	1953	5893	1	9	2007	23	48	27
1282	1953	13738	1	9	2007	23	48	27
1282	2336	7675	1	9	2007	23	46	56
1282	2424	13739	1	9	2007	23	45	41
1282	2701	13730	1	9	2007	23	45	23
1282	2947	5373	1	9	2007	23	43	40
1282	3081	13735	1	9	2007	23	43	8
1282	3101	13743	1	9	2007	23	42	10
1282	3785	13744	1	9	2007	23	51	27
1282	3911	13741	1	9	2007	23	46	2
1282	6934	13740	1	9	2007	23	50	36
1355	14	1188	2	9	2007	11	50	19
1355	1120	2707	2	9	2007	11	46	19
1355	1179	1558	2	9	2007	11	49	28
1355	1179	9886	2	9	2007	11	49	28
1355	1231	11019	2	9	2007	11	48	38
1355	1339	1287	2	9	2007	11	43	4
1355	1953	53	2	9	2007	11	47	13
1355	1953	538	2	9	2007	11	47	13
1355	1953	2733	2	9	2007	11	47	13
1355	1994	57	2	9	2007	11	47	38
1355	1994	2753	2	9	2007	11	47	38
1355	2080	413	2	9	2007	11	45	35
1355	2080	900	2	9	2007	11	45	35
1355	3785	944	2	9	2007	11	50	41
1355	32587	53	2	9	2007	11	51	3
1355	32587	449	2	9	2007	11	51	3
1392	7147	337	6	11	2006	0	7	23
1392	8950	208	18	12	2006	3	58	23
1392	8950	252	18	12	2006	3	58	37
1392	8950	611	18	12	2006	3	58	27
1392	8950	699	18	12	2006	3	58	15
1436	247	2742	2	9	2007	18	46	20
1436	838	9889	2	9	2007	18	44	43
1436	1953	9890	2	9	2007	18	45	2
1436	1994	1595	2	9	2007	18	46	34
1436	2391	880	2	9	2007	18	48	28
1436	2478	55	2	9	2007	18	49	25
1436	3967	2742	2	9	2007	18	49	6
1436	4310	8182	2	9	2007	18	48	38
1436	4447	55	2	9	2007	18	47	57
1436	4848	99	2	9	2007	18	48	30
1436	6378	74	2	9	2007	18	47	48
1496	293	634	3	9	2007	1	8	4
1496	293	1541	3	9	2007	1	8	7
1496	54286	110	3	9	2007	1	8	35
1496	54286	634	3	9	2007	1	8	39
1496	54286	6170	3	9	2007	1	8	44
1496	54286	8321	3	9	2007	1	8	37
1504	468	4577	3	9	2007	2	44	56
1504	468	7834	3	9	2007	2	44	56
1504	3248	871	3	9	2007	2	51	35
1504	3786	34	3	9	2007	14	33	13
1504	5377	1255	3	9	2007	2	45	49
1504	5377	7835	3	9	2007	2	45	49
1504	30816	1065	3	9	2007	2	57	45
1510	26	1320	3	12	2006	3	14	39
1510	1411	1320	3	12	2006	3	14	55
1510	3409	2572	1	12	2006	4	15	16
1510	3598	1320	3	12	2006	3	14	7
1510	3723	1320	3	12	2006	3	14	51
1510	4745	1061	3	12	2006	3	15	15
1510	4745	1320	3	12	2006	3	15	9
1510	6058	2572	1	12	2006	4	15	23
1510	43679	2572	1	12	2006	4	15	33
1510	43679	7817	1	12	2006	4	15	29
1547	49272	525	1	12	2006	0	3	42
1600	55908	622	12	7	2008	3	12	0
1600	59594	7	12	7	2008	3	12	30
1600	59594	729	12	7	2008	3	12	28
1632	342	6633	11	9	2006	7	31	40
1632	2357	2743	9	8	2006	5	23	54
1632	2959	6631	23	10	2007	8	40	38
1632	4878	6633	11	9	2006	7	29	23
1632	6016	2743	9	8	2006	5	24	20
1632	7297	6633	11	9	2006	7	30	26
1632	7382	6632	29	7	2008	6	45	58
1632	7773	6633	11	9	2006	7	30	5
1632	8376	6633	11	9	2006	7	31	54
1632	33896	6633	8	2	2007	7	13	34
1632	34072	6633	11	9	2006	7	29	30
1632	34542	6633	11	9	2006	7	30	21
1632	36527	6633	11	9	2006	7	31	46
1632	38061	6633	9	8	2006	5	33	17
1632	38886	6633	9	8	2006	5	33	4
1632	39183	6633	11	9	2006	7	30	17
1632	40278	6629	31	7	2007	6	39	36
1632	40583	6633	11	9	2006	7	29	44
1632	41716	6633	11	9	2006	7	30	50
1632	42718	6633	11	9	2006	7	26	5
1632	43460	6633	11	9	2006	7	30	38
1632	44191	6633	11	9	2006	7	31	20
1632	44195	6633	11	9	2006	7	29	50
1632	44199	6633	11	9	2006	7	31	29
1632	44709	6633	11	9	2006	7	30	58
1632	45186	6633	11	9	2006	7	31	35
1632	45447	6631	8	4	2007	4	5	17
1632	45499	6633	11	9	2006	7	30	32
1632	46530	6633	9	8	2006	5	25	24
1632	46578	6633	11	9	2006	7	27	33
1632	46948	6633	9	8	2006	5	25	41
1632	46976	6631	28	5	2007	0	45	59
1632	47629	6631	2	5	2007	2	2	45
1632	48082	6631	8	4	2007	4	5	53
1632	48774	6631	8	4	2007	4	8	31
1632	49272	6631	8	4	2007	4	6	42
1632	49312	6631	26	11	2007	4	44	27
1632	49347	6631	15	7	2007	5	58	58
1632	51084	6631	23	5	2007	3	40	9
1632	51662	6631	8	4	2007	4	5	37
1632	52885	6631	31	12	2007	4	9	32
1632	53000	6631	13	5	2007	3	55	6
1632	53322	6631	12	8	2007	23	14	2
1632	53894	6631	3	7	2007	5	11	5
1632	55276	6630	19	4	2008	21	2	40
1632	55820	6631	26	11	2007	4	45	9
1652	1590	838	4	9	2007	7	23	46
1663	546	1500	4	9	2007	7	46	24
1663	546	2206	4	9	2007	7	46	24
1663	546	5372	4	9	2007	7	46	24
1663	1091	1480	4	9	2007	7	47	31
1663	2125	1222	4	9	2007	7	45	21
1663	2126	418	4	9	2007	7	48	23
1663	2137	1809	4	9	2007	7	45	19
1663	2137	6660	4	9	2007	7	45	19
1663	2384	1876	4	9	2007	7	46	42
1663	3263	1480	4	9	2007	7	46	24
1663	4015	55	4	9	2007	7	49	52
1663	4015	4725	4	9	2007	7	49	52
1663	4343	119	4	9	2007	7	51	28
1663	4343	1803	4	9	2007	7	51	28
1663	4343	6231	4	9	2007	7	51	28
1663	5064	459	4	9	2007	7	49	12
1663	5064	647	4	9	2007	7	49	12
1663	5064	6661	4	9	2007	7	49	12
1663	5528	506	4	9	2007	7	51	52
1663	5528	699	4	9	2007	7	51	52
1663	5528	742	4	9	2007	7	51	52
1663	35836	7	4	9	2007	7	50	50
1663	35836	647	4	9	2007	7	50	50
1713	5620	647	20	9	2007	14	48	24
1713	5620	1729	20	9	2007	14	48	24
1713	5620	4160	20	9	2007	14	48	23
1713	5620	4162	20	9	2007	14	48	24
1713	6885	1239	20	9	2007	14	29	39
1713	6885	4161	20	9	2007	14	30	16
1713	6885	4163	20	9	2007	14	30	0
1724	2967	4079	20	12	2007	17	23	1
1724	31804	892	6	3	2006	1	51	55
1724	51709	4078	12	2	2008	0	37	29
1728	8371	4077	21	8	2008	11	11	34
1751	11	892	17	1	2006	21	15	29
1751	17	292	17	1	2006	21	3	10
1751	18	2241	17	1	2006	20	48	44
1751	29	4856	17	1	2006	20	19	24
1751	32	1304	17	1	2006	20	9	50
1751	39	1450	17	1	2006	20	19	30
1751	52	61	17	1	2006	20	19	47
1751	74	892	17	1	2006	20	54	27
1751	104	4861	17	1	2006	21	2	46
1751	215	892	17	1	2006	21	2	29
1751	235	337	17	1	2006	20	57	34
1751	260	4616	17	1	2006	20	5	28
1751	296	2241	17	1	2006	20	2	4
1751	348	61	17	1	2006	20	20	11
1751	364	900	17	1	2006	20	20	37
1751	480	4858	17	1	2006	20	37	5
1751	508	4855	17	1	2006	20	20	53
1751	509	892	17	1	2006	20	49	16
1751	524	196	17	1	2006	20	38	3
1751	527	4858	17	1	2006	20	9	11
1751	539	892	17	1	2006	21	3	30
1751	587	892	17	1	2006	20	48	46
1751	588	900	17	1	2006	20	20	2
1751	592	186	17	1	2006	21	16	31
1751	593	4855	17	1	2006	20	9	29
1751	595	900	17	1	2006	20	20	6
1751	597	892	17	1	2006	20	37	58
1751	903	1123	17	1	2006	20	9	53
1751	904	1123	17	1	2006	20	2	38
1751	908	1123	17	1	2006	20	8	45
1751	919	605	17	1	2006	20	9	55
1751	928	1123	17	1	2006	20	8	57
1751	930	1123	17	1	2006	20	8	48
1751	931	1123	17	1	2006	20	38	25
1751	953	605	17	1	2006	20	8	41
1751	965	1123	17	1	2006	20	21	16
1751	1035	605	17	1	2006	20	9	43
1751	1073	605	17	1	2006	20	22	17
1751	1077	61	17	1	2006	20	9	38
1751	1078	61	17	1	2006	20	37	38
1751	1080	1304	17	1	2006	20	21	55
1751	1097	4858	17	1	2006	20	21	36
1751	1101	892	17	1	2006	21	16	49
1751	1131	1176	17	1	2006	21	3	55
1751	1132	1176	17	1	2006	21	4	1
1751	1136	1304	17	1	2006	20	12	31
1751	1172	427	17	1	2006	20	58	12
1751	1175	4856	17	1	2006	20	12	21
1751	1196	4616	17	1	2006	20	5	17
1751	1198	4616	17	1	2006	20	5	0
1751	1199	1304	17	1	2006	20	4	45
1751	1204	605	17	1	2006	20	21	47
1751	1207	605	17	1	2006	20	7	3
1751	1210	4616	17	1	2006	20	39	2
1751	1211	4862	17	1	2006	20	58	27
1751	1219	1123	17	1	2006	20	12	37
1751	1233	4862	17	1	2006	20	58	5
1751	1234	605	17	1	2006	20	12	43
1751	1237	4863	17	1	2006	21	5	19
1751	1249	1176	17	1	2006	21	4	32
1751	1250	605	17	1	2006	20	6	48
1751	1252	605	17	1	2006	20	22	28
1751	1259	189	17	1	2006	21	5	24
1751	1262	605	17	1	2006	20	6	54
1751	1267	605	17	1	2006	20	6	28
1751	1274	740	17	1	2006	20	51	56
1751	1276	605	17	1	2006	20	12	14
1751	1278	1452	17	1	2006	20	59	8
1751	1282	900	17	1	2006	20	22	35
1751	1288	4857	17	1	2006	20	39	10
1751	1291	4616	17	1	2006	20	22	59
1751	1300	4863	17	1	2006	21	5	1
1751	1302	196	17	1	2006	21	4	35
1751	1306	4862	17	1	2006	21	17	26
1751	1307	892	17	1	2006	20	59	1
1751	1345	189	17	1	2006	21	5	45
1751	1387	4858	17	1	2006	20	23	36
1751	1393	892	17	1	2006	21	17	48
1751	1449	4857	17	1	2006	20	40	4
1751	1513	1450	17	1	2006	20	23	46
1751	1537	740	17	1	2006	20	13	46
1751	1569	892	17	1	2006	20	39	54
1751	1635	292	17	1	2006	21	21	59
1751	1673	777	17	1	2006	21	5	38
1751	1690	4856	17	1	2006	20	50	3
1751	1721	892	17	1	2006	21	6	51
1751	1777	4861	17	1	2006	21	6	55
1751	1884	1304	17	1	2006	20	24	18
1751	1954	605	17	1	2006	20	13	15
1751	1968	1450	17	1	2006	20	24	9
1751	2028	4858	17	1	2006	20	13	22
1751	2065	61	17	1	2006	20	13	5
1751	2085	900	17	1	2006	20	40	52
1751	2100	892	17	1	2006	21	6	46
1751	2115	4616	17	1	2006	20	24	27
1751	2118	189	17	1	2006	21	7	21
1751	2133	1450	17	1	2006	20	40	27
1751	2134	1450	17	1	2006	20	41	1
1751	2136	4859	17	1	2006	20	58	49
1751	2144	1450	17	1	2006	20	25	45
1751	2146	1450	17	1	2006	20	40	57
1751	2174	337	17	1	2006	21	7	9
1751	2176	1123	16	6	2006	23	36	52
1751	2178	1123	17	1	2006	20	25	24
1751	2181	1123	17	1	2006	20	40	43
1751	2183	1123	17	1	2006	20	25	34
1751	2184	1123	17	1	2006	21	33	7
1751	2186	1123	17	1	2006	20	13	56
1751	2202	1123	17	1	2006	20	25	28
1751	2203	1123	17	1	2006	20	13	28
1751	2204	1123	16	6	2006	23	38	13
1751	2205	1123	17	1	2006	20	40	48
1751	2245	892	17	1	2006	21	18	31
1751	2247	4855	17	1	2006	20	25	39
1751	2291	337	17	1	2006	21	7	27
1751	2301	1452	17	1	2006	21	21	53
1751	2324	427	17	1	2006	21	22	52
1751	2335	4861	17	1	2006	21	19	7
1751	2363	740	17	1	2006	20	41	20
1751	2365	740	17	1	2006	21	18	47
1751	2395	23	17	1	2006	20	59	53
1751	2409	196	17	1	2006	21	18	53
1751	2410	196	17	1	2006	21	8	9
1751	2411	196	17	1	2006	21	22	58
1751	2572	1450	17	1	2006	20	49	43
1751	2628	4616	17	1	2006	20	41	38
1751	2640	186	17	1	2006	20	41	41
1751	2706	1450	17	1	2006	20	15	16
1751	2797	892	17	1	2006	21	9	1
1751	2915	1450	17	1	2006	20	26	53
1751	2918	1450	17	1	2006	20	50	16
1751	2942	892	17	1	2006	20	52	13
1751	2949	485	17	1	2006	20	26	34
1751	2952	777	17	1	2006	21	9	8
1751	2968	1304	17	1	2006	20	16	6
1751	3000	1133	17	1	2006	20	15	52
1751	3083	2977	17	1	2006	21	8	54
1751	3098	196	17	1	2006	21	10	13
1751	3108	1304	17	1	2006	20	27	14
1751	3160	777	17	1	2006	20	59	36
1751	3210	1450	17	1	2006	20	16	52
1751	3252	892	17	1	2006	20	50	45
1751	3255	196	17	1	2006	20	42	27
1751	3359	196	17	1	2006	21	9	55
1751	3360	196	17	1	2006	20	42	23
1751	3363	4616	17	1	2006	20	6	3
1751	3408	892	17	1	2006	21	9	59
1751	3418	892	17	1	2006	21	1	3
1751	3421	605	17	1	2006	20	7	21
1751	3471	4858	17	1	2006	20	42	8
1751	3552	1450	17	1	2006	20	27	48
1751	3633	485	17	1	2006	20	28	12
1751	3635	485	17	1	2006	21	29	0
1751	3638	485	17	1	2006	20	51	33
1751	3671	1452	17	1	2006	21	10	38
1751	3688	1450	17	1	2006	20	42	37
1751	3793	186	17	1	2006	21	11	14
1751	3812	61	17	1	2006	20	27	59
1751	3911	4857	17	1	2006	20	16	43
1751	3916	196	17	1	2006	20	42	47
1751	3996	292	17	1	2006	21	10	57
1751	4014	1176	17	1	2006	21	10	48
1751	4025	892	17	1	2006	20	51	28
1751	4103	4858	17	1	2006	20	52	6
1751	4220	196	17	1	2006	21	12	0
1751	4246	892	17	1	2006	20	28	45
1751	4322	196	17	1	2006	21	11	38
1751	4410	4855	17	1	2006	21	25	29
1751	4447	892	17	1	2006	20	43	23
1751	4467	1304	17	1	2006	20	28	36
1751	4623	196	17	1	2006	20	43	32
1751	4718	1450	17	1	2006	20	42	58
1751	4902	2977	17	1	2006	21	11	29
1751	4973	4856	17	1	2006	20	5	56
1751	4979	23	17	1	2006	21	13	10
1751	4992	892	17	1	2006	20	51	18
1751	5066	892	17	1	2006	20	53	44
1751	5139	196	17	1	2006	21	12	27
1751	5225	4860	17	1	2006	21	19	43
1751	5267	196	17	1	2006	21	13	4
1751	5299	892	17	1	2006	20	44	24
1751	5349	186	17	1	2006	21	1	44
1751	5378	4616	17	1	2006	20	30	0
1751	5444	900	17	1	2006	20	44	8
1751	5618	1133	17	1	2006	20	7	52
1751	5620	892	17	1	2006	20	44	49
1751	5639	740	17	1	2006	21	12	43
1751	5673	777	17	1	2006	21	1	34
1751	5690	740	17	1	2006	20	56	53
1751	5796	485	17	1	2006	21	30	37
1751	5872	485	17	1	2006	21	29	29
1751	5942	892	17	1	2006	20	54	13
1751	5971	1133	17	1	2006	20	1	3
1751	5992	892	17	1	2006	21	13	40
1751	6104	1304	17	1	2006	20	44	15
1751	6125	1304	17	1	2006	20	45	59
1751	6163	1176	17	1	2006	21	13	34
1751	6250	189	17	1	2006	20	53	29
1751	6296	4857	17	1	2006	20	18	9
1751	6333	186	17	1	2006	21	14	12
1751	6350	1133	17	1	2006	20	17	33
1751	6534	186	17	1	2006	20	53	35
1751	6586	1450	17	1	2006	20	51	0
1751	6643	740	17	1	2006	21	14	5
1751	6773	1176	17	1	2006	21	14	10
1751	6807	1304	17	1	2006	20	30	23
1751	6874	2241	17	1	2006	20	17	56
1751	6985	1176	17	1	2006	21	13	52
1751	6993	61	17	1	2006	20	45	23
1751	7099	1133	17	1	2006	20	34	46
1751	7173	892	17	1	2006	20	52	47
1751	7346	1450	17	1	2006	20	46	24
1751	7373	186	17	1	2006	20	46	45
1751	7438	2241	17	1	2006	20	18	1
1751	7485	740	17	1	2006	20	46	29
1751	8197	1176	17	1	2006	21	14	34
1751	8529	4858	17	1	2006	20	47	10
1751	8607	740	17	1	2006	20	35	2
1751	8636	186	17	1	2006	21	14	47
1751	8986	4859	17	1	2006	20	52	49
1751	8988	4859	17	1	2006	20	35	35
1751	8994	4859	21	1	2006	0	27	29
1751	26662	1133	17	1	2006	20	18	47
1751	26776	1133	17	1	2006	20	19	1
1751	27721	4856	17	1	2006	20	36	38
1751	27731	740	17	1	2006	20	35	19
1751	30793	337	17	1	2006	20	53	17
1751	30810	23	17	1	2006	20	36	16
1751	31079	740	17	1	2006	21	21	14
1751	32587	186	17	1	2006	20	57	8
1751	33493	4616	17	1	2006	20	36	32
1751	33794	186	30	1	2006	21	52	56
1751	36401	1304	27	2	2006	19	3	49
1860	34198	1136	30	11	2006	16	31	59
1910	370	16396	7	11	2006	15	51	14
1915	1298	1066	5	9	2007	17	19	19
1915	2116	146	5	9	2007	17	19	52
1915	2116	459	5	9	2007	17	19	52
1915	2313	610	5	9	2007	17	19	7
1915	2976	2323	5	9	2007	17	20	54
1915	5064	2323	5	9	2007	17	21	3
1915	6870	27	5	9	2007	17	19	9
1988	5218	896	16	1	2006	0	0	26
1988	5218	900	16	1	2006	0	0	26
2039	3897	8030	8	11	2006	0	11	13
2053	110	5153	16	12	2006	18	19	25
2102	236	574	22	3	2006	17	58	37
2102	49130	573	16	7	2007	0	3	24
2102	50792	575	16	7	2007	0	2	45
2108	380	74	8	11	2006	7	59	7
2108	858	247	8	11	2006	8	26	19
2136	8360	465	8	11	2006	11	29	41
2200	1094	4102	8	11	2006	16	59	16
2204	372	4087	27	9	2007	23	27	0
2204	500	488	3	9	2007	22	17	5
2204	3986	4088	27	9	2007	23	28	20
2204	32587	4086	3	9	2007	22	21	8
2204	45722	136	3	9	2007	22	33	57
2218	1199	4165	11	11	2006	5	40	43
2218	2968	1304	11	11	2006	5	42	18
2218	2968	4165	11	11	2006	5	40	39
2218	4467	4165	11	11	2006	5	41	5
2218	4911	1304	11	11	2006	5	42	47
2218	5909	4164	11	11	2006	5	33	11
2218	47465	1304	11	11	2006	5	43	6
2276	46970	7	28	8	2006	20	15	18
2276	46970	4724	28	8	2006	20	15	4
2276	46970	4748	28	8	2006	20	15	13
2276	47640	1870	28	8	2006	20	12	44
2276	47640	4749	28	8	2006	20	12	54
2315	1090	13565	16	1	2006	14	50	25
2315	1207	6140	11	4	2006	19	53	46
2429	358	263	24	12	2006	21	49	25
2429	358	1576	24	12	2006	21	49	25
2429	562	46	28	3	2007	17	10	24
2429	562	610	28	3	2007	17	10	24
2429	4993	369	28	3	2007	17	10	37
2429	4993	3024	28	3	2007	17	10	37
2429	44195	34	28	3	2007	17	9	3
2429	44195	374	28	3	2007	17	9	4
2435	48043	257	23	2	2008	18	4	37
2435	56757	666	23	2	2008	18	3	27
2455	3551	93	19	1	2007	19	39	44
2471	18	2241	15	7	2008	9	7	15
2471	296	312	15	7	2008	9	8	10
2471	296	2241	15	7	2008	9	7	43
2471	1089	312	15	7	2008	9	8	9
2471	1089	2241	15	7	2008	9	7	33
2471	1729	2241	15	7	2008	9	6	55
2471	6874	312	15	7	2008	9	8	14
2471	7438	312	15	7	2008	9	8	13
2471	32587	7009	15	7	2008	9	7	19
2471	52281	312	15	7	2008	9	8	17
2471	52281	449	15	7	2008	9	8	19
2471	53519	2241	15	7	2008	9	7	12
2471	53519	2681	15	7	2008	9	7	5
2477	14	5534	9	9	2007	12	32	20
2477	419	2196	9	9	2007	12	39	6
2477	519	12	9	9	2007	12	38	39
2477	546	2206	9	9	2007	12	37	31
2477	838	11540	9	9	2007	12	30	11
2477	1224	2260	9	9	2007	12	38	11
2477	1298	11541	9	9	2007	12	36	39
2477	1779	6176	9	9	2007	12	36	38
2477	2137	11542	9	9	2007	12	37	48
2477	2409	3	9	9	2007	12	38	10
2477	2642	7161	9	9	2007	12	38	52
2477	2863	1730	9	9	2007	12	39	20
2477	2976	4303	9	9	2007	12	40	39
2477	2986	12	9	9	2007	12	38	38
2477	3450	11544	9	9	2007	12	37	22
2477	3967	1846	9	9	2007	12	34	56
2477	4447	1222	9	9	2007	12	34	14
2477	4448	11539	9	9	2007	12	40	15
2477	5377	1542	9	9	2007	12	31	14
2513	8368	412	20	5	2007	16	3	30
2517	3052	885	20	5	2006	16	35	13
2556	61323	374	14	11	2008	21	49	1
2558	33158	371	10	9	2007	0	34	31
2589	367	364	10	11	2006	0	52	58
2589	912	605	10	11	2006	0	55	0
2589	922	678	10	11	2006	0	55	15
2589	1260	54	10	11	2006	0	55	26
2589	3114	900	10	11	2006	0	53	6
2612	174	4192	10	7	2006	6	1	16
2643	32	754	13	11	2006	21	23	31
2643	32	1184	13	11	2006	21	23	30
2643	63	15855	16	1	2007	4	9	51
2643	165	1184	13	11	2006	21	10	13
2643	223	1764	13	11	2006	19	48	52
2643	288	54	7	9	2008	3	43	25
2643	288	1472	7	9	2008	3	43	19
2643	296	312	23	11	2006	9	6	46
2643	296	371	23	11	2006	9	6	45
2643	493	371	3	11	2008	3	35	51
2643	493	997	3	11	2008	3	36	36
2643	527	237	10	11	2006	1	34	19
2643	904	330	20	10	2008	14	39	45
2643	904	3737	20	10	2008	14	39	49
2643	1061	638	3	9	2007	8	2	33
2643	1061	754	3	9	2007	8	2	30
2643	1080	884	13	11	2006	19	58	37
2643	1080	885	13	11	2006	19	58	35
2643	1089	312	23	11	2006	9	6	36
2643	1090	6219	2	5	2008	7	1	33
2643	1136	884	13	11	2006	19	58	28
2643	1193	156	22	11	2006	18	26	20
2643	1193	247	22	11	2006	18	26	19
2643	1193	1470	22	11	2006	18	26	27
2643	1197	7	13	11	2006	21	12	15
2643	1213	310	12	6	2007	17	19	20
2643	1228	310	29	11	2008	8	24	47
2643	1228	638	29	11	2008	8	24	45
2643	1228	8829	29	11	2008	8	24	51
2643	1248	243	7	12	2008	19	20	19
2643	1248	6258	7	12	2008	19	20	31
2643	1258	254	22	11	2006	18	25	48
2643	1258	1470	22	11	2006	18	25	52
2643	1278	1452	16	1	2007	4	12	29
2643	1278	5487	22	11	2006	21	49	41
2643	1527	1184	22	12	2006	7	51	42
2643	1639	1608	13	11	2006	19	49	46
2643	1639	1764	13	11	2006	19	49	36
2643	1917	1184	17	11	2006	5	55	21
2643	1921	560	23	11	2006	9	5	7
2643	1961	478	7	12	2008	19	18	3
2643	1961	792	7	12	2008	19	18	0
2643	1961	1545	7	12	2008	19	17	45
2643	2028	1126	6	6	2007	4	59	31
2643	2296	2012	3	1	2007	22	50	13
2643	2296	13761	3	1	2007	22	50	22
2643	2324	237	13	4	2007	6	29	27
2643	2324	427	13	4	2007	6	29	24
2643	2324	753	13	4	2007	6	29	21
2643	2325	34	13	11	2006	19	47	36
2643	2329	97	22	12	2006	7	52	40
2643	2329	263	22	12	2006	7	52	42
2643	2700	5393	13	11	2006	19	48	27
2643	2788	884	13	11	2006	19	57	33
2643	2788	1181	13	11	2006	19	57	28
2643	2797	382	26	11	2008	5	53	59
2643	2997	3828	13	8	2007	16	41	45
2643	3160	478	12	10	2008	6	22	46
2643	3160	629	12	10	2008	6	22	49
2643	3275	2313	22	12	2006	7	52	18
2643	3275	6091	13	11	2006	19	51	42
2643	3300	4077	22	12	2006	7	41	40
2643	3421	1471	22	11	2006	21	49	0
2643	3421	1576	22	11	2006	21	48	59
2643	3468	2828	19	11	2006	23	18	20
2643	3476	93	19	11	2006	23	17	43
2643	3671	1452	22	11	2006	21	48	24
2643	3671	13047	22	11	2006	21	48	45
2643	3949	69	10	11	2006	1	30	55
2643	3949	610	10	11	2006	1	30	55
2643	4011	55	13	11	2006	19	52	42
2643	4011	754	13	11	2006	19	52	48
2643	4226	67	16	11	2006	7	5	27
2643	4226	252	16	11	2006	7	5	26
2643	4226	265	16	11	2006	7	5	24
2643	4621	1184	3	1	2007	22	51	58
2643	4734	1755	13	11	2006	19	52	5
2643	4734	1764	13	11	2006	19	52	12
2643	4734	4245	13	11	2006	19	52	16
2643	5064	458	31	8	2007	6	36	41
2643	5151	93	6	10	2008	4	40	29
2643	5294	885	18	5	2007	17	52	59
2643	5400	2341	30	5	2007	6	44	35
2643	5400	3235	30	5	2007	6	44	37
2643	5609	3207	17	11	2006	5	57	43
2643	5669	772	19	11	2006	23	18	52
2643	5902	279	19	11	2006	23	18	43
2643	6807	884	13	11	2006	19	57	15
2643	6807	2955	16	1	2007	4	13	19
2643	6808	237	23	9	2008	4	6	28
2643	6808	775	23	9	2008	4	6	27
2643	6957	314	22	11	2006	21	51	37
2643	7360	15854	13	11	2006	19	53	34
2643	7361	279	13	4	2007	6	30	8
2643	8368	1102	13	11	2006	21	23	19
2643	8874	641	13	11	2006	19	50	26
2643	8874	5439	29	1	2008	1	40	42
2643	8917	5393	13	11	2006	19	49	18
2643	8947	7626	30	5	2007	22	29	30
2643	8947	14165	30	5	2007	22	29	49
2643	8949	93	29	5	2007	7	53	23
2643	8949	107	29	5	2007	7	53	18
2643	8949	607	29	5	2007	7	53	54
2643	8950	716	12	10	2008	2	12	55
2643	8981	203	15	8	2007	4	25	20
2643	8981	561	15	8	2007	4	25	34
2643	8981	595	15	8	2007	4	25	42
2643	8981	765	15	8	2007	4	25	40
2643	8981	1551	15	8	2007	4	25	31
2643	8981	4450	15	8	2007	4	25	38
2643	8985	2622	30	5	2007	22	29	8
2643	30894	8949	30	5	2007	22	30	41
2643	32587	1184	13	11	2006	21	11	14
2643	32587	4450	22	12	2006	7	52	2
2643	32587	7009	22	12	2006	7	52	4
2643	33166	247	24	11	2006	6	36	40
2643	33166	263	24	11	2006	6	36	38
2643	33794	135	13	11	2006	21	10	31
2643	37380	655	30	5	2007	22	34	29
2643	37830	899	21	11	2006	20	4	27
2643	37830	14068	21	11	2006	20	4	47
2643	39446	11755	17	11	2006	5	54	41
2643	39715	93	30	5	2007	22	33	26
2643	39715	595	30	5	2007	22	33	28
2643	40732	5198	22	12	2006	7	40	45
2643	43932	833	3	1	2007	22	51	11
2643	44195	2199	15	8	2007	6	3	44
2643	44195	2793	15	8	2007	6	3	51
2643	44195	7425	15	8	2007	6	3	42
2643	45081	2206	13	11	2006	19	54	34
2643	45431	1184	11	3	2007	7	40	47
2643	45728	1764	1	12	2006	4	39	33
2643	46322	5724	8	12	2007	19	5	51
2643	46322	7391	8	12	2007	19	5	55
2643	46578	1782	13	11	2006	19	58	5
2643	46976	1121	15	12	2006	7	47	27
2643	47261	4805	13	4	2007	6	21	51
2643	47518	15850	4	6	2007	7	38	23
2643	47610	97	16	1	2007	4	6	49
2643	47610	2622	16	1	2007	4	7	3
2643	48142	93	17	11	2006	5	59	26
2643	48142	595	17	11	2006	5	59	25
2643	48516	614	28	5	2007	6	20	25
2643	48774	3736	31	5	2007	7	12	9
2643	48774	4450	31	5	2007	7	12	0
2643	48780	5543	16	1	2007	4	8	14
2643	48982	1715	21	11	2006	20	2	54
2643	49272	525	27	11	2006	3	44	4
2643	49272	657	18	11	2006	8	24	23
2643	49278	13	5	5	2007	9	3	46
2643	49284	2341	15	8	2007	23	7	58
2643	49347	1184	29	4	2007	20	14	26
2643	49347	13367	29	4	2007	20	14	9
2643	51086	364	28	5	2007	0	10	20
2643	51091	93	1	9	2007	4	24	22
2643	51091	371	1	9	2007	4	24	16
2643	51255	5424	29	1	2008	1	40	18
2643	51255	5439	16	8	2007	4	59	42
2643	51662	93	27	3	2007	2	11	8
2643	52245	2012	14	10	2007	5	26	31
2643	52245	6355	14	10	2007	5	26	29
2643	53000	125	25	11	2008	20	29	44
2643	53000	235	25	11	2008	20	29	40
2643	53000	641	25	11	2008	20	29	42
2643	55247	1061	7	11	2008	4	15	31
2643	55363	754	6	9	2008	5	38	41
2643	55765	2371	2	12	2007	20	30	44
2643	55820	2806	6	4	2008	22	37	5
2643	56174	62	17	12	2007	5	33	0
2643	56174	885	17	12	2007	5	33	16
2643	56782	885	23	6	2008	0	15	25
2643	56782	4618	23	6	2008	0	15	28
2643	56788	69	17	11	2008	3	48	11
2643	56788	93	17	11	2008	3	48	34
2643	56788	382	17	11	2008	3	48	13
2643	56788	561	17	11	2008	3	48	26
2643	56788	689	17	11	2008	3	48	15
2643	56801	15852	7	1	2008	0	33	41
2643	57528	480	27	1	2008	10	54	36
2643	63113	9816	1	12	2008	19	32	0
2658	46578	4212	25	12	2006	5	30	58
2692	55282	62	15	7	2008	18	35	26
2706	329	14680	10	11	2006	2	51	42
2732	48982	155	10	11	2006	3	51	3
2732	48982	1715	10	11	2006	3	51	3
2771	296	312	15	7	2008	19	29	40
2771	1089	312	15	7	2008	19	28	0
2801	587	1222	13	1	2006	0	33	15
2801	27434	4852	13	1	2006	0	33	24
2842	2683	1457	17	9	2007	17	33	44
2842	4027	7	17	9	2007	17	33	8
2852	1547	1574	16	5	2006	22	3	46
2852	2436	4096	25	5	2006	23	36	29
2852	4032	4100	1	2	2006	16	49	47
2852	5506	4101	27	5	2006	0	16	22
2852	6623	4098	16	5	2006	22	0	4
2852	33085	4094	7	2	2006	11	0	2
2852	34532	4094	24	1	2006	10	52	45
2852	38038	4097	20	2	2006	11	44	41
2852	39183	4098	16	5	2006	22	0	59
2852	40629	4099	17	1	2006	22	21	21
2852	40826	4095	21	2	2006	20	58	37
2852	44199	104	7	4	2006	0	4	47
2852	44665	541	26	7	2006	15	9	36
2853	2144	4084	6	1	2007	23	49	48
2891	3246	4444	12	3	2006	5	28	39
2901	915	1243	11	9	2007	2	13	5
2901	954	1251	11	9	2007	2	11	54
2901	955	1251	11	9	2007	2	13	36
2901	1025	900	11	9	2007	2	12	28
2901	1243	1250	11	9	2007	2	13	54
2901	1438	1255	11	9	2007	2	19	36
2901	1620	1244	11	9	2007	2	12	55
2901	2125	1249	11	9	2007	2	11	24
2901	2485	55	11	9	2007	2	12	3
2901	2642	1245	11	9	2007	2	13	13
2901	2863	55	11	9	2007	2	13	44
2901	4310	1247	11	9	2007	2	9	18
2901	4447	55	11	9	2007	2	8	37
2901	6373	1253	11	9	2007	2	11	8
2901	30812	1256	11	9	2007	2	14	40
2904	2535	1259	17	2	2006	10	36	12
2930	6373	1321	14	4	2006	10	7	17
3017	361	55	11	9	2007	4	48	52
3017	413	5236	11	9	2007	4	47	46
3017	546	2206	11	9	2007	4	50	3
3017	671	14605	11	9	2007	4	45	3
3017	1438	2934	11	9	2007	4	47	22
3017	1717	14604	11	9	2007	4	44	50
3017	1779	5281	11	9	2007	4	48	35
3017	2428	747	11	9	2007	4	49	23
3017	2478	55	11	9	2007	4	46	20
3017	2485	747	11	9	2007	4	50	3
3017	2953	497	11	9	2007	4	47	0
3017	3273	14604	11	9	2007	4	48	28
3017	4367	2206	11	9	2007	4	47	0
3017	6218	196	11	9	2007	4	45	52
3017	6373	569	11	9	2007	4	48	6
3017	6870	5281	11	9	2007	4	47	9
3017	8622	4741	11	9	2007	4	39	55
3017	8798	458	11	9	2007	4	48	12
3057	36708	896	15	8	2008	3	46	39
3104	3477	1450	26	3	2008	3	49	51
3104	58154	2260	26	3	2008	3	48	15
3106	4774	376	17	1	2006	18	31	36
3106	4881	15806	18	1	2006	20	47	57
3106	8914	6442	21	1	2006	19	58	53
3174	1408	1121	5	8	2006	8	0	54
3174	6565	1121	5	8	2006	7	55	37
3174	45499	1121	5	8	2006	7	56	5
3190	6953	15947	13	3	2007	19	33	47
3271	4720	80	11	9	2007	9	11	9
3271	4720	742	11	9	2007	9	10	56
3271	4720	743	11	9	2007	9	10	38
3301	1203	4854	18	7	2007	2	45	43
3301	1225	4854	18	7	2007	2	48	23
3301	1269	4854	18	7	2007	2	50	15
3301	3112	4854	18	7	2007	2	45	26
3301	3155	1911	18	7	2007	2	49	40
3301	3251	4854	18	7	2007	2	47	26
3301	4039	4854	18	7	2007	2	49	53
3301	4478	4854	18	7	2007	2	53	39
3301	6303	1911	18	7	2007	2	49	11
3301	7934	61	17	7	2007	1	25	8
3304	339	369	27	1	2006	10	39	51
3304	339	4849	27	1	2006	10	40	42
3304	1089	696	21	1	2006	21	47	21
3304	1089	2241	21	1	2006	21	47	21
3304	1089	4832	21	1	2006	21	47	21
3304	1089	4846	24	1	2006	9	34	10
3304	1209	4840	27	1	2006	10	36	38
3304	2046	4841	27	1	2006	10	45	53
3304	3142	4834	22	2	2006	16	32	29
3304	3255	237	27	1	2006	10	39	31
3304	3255	369	27	1	2006	10	39	31
3304	3255	2407	27	1	2006	10	39	31
3304	3255	4848	27	1	2006	10	39	31
3304	3262	72	22	2	2006	16	32	18
3304	3262	4847	22	2	2006	16	32	18
3304	3396	1756	27	1	2006	10	43	46
3304	3396	4843	27	1	2006	10	43	46
3304	5418	369	27	1	2006	10	40	29
3304	5418	4833	27	1	2006	10	40	29
3304	5785	4836	22	2	2006	16	29	25
3304	6537	60	27	1	2006	10	42	21
3304	6537	4828	27	1	2006	10	42	21
3304	7247	7	27	1	2006	10	37	26
3304	7247	328	27	1	2006	10	37	26
3304	7247	605	27	1	2006	10	37	26
3304	7361	150	17	1	2006	11	1	23
3304	7361	252	17	1	2006	11	1	23
3304	7361	687	17	1	2006	11	1	23
3304	7361	4831	17	1	2006	11	1	23
3304	7361	4838	17	1	2006	11	1	23
3304	8636	985	24	1	2006	9	30	48
3304	8917	4837	22	2	2006	16	26	29
3304	8917	4839	22	2	2006	16	26	29
3304	30810	7	16	1	2006	11	41	55
3304	30810	21	16	1	2006	11	41	55
3304	30810	23	16	1	2006	11	41	55
3304	30810	4175	16	1	2006	11	41	55
3304	30810	4401	16	1	2006	11	41	55
3304	30810	4793	16	1	2006	11	41	55
3313	5912	1765	11	2	2008	20	39	19
3313	54736	4741	27	1	2008	0	38	6
3369	2959	1398	2	1	2007	19	48	46
3369	4019	39	2	1	2007	19	49	48
3369	4019	4675	2	1	2007	19	49	48
3369	4019	4676	2	1	2007	19	49	23
3392	11	689	17	7	2008	18	29	11
3392	70	119	18	7	2008	7	31	36
3392	784	364	17	7	2008	18	30	21
3392	1219	54	17	7	2008	18	8	31
3392	1234	247	17	7	2008	18	7	54
3392	1245	289	17	7	2008	18	5	26
3392	1370	74	17	7	2008	18	25	7
3392	1370	1184	17	7	2008	18	25	10
3392	1387	1126	17	7	2008	18	15	59
3392	2726	254	17	7	2008	18	8	9
3392	2726	351	17	7	2008	18	8	6
3392	3147	189	17	7	2008	18	18	20
3392	3176	770	17	7	2008	18	19	9
3392	3176	1023	17	7	2008	18	19	12
3392	3253	55	17	7	2008	18	19	48
3392	3755	397	17	7	2008	18	28	53
3392	3948	55	17	7	2008	18	16	35
3392	3948	2044	17	7	2008	18	16	33
3392	4235	161	17	7	2008	18	7	45
3392	5481	1457	17	7	2008	18	25	49
3392	5502	935	17	7	2008	18	17	18
3392	6365	4448	17	7	2008	18	19	34
3392	6502	235	17	7	2008	18	22	59
3392	6502	641	17	7	2008	18	22	57
3392	6863	1759	17	7	2008	18	22	51
3392	6870	219	17	7	2008	18	23	58
3392	8874	641	17	7	2008	18	16	4
3392	31364	1065	17	7	2008	18	8	57
3392	33679	1235	17	7	2008	18	20	44
3392	48774	4450	17	7	2008	18	30	0
3392	52281	312	17	7	2008	18	10	28
3392	53000	235	18	7	2008	7	32	8
3429	299	1888	11	9	2007	18	2	14
3493	36276	4157	13	2	2006	1	1	3
3493	59018	367	14	8	2008	14	41	5
3512	5952	146	17	7	2008	19	1	28
3527	1120	473	12	9	2007	1	38	14
3527	1267	473	12	9	2007	1	37	44
3527	3911	7876	12	9	2007	1	38	3
3541	235	59	17	7	2008	21	46	4
3541	235	337	17	7	2008	21	45	59
3541	235	2960	17	7	2008	21	46	9
3541	508	219	17	7	2008	21	55	56
3541	508	382	17	7	2008	21	56	0
3541	902	605	17	7	2008	21	51	20
3541	1097	1126	17	7	2008	21	51	46
3541	1653	366	17	7	2008	21	49	39
3541	2291	59	17	7	2008	21	49	26
3541	2291	337	17	7	2008	21	49	24
3541	2750	61	17	7	2008	21	50	19
3541	2797	382	17	7	2008	22	5	45
3541	4776	456	17	7	2008	21	53	13
3541	4848	64	17	7	2008	21	47	17
3541	4848	305	17	7	2008	21	47	14
3541	5508	7734	17	7	2008	22	1	4
3541	5508	7735	17	7	2008	22	1	6
3541	6197	156	17	7	2008	21	56	27
3541	41716	2577	17	7	2008	21	58	58
3541	56757	59	17	7	2008	21	48	23
3595	20	2938	12	9	2007	3	20	49
3595	177	7930	12	9	2007	3	26	10
3595	1464	7919	12	9	2007	3	22	39
3595	1665	517	12	9	2007	3	24	57
3595	2117	7927	12	9	2007	3	25	9
3595	2122	7929	12	9	2007	3	28	24
3595	2279	7918	12	9	2007	3	26	52
3595	2505	1065	12	9	2007	3	21	54
3595	3484	7921	12	9	2007	3	29	3
3595	3688	111	12	9	2007	3	28	33
3595	3821	7923	12	9	2007	3	27	34
3595	3825	7926	12	9	2007	3	22	21
3595	3979	7928	12	9	2007	3	26	39
3595	4006	5081	12	9	2007	3	26	24
3595	4343	4315	12	9	2007	3	21	38
3595	4448	1544	12	9	2007	3	21	21
3595	5903	1162	12	9	2007	3	24	17
3595	8807	7917	12	9	2007	3	30	43
3595	8917	7931	12	9	2007	3	25	31
3595	8984	516	12	9	2007	3	24	35
3595	31685	7925	12	9	2007	3	29	27
3595	33004	7922	12	9	2007	3	23	8
3595	37729	7920	12	9	2007	3	29	54
3595	40819	5074	12	9	2007	3	23	37
3600	6902	582	20	11	2006	5	35	17
3710	356	8498	13	11	2006	11	4	2
3849	4308	871	19	7	2008	21	10	43
3849	4722	554	18	7	2008	23	0	3
3853	2329	263	14	1	2006	8	25	4
3853	4011	578	22	1	2006	7	10	19
3853	4326	263	22	1	2006	6	59	50
3853	4326	5190	22	1	2006	6	59	50
3853	33166	13459	8	2	2006	20	19	38
3860	42730	2541	14	6	2006	3	54	18
3860	52604	1023	10	8	2007	4	47	12
3860	52604	2239	10	8	2007	4	47	16
3860	52604	4251	10	8	2007	4	47	14
3868	48385	4057	13	11	2006	21	0	37
3976	6944	1646	9	2	2006	20	26	35
4002	1175	6637	14	8	2008	20	32	23
4022	112	4994	26	1	2006	21	59	21
4022	741	712	16	3	2007	23	24	31
4022	1212	605	11	2	2006	4	18	5
4022	1278	1452	20	6	2007	22	27	15
4022	1537	740	26	1	2006	22	0	22
4022	2019	740	26	1	2006	21	57	43
4022	2670	237	21	10	2007	12	57	25
4022	2670	1761	21	10	2007	12	57	20
4022	2949	657	16	3	2007	23	22	31
4022	3000	712	27	12	2006	2	35	15
4022	3000	1134	27	12	2006	2	35	29
4022	5618	1134	27	12	2006	2	34	55
4022	5621	2164	20	1	2007	23	12	3
4022	7022	740	16	3	2007	23	24	25
4022	8253	1134	17	8	2007	9	17	50
4022	8961	752	13	8	2007	11	30	38
4022	31658	712	27	12	2006	2	34	20
4022	31658	1134	27	12	2006	2	34	1
4022	31878	4994	26	1	2006	21	58	55
4022	45081	2206	2	1	2007	1	7	3
4022	48304	870	4	3	2007	2	13	23
4022	50872	326	21	10	2007	12	49	34
4078	3074	3420	19	7	2008	18	19	12
4078	3367	6912	4	9	2008	10	44	49
4078	3737	3343	19	7	2008	18	40	17
4078	3947	3736	4	9	2008	8	51	8
4078	4363	3736	4	9	2008	8	35	52
4078	4363	6180	4	9	2008	8	38	15
4078	4824	6914	25	7	2008	23	31	39
4078	5115	1455	4	9	2008	10	52	46
4078	5115	3343	4	9	2008	10	52	46
4078	6409	2995	19	7	2008	18	0	31
4078	6437	27	19	7	2008	17	59	2
4078	6451	3420	19	7	2008	18	17	45
4078	7205	816	19	7	2008	19	9	38
4078	7205	3339	19	7	2008	19	9	38
4078	7410	6913	3	8	2008	0	39	42
4078	8700	6075	19	7	2008	17	56	1
4078	26138	816	25	7	2008	22	33	3
4087	59018	1255	17	11	2008	21	26	36
4146	431	2411	14	11	2006	17	46	28
4146	431	13639	14	11	2006	17	46	19
4146	1219	13639	14	11	2006	18	20	49
4146	3093	10407	20	11	2006	11	0	30
4146	26313	253	20	11	2006	11	4	15
4188	6760	11300	15	11	2006	2	20	59
4198	6932	7993	15	11	2006	3	43	57
4254	539	382	10	12	2007	3	32	53
4335	608	374	20	7	2008	13	26	34
4335	1256	7867	20	7	2008	13	25	43
4335	4973	415	20	7	2008	13	22	26
4341	176	11405	4	5	2006	14	29	18
4341	176	11452	4	5	2006	14	29	16
4341	299	554	6	5	2006	2	13	27
4341	299	885	6	5	2006	2	13	42
4341	345	554	4	5	2006	14	18	25
4341	372	16363	4	5	2006	15	9	38
4341	501	161	4	5	2006	15	0	43
4341	501	580	4	5	2006	15	0	43
4341	501	16077	4	5	2006	15	1	20
4341	501	16355	4	5	2006	15	0	43
4341	581	554	4	5	2006	15	35	0
4341	593	54	6	5	2006	2	14	6
4341	983	554	4	5	2006	15	38	15
4341	983	2467	4	5	2006	15	38	15
4341	1041	16077	4	5	2006	15	0	57
4341	1046	554	4	5	2006	15	18	12
4341	1046	1542	4	5	2006	15	18	14
4341	1094	4102	4	5	2006	15	36	28
4341	1208	238	6	5	2006	2	28	20
4341	1208	319	6	5	2006	2	28	22
4341	1235	605	7	5	2006	10	8	22
4341	1251	64	4	5	2006	15	5	57
4341	1251	331	4	5	2006	15	5	55
4341	1251	16364	4	5	2006	15	6	13
4341	1296	10352	7	5	2006	10	16	35
4341	1419	1604	4	5	2006	14	43	27
4341	1527	366	6	5	2006	2	7	18
4341	1653	366	4	5	2006	15	37	8
4341	1730	8418	4	5	2006	14	21	6
4341	1952	1608	7	5	2006	10	9	50
4341	2021	366	6	5	2006	2	7	2
4341	2022	16355	4	5	2006	14	58	25
4341	2071	2629	4	5	2006	14	18	32
4341	2076	1608	7	5	2006	10	16	10
4341	2284	753	4	5	2006	14	20	34
4341	2291	59	4	5	2006	15	36	46
4341	2291	146	4	5	2006	15	36	51
4341	2291	337	4	5	2006	15	36	44
4341	2329	97	4	5	2006	14	49	15
4341	2329	161	4	5	2006	14	49	25
4341	2329	4770	4	5	2006	14	49	16
4341	2437	554	4	5	2006	14	31	58
4341	2810	712	6	5	2006	2	24	45
4341	2908	554	4	5	2006	15	34	54
4341	2908	8184	4	5	2006	15	34	54
4341	2959	156	4	5	2006	14	48	26
4341	2959	161	4	5	2006	14	48	28
4341	2959	16355	4	5	2006	14	48	26
4341	3163	16077	4	5	2006	15	1	34
4341	3186	156	4	5	2006	14	47	4
4341	3186	1604	4	5	2006	14	47	4
4341	3186	16356	4	5	2006	14	47	41
4341	3186	16363	4	5	2006	14	47	41
4341	3224	753	4	5	2006	14	24	4
4341	3424	263	4	5	2006	15	42	48
4341	3547	554	7	5	2006	10	13	1
4341	3677	9716	7	5	2006	10	11	12
4341	3730	8905	4	5	2006	15	35	5
4341	3788	257	4	5	2006	15	31	35
4341	3788	1542	4	5	2006	15	31	35
4341	3788	16355	4	5	2006	15	31	35
4341	3996	292	4	5	2006	14	25	15
4341	3996	686	4	5	2006	14	25	17
4341	4017	16359	4	5	2006	15	21	10
4341	4020	16358	6	5	2006	2	0	10
4341	4226	252	4	5	2006	15	35	54
4341	4226	265	4	5	2006	15	35	52
4341	4359	4251	4	5	2006	14	32	27
4341	4359	4804	4	5	2006	14	32	23
4341	4763	940	4	5	2006	14	17	59
4341	4848	72	4	5	2006	15	5	27
4341	4848	4157	4	5	2006	15	5	11
4341	4848	16355	4	5	2006	15	5	28
4341	4874	366	6	5	2006	2	6	33
4341	4878	13	4	5	2006	15	35	9
4341	4878	156	4	5	2006	15	35	21
4341	4878	611	4	5	2006	15	35	12
4341	4878	16355	4	5	2006	15	35	21
4341	4880	752	7	5	2006	10	25	37
4341	5367	554	4	5	2006	14	31	22
4341	5367	1542	4	5	2006	14	31	25
4341	5618	712	4	5	2006	15	36	3
4341	5618	1133	4	5	2006	15	36	6
4341	5679	363	6	5	2006	1	57	54
4341	5679	16365	6	5	2006	1	58	40
4341	5690	712	4	5	2006	14	25	0
4341	5690	1133	4	5	2006	14	25	2
4341	5788	16077	4	5	2006	15	1	11
4341	5992	156	4	5	2006	14	46	16
4341	5992	554	4	5	2006	14	46	16
4341	5992	1344	4	5	2006	14	46	16
4341	6323	611	6	5	2006	1	54	20
4341	6350	712	4	5	2006	14	25	44
4341	6350	1133	4	5	2006	14	25	41
4341	6380	4297	6	5	2006	1	59	9
4341	6591	885	4	5	2006	15	2	10
4341	6591	10866	4	5	2006	15	2	18
4341	6683	375	4	5	2006	14	19	19
4341	6683	753	4	5	2006	14	20	8
4341	6711	740	4	5	2006	14	44	58
4341	6890	6109	7	5	2006	10	21	6
4341	6890	10134	7	5	2006	10	21	8
4341	6952	611	7	5	2006	10	23	5
4341	7023	554	4	5	2006	14	31	45
4341	7099	712	4	5	2006	14	31	53
4341	7099	1133	4	5	2006	14	31	56
4341	7151	962	7	5	2006	10	21	37
4341	7438	312	4	5	2006	14	26	37
4341	7976	16355	4	5	2006	14	12	13
4341	8062	54	6	5	2006	2	18	18
4341	8062	554	6	5	2006	2	17	54
4341	8062	16360	6	5	2006	2	18	18
4341	8365	1608	7	5	2006	10	2	40
4341	8365	10702	7	5	2006	10	2	40
4341	8477	1504	4	5	2006	15	28	36
4341	8950	252	6	5	2006	2	27	33
4341	8950	611	6	5	2006	2	27	31
4341	8966	1630	4	5	2006	15	43	55
4341	8973	554	4	5	2006	15	41	13
4341	8973	4309	4	5	2006	15	40	56
4341	26599	8	7	5	2006	10	17	56
4341	26662	712	4	5	2006	14	25	31
4341	26662	1133	4	5	2006	14	25	28
4341	26776	1133	4	5	2006	14	26	5
4341	27834	10312	7	5	2006	10	22	42
4341	30820	1608	7	5	2006	10	6	20
4341	30820	4297	7	5	2006	10	5	56
4341	30820	12165	7	5	2006	10	6	20
4341	31410	168	4	5	2006	14	24	40
4341	31410	753	4	5	2006	14	24	52
4341	31658	712	4	5	2006	14	25	57
4341	31658	1133	4	5	2006	14	26	0
4341	32025	940	4	5	2006	14	18	46
4341	33004	366	6	5	2006	2	5	54
4341	33171	16355	4	5	2006	14	37	14
4341	33171	16361	4	5	2006	14	37	14
4341	33358	796	6	5	2006	1	42	46
4341	33358	12165	6	5	2006	1	42	46
4341	33358	16359	6	5	2006	1	42	46
4341	38038	155	4	5	2006	15	15	43
4341	39183	421	4	5	2006	14	18	12
4341	39183	554	4	5	2006	14	18	17
4341	41569	555	6	5	2006	1	56	45
4341	41569	16365	6	5	2006	1	56	57
4341	43333	753	5	5	2006	10	13	28
4352	1214	366	2	3	2006	22	5	30
4352	1214	397	2	3	2006	22	5	39
4375	1721	761	30	9	2007	4	28	29
4517	257	5130	20	2	2007	5	12	56
4517	324	5131	13	10	2006	6	47	34
4517	324	5137	17	2	2007	3	41	5
4517	541	5135	17	2	2007	3	58	25
4517	910	605	17	2	2007	3	44	20
4517	910	1140	17	2	2007	3	44	20
4517	1081	5129	17	2	2007	3	39	22
4517	2353	5134	13	10	2006	7	4	14
4517	3028	5129	17	2	2007	3	40	35
4517	3388	1920	13	10	2006	6	43	51
4517	3408	5137	17	2	2007	3	55	25
4517	3969	473	17	2	2007	3	46	11
4517	3969	5137	17	2	2007	3	46	11
4517	4184	605	17	2	2007	3	59	46
4517	4427	55	1	3	2007	6	32	30
4517	4555	5137	17	2	2007	3	40	11
4517	4857	651	17	2	2007	3	54	50
4517	4857	5137	17	2	2007	3	54	50
4517	4886	651	17	2	2007	3	47	30
4517	4886	2998	17	2	2007	3	47	30
4517	7190	605	17	2	2007	3	48	16
4544	58492	610	21	11	2008	18	12	39
4549	8014	2513	12	6	2007	2	10	15
4549	52604	1023	21	6	2007	1	51	44
4549	52604	1596	21	6	2007	1	51	59
4549	52604	2894	21	6	2007	1	51	57
4549	52604	4251	21	6	2007	1	51	41
4650	50	2250	17	9	2007	0	55	36
4650	296	55	17	9	2007	0	57	58
4650	296	265	17	9	2007	0	57	27
4650	296	2247	17	9	2007	0	57	49
4650	2858	1937	17	9	2007	0	58	33
4650	2959	1937	17	9	2007	1	2	53
4650	2959	2243	17	9	2007	1	2	42
4650	3949	506	17	9	2007	1	5	56
4650	3949	1937	17	9	2007	1	5	18
4650	4878	13	17	9	2007	1	4	30
4650	4878	67	17	9	2007	1	4	10
4650	4878	1937	17	9	2007	1	4	20
4650	4878	2245	17	9	2007	1	5	1
4650	4878	2246	17	9	2007	1	4	27
4650	4973	55	17	9	2007	0	59	30
4650	4973	687	17	9	2007	0	59	33
4650	4973	2189	17	9	2007	0	59	25
4650	7361	64	17	9	2007	1	2	25
4650	7361	265	17	9	2007	1	1	13
4650	7361	687	17	9	2007	1	0	53
4650	7361	2247	17	9	2007	1	1	3
4650	8014	2244	17	9	2007	1	7	8
4650	8014	2249	17	9	2007	1	7	38
4650	46578	55	17	9	2007	1	0	1
4697	1	60	20	2	2006	0	31	18
4697	1	896	20	2	2006	0	31	18
4697	32	397	20	2	2006	0	22	52
4697	32	754	20	2	2006	0	22	52
4697	32	838	20	2	2006	0	22	52
4697	32	1184	20	2	2006	0	22	52
4697	32	1304	20	2	2006	0	22	52
4697	36	1023	20	2	2006	0	29	25
4697	36	2596	20	2	2006	0	29	35
4697	36	2600	20	2	2006	0	29	25
4697	47	66	20	2	2006	0	30	38
4697	47	742	20	2	2006	0	30	38
4697	50	7	12	2	2006	10	31	14
4697	50	2603	12	2	2006	10	31	14
4697	50	2612	12	2	2006	10	31	14
4697	110	870	20	2	2006	0	29	1
4697	110	1625	20	2	2006	0	29	1
4697	110	2094	20	2	2006	0	29	1
4697	110	2595	20	2	2006	0	29	1
4697	198	366	20	2	2006	0	22	15
4697	198	2606	20	2	2006	0	22	17
4697	260	366	20	2	2006	0	30	50
4697	293	2600	20	2	2006	0	30	11
4697	293	2614	20	2	2006	0	30	12
4697	293	2618	20	2	2006	0	30	12
4697	296	2241	20	2	2006	0	30	27
4697	296	2617	20	2	2006	0	30	26
4697	308	2590	20	2	2006	0	31	12
4697	308	2614	20	2	2006	0	31	12
4697	541	366	20	2	2006	0	18	6
4697	541	506	20	2	2006	0	18	6
4697	541	605	20	2	2006	0	18	6
4697	551	42	20	2	2006	0	20	38
4697	551	506	20	2	2006	0	20	38
4697	551	896	20	2	2006	0	20	38
4697	551	2597	20	2	2006	0	20	38
4697	551	2614	20	2	2006	0	20	38
4697	555	2618	11	2	2006	9	17	7
4697	745	7	20	2	2006	0	23	5
4697	745	896	20	2	2006	0	23	5
4697	745	2604	20	2	2006	0	23	5
4697	1059	74	20	2	2006	0	24	43
4697	1059	1451	20	2	2006	0	24	43
4697	1059	2588	20	2	2006	0	24	43
4697	1148	7	20	2	2006	0	23	43
4697	1148	896	20	2	2006	0	23	43
4697	1148	2592	20	2	2006	0	24	16
4697	1148	2604	20	2	2006	0	23	43
4697	1199	34	20	2	2006	0	18	20
4697	1199	366	20	2	2006	0	18	20
4697	1199	506	20	2	2006	0	18	20
4697	1222	238	12	2	2006	10	42	8
4697	1288	34	20	2	2006	0	22	25
4697	1288	55	20	2	2006	0	22	25
4697	1288	328	20	2	2006	0	22	25
4697	1288	605	20	2	2006	0	22	25
4697	1298	328	20	2	2006	0	21	59
4697	1298	506	20	2	2006	0	21	59
4697	1298	605	20	2	2006	0	21	59
4697	1298	2610	20	2	2006	0	21	59
4697	1298	2613	20	2	2006	0	21	59
4697	1370	74	11	2	2006	9	12	43
4697	1370	1954	11	2	2006	9	12	43
4697	1370	2593	11	2	2006	9	12	8
4697	1464	66	20	2	2006	0	19	5
4697	1639	7	20	2	2006	0	18	37
4697	1639	41	20	2	2006	0	18	37
4697	1639	554	20	2	2006	0	18	37
4697	1641	7	20	2	2006	0	19	38
4697	1641	2590	20	2	2006	0	19	51
4697	1641	2591	20	2	2006	0	19	51
4697	1641	2616	20	2	2006	0	19	38
4697	1772	2202	9	8	2006	0	49	37
4697	3052	7	20	2	2006	0	18	54
4697	3052	34	20	2	2006	0	18	54
4697	3052	885	20	2	2006	0	18	54
4697	4027	7	20	2	2006	0	21	36
4697	4027	2599	20	2	2006	0	21	36
4697	4027	2602	20	2	2006	0	21	36
4697	4027	2608	20	2	2006	0	21	36
4697	4306	7	20	2	2006	0	26	58
4697	4306	465	20	2	2006	0	26	58
4697	5400	2587	20	1	2008	22	19	13
4697	5400	2607	20	1	2008	22	19	13
4697	5400	2611	20	1	2008	22	19	13
4697	5618	66	20	2	2006	0	28	26
4697	5618	712	20	2	2006	0	28	34
4697	5618	896	20	2	2006	0	28	26
4697	5618	2614	20	2	2006	0	28	26
4697	7034	1078	20	2	2006	0	28	14
4697	7034	1450	20	2	2006	0	28	14
4697	7034	1826	20	2	2006	0	28	14
4697	7034	2600	20	2	2006	0	28	14
4697	7193	2593	2	11	2006	8	10	37
4697	7361	55	20	2	2006	0	25	7
4697	7361	66	20	2	2006	0	25	7
4697	7361	279	20	2	2006	0	27	15
4697	7361	364	20	2	2006	0	27	50
4697	7361	2364	20	2	2006	0	27	50
4697	7649	366	12	2	2006	10	43	12
4697	8507	66	20	2	2006	0	25	17
4697	8507	506	20	2	2006	0	25	17
4697	8507	605	20	2	2006	0	25	17
4697	8589	169	12	2	2006	10	40	53
4697	8589	238	12	2	2006	10	40	53
4697	8589	2601	12	2	2006	10	40	53
4697	41997	161	12	2	2006	10	29	33
4697	41997	2586	12	2	2006	10	29	33
4697	41997	2594	12	2	2006	10	29	33
4728	912	651	16	11	2006	19	17	52
4728	920	8359	17	11	2006	5	17	56
4728	926	6565	16	11	2006	19	6	29
4728	1086	651	16	11	2006	18	57	6
4728	1207	651	16	11	2006	19	5	26
4728	1213	651	16	11	2006	18	58	34
4728	1265	651	16	11	2006	20	3	36
4728	1610	651	16	11	2006	19	4	6
4728	2194	651	16	11	2006	19	3	35
4728	3088	1091	16	11	2006	18	59	9
4728	3510	651	16	11	2006	19	13	17
4728	5064	6565	17	11	2006	5	18	55
4728	6870	2819	16	11	2006	19	40	32
4728	26116	6565	16	11	2006	20	0	37
4728	45720	6565	17	11	2006	5	20	0
4800	36529	374	27	4	2008	18	39	0
4827	541	6824	14	1	2006	12	55	51
4827	541	7773	14	1	2006	12	55	51
4827	923	7763	14	1	2006	12	56	11
4827	924	615	14	1	2006	12	55	11
4827	1206	5807	14	1	2006	12	57	43
4827	1206	6824	14	1	2006	12	57	43
4827	1225	2671	14	1	2006	12	54	0
4827	2145	7767	14	1	2006	12	53	2
4827	2145	7769	14	1	2006	12	53	2
4827	6197	534	20	1	2006	15	9	21
4827	6197	7762	20	1	2006	15	9	21
4827	8576	7770	20	1	2006	15	6	12
4827	8847	7772	25	1	2006	22	29	5
4827	37382	7764	29	10	2006	20	52	52
4827	37382	7768	29	10	2006	20	52	52
4827	37382	7771	29	10	2006	20	52	52
4856	597	415	15	1	2006	7	55	17
4856	2810	11	15	1	2006	7	59	59
4856	2810	712	15	1	2006	7	59	59
4856	3000	272	15	1	2006	8	2	41
4856	3000	712	15	1	2006	8	2	41
4856	5618	272	15	1	2006	8	2	52
4856	5618	712	15	1	2006	8	2	52
4856	5971	272	15	1	2006	8	3	2
4856	5971	712	15	1	2006	8	3	2
4856	6350	272	15	1	2006	8	3	35
4856	6350	712	15	1	2006	8	3	35
4856	6539	459	15	1	2006	7	55	40
4856	6713	11	15	1	2006	7	59	57
4856	6713	712	15	1	2006	7	58	55
4856	7099	272	15	1	2006	8	3	28
4856	7099	712	15	1	2006	8	3	27
4856	8253	272	15	1	2006	8	5	15
4856	8253	712	15	1	2006	8	5	14
4856	8607	11	15	1	2006	8	0	2
4856	8607	712	15	1	2006	8	0	2
4856	8873	459	15	1	2006	7	57	26
4856	26662	272	15	1	2006	8	4	5
4856	26662	712	15	1	2006	8	4	5
4856	26776	272	15	1	2006	8	4	18
4856	26776	712	15	1	2006	8	4	18
4856	31658	272	15	1	2006	8	4	28
4856	31658	712	15	1	2006	8	4	28
4869	27773	1065	22	7	2008	8	34	36
4895	35836	2553	13	1	2006	5	24	31
4912	26704	6728	17	11	2006	11	46	7
4944	1293	201	18	9	2007	19	21	33
4944	1293	5534	18	9	2007	19	21	22
4944	1464	5848	18	9	2007	19	17	26
4944	3224	740	3	10	2007	15	19	55
4944	3224	6486	3	10	2007	15	19	12
4944	3503	2538	18	9	2007	22	25	55
4944	3949	69	25	9	2007	10	35	16
4944	4848	506	18	9	2007	19	18	19
4944	4848	4157	18	9	2007	19	18	23
4944	4873	1580	25	9	2007	10	38	29
4944	8327	740	18	9	2007	19	16	45
4944	8327	4491	18	9	2007	19	16	50
5002	1	2020	27	9	2007	22	52	55
5002	1	2119	24	9	2007	22	57	5
5002	153	125	27	9	2007	22	57	10
5002	153	186	27	9	2007	22	57	12
5002	153	7408	27	9	2007	22	57	5
5002	172	252	27	9	2007	22	59	55
5002	172	472	27	9	2007	22	59	59
5002	172	1124	27	9	2007	22	59	56
5002	172	4780	27	9	2007	22	59	54
5002	213	4578	27	9	2007	22	53	27
5002	231	364	27	9	2007	22	56	51
5002	356	923	27	9	2007	22	51	41
5002	364	413	27	9	2007	22	50	41
5002	364	1652	27	9	2007	22	50	39
5002	364	4618	27	9	2007	22	50	59
5002	367	1690	27	9	2007	22	50	7
5002	367	7704	27	9	2007	22	50	9
5002	380	651	27	9	2007	22	53	52
5002	480	596	27	9	2007	22	56	40
5002	480	2947	27	9	2007	22	56	36
5002	589	5214	27	9	2007	22	53	58
5002	598	4578	27	9	2007	22	52	49
5002	736	1259	27	9	2007	22	49	36
5002	741	4481	2	10	2007	22	59	42
5002	741	7694	27	9	2007	22	51	38
5002	780	7708	27	9	2007	22	57	16
5002	858	1287	27	9	2007	22	51	16
5002	858	1974	27	9	2007	22	51	14
5002	1148	7	27	9	2007	22	49	24
5002	1148	7710	27	9	2007	22	49	22
5002	1221	1091	27	9	2007	22	51	7
5002	1221	1974	27	9	2007	22	51	5
5002	1232	77	27	9	2007	22	49	48
5002	1232	1061	18	9	2007	23	8	13
5002	1270	71	27	9	2007	22	52	33
5002	1681	2623	27	9	2007	22	55	36
5002	1681	7407	27	9	2007	22	55	38
5002	1884	4604	2	10	2007	23	3	6
5002	1884	7697	2	10	2007	23	2	48
5002	1884	7709	2	10	2007	23	2	57
5002	2011	7696	27	9	2007	22	52	26
5002	2012	7707	27	9	2007	22	52	16
5002	2469	13	15	11	2007	21	12	31
5002	2571	1974	27	9	2007	22	53	14
5002	2571	7692	27	9	2007	22	53	12
5002	2916	176	27	9	2007	22	53	1
5002	3000	146	27	9	2007	22	56	6
5002	3176	1023	27	9	2007	22	49	39
5002	3357	4578	27	9	2007	22	55	12
5002	4973	415	27	9	2007	22	52	41
5002	4973	5864	27	9	2007	22	52	43
5002	4993	5035	27	9	2007	22	55	43
5002	4993	7698	27	9	2007	22	55	41
5002	5952	7706	27	9	2007	22	57	33
5002	6542	4578	27	9	2007	22	52	12
5002	6792	4578	27	9	2007	22	57	43
5002	7090	686	27	9	2007	22	54	36
5002	7153	6680	27	9	2007	22	56	24
5002	7153	7706	27	9	2007	22	56	31
5002	7361	415	27	9	2007	22	51	46
5002	7460	21	2	10	2007	23	3	57
5002	7789	1295	2	10	2007	23	5	13
5002	7789	5173	2	10	2007	23	5	14
5002	8014	7703	27	9	2007	22	49	50
5002	8025	4578	27	9	2007	22	53	38
5002	8154	7695	27	9	2007	22	52	3
5002	27660	712	27	9	2007	22	53	32
5002	27660	1537	27	9	2007	22	53	30
5002	33004	366	27	9	2007	22	54	24
5002	33004	5301	27	9	2007	22	54	26
5002	33004	7702	27	9	2007	22	54	28
5002	42734	265	1	10	2007	21	7	45
5002	42734	672	1	10	2007	21	7	55
5002	42734	944	1	10	2007	21	7	47
5002	42734	989	1	10	2007	21	7	43
5002	42734	1434	1	10	2007	21	7	50
5002	42734	1671	1	10	2007	21	7	53
5002	42734	2293	1	10	2007	21	7	49
5002	45517	4938	27	9	2007	22	55	8
5002	45517	4967	27	9	2007	22	55	0
5002	45517	5780	27	9	2007	22	54	39
5002	50872	7069	27	9	2007	22	49	55
5002	50872	7705	24	9	2007	22	51	25
5002	54259	1434	27	9	2007	22	49	45
5031	5378	366	17	11	2006	22	14	22
5085	7000	8966	28	2	2006	11	5	17
5085	37386	1858	18	4	2006	0	0	18
5182	31685	7365	16	1	2006	20	35	28
5227	55995	746	13	7	2008	6	48	5
5238	1923	4378	13	1	2006	4	32	15
5240	2657	644	19	11	2006	0	6	40
5285	3006	633	24	1	2006	21	12	58
5285	7361	64	24	1	2006	21	13	17
5285	34437	55	24	1	2006	21	8	3
5285	40278	238	18	3	2006	3	24	28
5285	40583	450	18	3	2006	3	24	8
5321	480	596	19	11	2006	15	49	18
5459	38061	2953	22	4	2006	13	28	0
5461	6539	651	19	9	2007	23	48	26
5475	348	59	20	11	2006	12	49	56
5475	348	61	20	11	2006	12	50	26
5494	318	16450	20	11	2006	16	56	29
5494	592	10505	20	11	2006	16	58	51
5494	1196	16453	20	11	2006	17	2	27
5494	2571	7692	20	11	2006	17	8	45
5494	2717	16456	20	11	2006	16	45	16
5494	4878	16454	20	11	2006	16	45	45
5494	7153	13824	20	11	2006	17	14	13
5552	714	295	20	11	2006	19	37	1
5552	1211	4862	20	11	2006	19	35	35
5552	1211	7888	20	11	2006	19	35	31
5552	1279	295	20	11	2006	19	36	46
5552	7209	2989	20	11	2006	19	32	36
5552	26171	2989	20	11	2006	19	31	52
5552	34437	295	20	11	2006	20	11	15
5593	1292	13943	20	11	2006	23	56	13
5706	4865	54	22	11	2006	9	3	22
5706	4865	57	22	11	2006	9	3	7
5706	4865	59	22	11	2006	9	2	58
5706	4865	1300	22	11	2006	9	3	26
5706	4865	6932	22	11	2006	9	3	9
5757	928	1123	8	4	2006	17	25	43
5757	8228	605	8	4	2006	17	12	40
5829	1555	4381	24	10	2006	9	40	13
5829	2270	4381	13	10	2008	8	41	35
5829	5725	4381	24	10	2006	9	40	23
5829	5907	4381	28	10	2006	22	15	25
5829	6075	4381	24	10	2006	9	40	19
5829	6133	4381	24	10	2006	9	40	26
5829	6198	4381	14	12	2006	20	41	54
5829	6673	4381	28	1	2007	21	43	25
5829	6935	4381	24	10	2006	9	39	50
5829	7238	4381	25	11	2006	9	52	40
5829	7935	4381	11	2	2008	10	30	4
5829	7940	4381	25	11	2006	9	51	58
5829	7948	4381	29	4	2007	10	56	30
5829	8070	4381	13	5	2007	9	40	14
5829	8125	4381	24	10	2006	9	40	38
5829	8228	4381	11	12	2006	2	12	40
5829	8485	4381	24	10	2006	9	39	58
5829	8573	8426	30	12	2005	10	50	23
5829	25764	4381	16	6	2007	23	47	45
5829	25788	4381	11	12	2006	2	13	31
5829	25898	4381	24	10	2006	9	40	53
5829	27523	4381	27	11	2006	10	17	14
5829	27636	4381	15	10	2007	9	53	55
5829	30701	4381	28	7	2007	23	41	26
5829	32460	4381	24	11	2007	20	6	20
5829	33451	4381	2	11	2008	22	14	22
5829	34405	2542	12	1	2006	10	59	25
5829	39183	8428	6	3	2006	10	21	53
5829	42900	4381	13	11	2006	1	51	19
5829	62049	4381	26	10	2008	2	5	33
5831	480	596	22	1	2006	20	16	44
5831	1262	237	22	1	2006	20	14	31
5831	2081	465	22	1	2006	20	14	22
5831	2081	900	22	1	2006	20	14	22
5831	6331	5964	19	1	2006	23	35	49
5917	3706	7620	27	6	2006	11	23	39
5917	4468	7625	27	6	2006	11	24	57
5917	4707	7615	29	7	2008	7	36	56
5917	5294	7622	27	6	2006	11	29	49
5917	6077	7619	27	6	2006	11	27	25
5925	26163	5629	27	3	2008	14	17	48
5925	38304	7655	22	11	2006	19	59	0
5954	40969	7178	30	11	2008	8	56	20
5978	4720	583	28	1	2006	0	9	21
5978	4720	2898	28	1	2006	0	9	24
6018	5650	823	4	11	2007	3	18	9
6082	8427	385	23	11	2006	23	23	54
6119	47	54	26	7	2008	13	17	42
6119	318	172	26	7	2008	13	7	28
6119	356	382	26	7	2008	13	20	35
6119	393	655	28	7	2008	8	17	27
6119	508	219	26	7	2008	13	21	45
6119	1213	214	26	7	2008	13	5	12
6119	1266	247	28	7	2008	14	32	15
6119	1497	7891	28	7	2008	8	16	44
6119	2502	34	5	8	2008	0	4	10
6119	2858	232	26	7	2008	13	19	3
6119	3160	339	28	7	2008	10	2	36
6119	3285	7267	28	7	2008	12	18	55
6119	3328	214	28	7	2008	8	31	23
6119	3328	945	28	7	2008	8	31	21
6119	3439	7408	27	7	2008	23	7	56
6119	3578	2371	26	7	2008	13	22	6
6119	4034	69	28	8	2008	2	50	39
6119	4239	59	28	8	2008	2	53	13
6119	4262	214	26	7	2008	13	8	2
6119	4735	715	29	9	2008	16	53	21
6119	4776	219	26	7	2008	13	22	33
6119	4975	747	28	7	2008	10	1	8
6119	5152	177	29	7	2008	12	31	6
6119	5388	488	26	7	2008	13	9	3
6119	5400	2341	28	7	2008	12	20	56
6119	5504	449	28	7	2008	8	16	19
6119	6323	502	5	8	2008	0	14	59
6119	6565	633	14	9	2008	14	17	25
6119	6595	371	29	7	2008	12	16	37
6119	6874	312	27	7	2008	22	0	58
6119	7153	146	26	7	2008	13	21	18
6119	7175	1735	28	7	2008	8	16	59
6119	7317	1460	28	7	2008	11	20	47
6119	27831	69	14	9	2008	14	11	51
6119	33166	247	26	7	2008	13	20	55
6119	34319	74	27	7	2008	22	59	2
6119	40148	997	15	8	2008	15	2	57
6119	46578	1460	27	7	2008	22	16	57
6119	48385	1460	27	7	2008	22	48	46
6119	49822	4701	28	7	2008	12	12	5
6119	51077	49	28	7	2008	8	37	19
6119	54999	607	27	7	2008	22	3	40
6119	55118	630	29	10	2008	13	53	36
6119	55272	69	28	8	2008	2	51	32
6119	55946	1218	28	7	2008	8	15	58
6119	55946	1358	28	7	2008	8	15	49
6119	55946	2684	28	7	2008	8	15	48
6119	55946	3010	28	7	2008	8	15	50
6119	59016	472	14	9	2008	14	13	38
6119	60074	1194	27	7	2008	22	57	23
6150	60040	4928	16	8	2008	5	35	49
6227	45501	407	8	7	2006	7	5	51
6227	45501	6751	8	7	2006	7	5	57
6264	8982	821	24	11	2006	13	36	9
6264	26865	686	24	11	2006	13	35	38
6264	33794	74	24	11	2006	13	47	7
6264	34405	74	24	11	2006	13	36	17
6264	37733	1094	24	11	2006	13	40	48
6264	48982	1715	24	11	2006	13	35	44
6302	586	752	24	11	2006	16	49	15
6302	7034	554	24	11	2006	16	48	19
6323	150	13972	19	1	2006	16	35	10
6323	5608	10675	19	1	2006	16	34	52
6323	34334	8477	4	1	2009	23	37	13
6352	916	1478	26	12	2006	7	31	55
6352	8257	4571	5	3	2006	18	26	53
6362	32	419	6	8	2006	14	30	48
6362	111	7455	26	8	2006	14	14	3
6362	180	12889	27	8	2006	23	24	51
6362	223	12889	27	8	2006	23	23	29
6362	288	12889	27	8	2006	13	13	19
6362	293	12889	6	8	2006	14	26	53
6362	527	12889	23	10	2006	0	27	49
6362	593	419	6	8	2006	14	30	16
6362	1079	419	6	8	2006	14	28	9
6362	1080	12889	19	2	2006	10	52	21
[truncated: 45,958 more rows]
